# Supplementary material for: Genetic context of transgene insertion can influence neurodevelopment in zebrafish
Source: bioRxiv. 2025 Mar 5:2025.02.28.640904. Preprint. [Version 1] doi: 10.1101/2025.02.28.640904 (PMC11908146; doi:10.1101/2025.02.28.640904)
Supplement: Supplement 1 [file media-1.csv]

	LLgeneID	baseMean	log2FoldChange	lfcSE	stat	pvalue	padj	LLgeneAbbrev
1	LL0000019633	114.2214482	4.620998942	0.319610941	14.45820012	2.23E-47	4.38E-43	msgn1
2	LL0000009081	3513.007347	-1.298248854	0.118024526	-10.99982269	3.83E-28	3.76E-24	dnajc5aa
3	LL0000019507	336.0729398	1.763966784	0.190863299	9.242042823	2.42E-20	1.58E-16	mpv17l2
4	LL0000030675	1230.658293	1.000715859	0.110921989	9.021798722	1.85E-19	9.09E-16	tmppe
5	LL0000023341	3878.929162	1.094549227	0.122904501	8.905688691	5.31E-19	2.09E-15	rcan3
6	LL0000028958	2521.528955	0.957826951	0.108967811	8.789998989	1.50E-18	4.90E-15	smarcd3b
7	LL0000005654	145.7399163	2.358028109	0.274584032	8.587637415	8.88E-18	2.49E-14	chrnb2l
8	LL0000005263	5429.997605	0.835590221	0.098805737	8.45689985	2.75E-17	6.75E-14	cd9a
9	LL0000009636	498.0356767	1.747521208	0.226605839	7.71172189	1.24E-14	2.71E-11	enam
10	LL0000030465	207.041231	1.47919363	0.199138217	7.427974667	1.10E-13	2.17E-10	tmem125
11	LL0000027237	619.695863	1.070786675	0.149336573	7.170290934	7.48E-13	1.34E-09	si:dkey-234i14.6
12	LL0000005395	4447.185685	0.86312521	0.125770485	6.862700814	6.76E-12	1.11E-08	cdr2l
13	LL0000019502	2037.127125	0.895681135	0.133297836	6.719397411	1.82E-11	2.76E-08	mpped2
14	LL0000020250	718.0426901	0.969937324	0.147035869	6.596603463	4.21E-11	5.91E-08	nfe2l1b
15	LL0000024414	626.2486482	0.738833316	0.114122828	6.474018625	9.54E-11	1.25E-07	selenou1b
16	LL0000023250	442.2180997	0.981120815	0.155121851	6.324839523	2.53E-10	3.11E-07	raver1
17	LL0000000970	505.7080928	0.933822986	0.150379304	6.209783919	5.31E-10	6.14E-07	anapc5
18	LL0000025222	658.6859185	-0.810498031	0.132605192	-6.112113858	9.83E-10	1.03E-06	si:ch211-160f23.7
19	LL0000010411	1756.006797	0.682254211	0.111666545	6.109745861	9.98E-10	1.03E-06	flvcr1
20	LL0000028616	382.4354241	-1.130905487	0.18721348	-6.040726804	1.53E-09	1.51E-06	slc25a37
21	LL0000009108	670.393458	0.992281157	0.168412619	5.891964394	3.82E-09	3.57E-06	dnm2a
22	LL0000040228	977.1431156	-0.836779089	0.142214815	-5.8839094	4.01E-09	3.58E-06	si:dkey-30j16.3
23	LL0000019934	1426.410776	0.616345837	0.106794991	5.771299086	7.87E-09	6.72E-06	naa15b
24	LL0000028650	113.7483476	1.532562681	0.27622967	5.54814652	2.89E-08	2.37E-05	slc27a2a
25	LL0000018757	119.0277244	1.254813963	0.226750305	5.533901993	3.13E-08	2.46E-05	mcf2b
26	LL0000020875	96.24487463	1.695560896	0.306890941	5.524962361	3.30E-08	2.49E-05	olig4
27	LL0000032094	178.4147806	0.920566083	0.168615714	5.459550975	4.77E-08	3.38E-05	wnt4b
28	LL0000029177	114.2098926	1.203603642	0.220517871	5.45807755	4.81E-08	3.38E-05	sowahd
29	LL0000009557	370.3004956	1.05168267	0.193882853	5.424320181	5.82E-08	3.94E-05	elf3
30	LL0000007282	6976.423801	-0.647418192	0.119842336	-5.402249452	6.58E-08	4.21E-05	creb1b
31	LL0000007491	315.8200613	0.827249703	0.153173475	5.400737325	6.64E-08	4.21E-05	CT025742.1
32	LL0000001136	2637.018066	0.533865344	0.099744211	5.352344175	8.68E-08	5.33E-05	ap3m2
33	LL0000008306	75.90357274	1.659807769	0.31388187	5.288001405	1.24E-07	7.37E-05	CU914776.1
34	LL0000000491	5765.757899	0.571258665	0.108535154	5.263351476	1.41E-07	8.18E-05	ahcyl1
35	LL0000011354	1970.894921	0.604547994	0.11830607	5.110033591	3.22E-07	0.000180938	gkap1
36	LL0000031108	398.1451056	1.010469549	0.198377065	5.093681313	3.51E-07	0.000191791	trim36
37	LL0000011749	625.0264896	-0.733135642	0.144280884	-5.081308219	3.75E-07	0.000199184	gripap1
38	LL0000028561	744.1395103	0.653136158	0.131330649	4.973219592	6.58E-07	0.000340704	slc22a21
39	LL0000007446	4279.979456	0.489155824	0.099431721	4.919514795	8.68E-07	0.000437377	csnk1g2b
40	LL0000030215	462.9817014	-1.543103556	0.316573978	-4.874385338	1.09E-06	0.000536489	tfpia
41	LL0000028848	1372.301073	-1.212926431	0.250852407	-4.835219418	1.33E-06	0.000637778	slc6a6a
42	LL0000012497	136.1642128	1.246955782	0.259241812	4.810010289	1.51E-06	0.000706497	ifitm5
43	LL0000025838	69.24906576	1.260031148	0.262761605	4.795339675	1.62E-06	0.000742543	si:ch211-251f6.6
44	LL0000012368	575.8606273	1.239625182	0.259407483	4.778679342	1.76E-06	0.000788452	hsp70l
45	LL0000018897	567.6640404	0.776493076	0.164386833	4.723572204	2.32E-06	0.001012487	mettl14
46	LL0000009736	337.9178388	-0.852712116	0.181490631	-4.698380921	2.62E-06	0.001120814	eps15
47	LL0000008535	670.731049	-0.584130083	0.124579418	-4.688816929	2.75E-06	0.001133968	cygb2
48	LL0000031548	645.719831	-0.639213279	0.136417251	-4.685721729	2.79E-06	0.001133968	uckl1a
49	LL0000019358	312.4108083	0.944632566	0.201712324	4.683068172	2.83E-06	0.001133968	mkrn4
50	LL0000001969	2164.486157	-0.609078128	0.130176785	-4.678853681	2.88E-06	0.001134374	bnip3
51	LL0000022985	1240.45396	0.899919848	0.192778397	4.668157135	3.04E-06	0.001158076	qars
52	LL0000026826	270.8073941	-0.885229847	0.189696643	-4.666555163	3.06E-06	0.001158076	si:dkey-163f14.6
53	LL0000039158	6977.856514	0.605580305	0.129957598	4.659829937	3.16E-06	0.001173987	zgc:55461
54	LL0000008631	60273.42747	-0.733998591	0.158093255	-4.642820405	3.44E-06	0.001240452	cyt1l
55	LL0000029503	2066.622825	0.436867267	0.09413551	4.640833892	3.47E-06	0.001240452	stap2a
56	LL0000024007	199.6294123	0.73854973	0.159283856	4.636689178	3.54E-06	0.001242976	rps8b
57	LL0000037833	57.10719364	-1.221865831	0.264537998	-4.618867011	3.86E-06	0.001300444	XLOC_043124
58	LL0000029026	3662.291967	0.424744679	0.092010454	4.616265444	3.91E-06	0.001300444	smyd2a
59	LL0000023206	1591.090085	0.523509777	0.113430508	4.615246688	3.93E-06	0.001300444	rars
60	LL0000030500	372.6076961	-0.912980308	0.198011246	-4.610749766	4.01E-06	0.001300444	tmem163a
61	LL0000022247	704.1566632	0.800446479	0.173648288	4.609584633	4.03E-06	0.001300444	pola2
62	LL0000040553	1357.630765	0.537215791	0.116787351	4.59994843	4.23E-06	0.001340105	sipa1l2
64	LL0000000476	4178.076075	0.556458293	0.122144385	4.555741921	5.22E-06	0.001629085	agr1
65	LL0000006166	56.85945698	1.475477491	0.324595001	4.545595234	5.48E-06	0.001682866	cps1
66	LL0000029194	4253.413697	0.530319992	0.117168686	4.5261239	6.01E-06	0.001817141	sox3
67	LL0000020691	700.2970736	-1.343987004	0.297445161	-4.518436273	6.23E-06	0.00185582	ntng2a
68	LL0000013441	2444.012394	1.01322183	0.224672588	4.509770595	6.49E-06	0.00190441	kpna2
69	LL0000010130	287.9067539	1.048406079	0.234332099	4.474018209	7.68E-06	0.002219472	fance
70	LL0000012058	1784.085707	0.517656507	0.115972284	4.463622607	8.06E-06	0.002296218	her9
71	LL0000013231	211.0808874	0.774511418	0.174220443	4.445582868	8.77E-06	0.002442981	kdelc1
72	LL0000024550	3990.011034	0.525126092	0.11819234	4.442979074	8.87E-06	0.002442981	sf3a1
73	LL0000013304	1966.469247	0.702510099	0.158180684	4.441187645	8.95E-06	0.002442981	kif22
74	LL0000005508	82.39492732	1.18016619	0.266073717	4.435485792	9.19E-06	0.002445947	cfap43
75	LL0000020275	506.0696874	-0.514036528	0.115903792	-4.435027701	9.21E-06	0.002445947	nfu1
76	LL0000022510	182.0643982	0.863143676	0.195272349	4.420204292	9.86E-06	0.002584966	prc1b
77	LL0000008781	7000.019344	0.417506876	0.094779844	4.405017564	1.06E-05	0.002736379	ddx39aa
78	LL0000007779	483.8292371	-0.642056684	0.146000796	-4.397624557	1.09E-05	0.002794468	ctxn3
79	LL0000013203	107.1168987	-1.024982951	0.234193936	-4.376641726	1.21E-05	0.003037923	kcnt1
80	LL0000023163	288.7210422	-0.860921324	0.196850369	-4.373480868	1.22E-05	0.003043248	RAMP1
81	LL0000024401	1475.71688	-0.658023667	0.150738417	-4.36533485	1.27E-05	0.003119418	selenok
82	LL0000005160	1242.287873	0.93108987	0.214060788	4.349651706	1.36E-05	0.003309697	ccna2
83	LL0000000123	525.405537	-0.527383396	0.121498147	-4.340670293	1.42E-05	0.003371794	abtb1
84	LL0000031319	244.4668283	0.988671855	0.227793189	4.340216922	1.42E-05	0.003371794	ttf2
85	LL0000029824	102.7922542	1.226552016	0.282868106	4.336126952	1.45E-05	0.003394219	taar13b
86	LL0000024070	651.3553678	0.61913958	0.14287508	4.333432969	1.47E-05	0.003395616	rtcb
87	LL0000025221	109.1748257	1.316917061	0.304089905	4.330683257	1.49E-05	0.003398321	si:ch211-160f23.5
88	LL0000018655	588.6662031	0.602385773	0.139393328	4.321482099	1.55E-05	0.003502474	mapre1a
89	LL0000039125	205.1399875	0.955834127	0.221913769	4.307232189	1.65E-05	0.003659925	zgc:194627
90	LL0000007399	167.4531151	3.185794284	0.739722162	4.306744409	1.66E-05	0.003659925	crygm3
91	LL0000001466	123.7844842	1.567604792	0.36555618	4.28827326	1.80E-05	0.003933674	asb6
92	LL0000005161	558.6523641	0.971448856	0.226750262	4.284223739	1.83E-05	0.003961979	ccnb1
94	LL0000020202	249.7230491	1.011030885	0.236524839	4.274523091	1.92E-05	0.004069732	nemp2
95	LL0000020815	184.0205192	1.141063783	0.26701478	4.273410575	1.93E-05	0.004069732	odf2a
96	LL0000036687	415.6268111	-0.611147866	0.143388052	-4.262195189	2.02E-05	0.004208258	XLOC_034538
97	LL0000005537	368.3240464	1.031415075	0.24204845	4.261192642	2.03E-05	0.004208258	cfp
98	LL0000009672	430.8190279	1.1787965	0.277830018	4.24286947	2.21E-05	0.004441335	entpd5a
99	LL0000013328	930.4224069	0.930523904	0.219324811	4.242675046	2.21E-05	0.004441335	kifc1
100	LL0000020737	286.8676982	0.797299422	0.187946525	4.24216101	2.21E-05	0.004441335	nuf2
101	LL0000031321	325.2451346	0.687765155	0.162296547	4.237706629	2.26E-05	0.004484586	tti2
102	LL0000030901	805.4047182	0.730881044	0.17331058	4.217174985	2.47E-05	0.004821653	tpx2
103	LL0000022338	291.6671627	-0.738141022	0.175078712	-4.216052387	2.49E-05	0.004821653	pou4f1
104	LL0000013313	523.6972525	0.946601308	0.224596807	4.214669472	2.50E-05	0.004821653	kif2c
105	LL0000030893	1837.112243	0.707237375	0.16799068	4.209979839	2.55E-05	0.004829025	tprg1l
106	LL0000011055	1430.143723	0.544942353	0.129441846	4.209939592	2.55E-05	0.004829025	gabpa
107	LL0000008960	3250.266412	0.453499092	0.107808921	4.206508045	2.59E-05	0.004856208	dkc1
108	LL0000011036	356.2299713	0.716089063	0.171171162	4.183467919	2.87E-05	0.005315866	g2e3
109	LL0000023188	1047.113359	-0.854520771	0.204346351	-4.181727566	2.89E-05	0.005315866	rapgef1a
110	LL0000022111	357.7589956	0.713525556	0.170742596	4.17895459	2.93E-05	0.005331265	plekhf1
111	LL0000012149	356.9634795	0.584223937	0.139982633	4.173545837	3.00E-05	0.005399919	hk2
112	LL0000026354	846.5720269	-1.176092281	0.281952467	-4.171243088	3.03E-05	0.005399919	si:ch73-237c6.1
113	LL0000031823	13481.66126	0.518538053	0.124355526	4.169803072	3.05E-05	0.005399919	vcp
114	LL0000030723	55.19588146	1.537853962	0.369600611	4.160853411	3.17E-05	0.005519227	tnfb
115	LL0000005232	284.566936	0.869217623	0.208948528	4.159960494	3.18E-05	0.005519227	cd276
116	LL0000011005	942.8306668	0.666147213	0.160180398	4.158731163	3.20E-05	0.005519227	fut9d
117	LL0000001872	344.2180117	0.591223038	0.142448667	4.150428722	3.32E-05	0.005673534	bend3
118	LL0000011941	370.3289169	0.978666529	0.236539278	4.137437707	3.51E-05	0.005952635	haus4
119	LL0000012067	249.6585056	1.010099647	0.244307096	4.134548949	3.56E-05	0.005976481	hes2.2
120	LL0000018921	4256.905543	0.427691036	0.103538565	4.130741397	3.62E-05	0.00602485	mfap2
122	LL0000024484	2951.853053	-0.746483706	0.18105136	-4.123049434	3.74E-05	0.006144137	serbp1b
123	LL0000020919	262.8114526	-0.630402557	0.152922596	-4.122363688	3.75E-05	0.006144137	oprk1
124	LL0000008073	339.5050368	0.640939348	0.1557765	4.114480349	3.88E-05	0.006247328	CU571074.1
125	LL0000005463	206.9877839	1.008773409	0.245204454	4.114009318	3.89E-05	0.006247328	cep55l
126	LL0000001862	859.3559804	0.478186626	0.116267006	4.112831696	3.91E-05	0.006247328	bcorl1
127	LL0000005976	4861.867608	1.554980779	0.379273592	4.099892034	4.13E-05	0.006553819	col10a1a
128	LL0000022327	2805.9172	0.492562556	0.120536267	4.086426172	4.38E-05	0.006846792	postnb
129	LL0000013354	1760.086102	0.671866502	0.164429468	4.086046807	4.39E-05	0.006846792	klf11a
130	LL0000000270	313.0539805	-0.661629357	0.162063352	-4.082535305	4.45E-05	0.006896373	adam19b
131	LL0000001970	681.5628172	-0.804117821	0.197166113	-4.078377416	4.54E-05	0.006966	bnip3la
132	LL0000023159	849.4287667	-0.575556825	0.141313646	-4.072903367	4.64E-05	0.007046551	ralgps1
133	LL0000026359	45.11357154	-1.983134847	0.487211825	-4.070375028	4.69E-05	0.007046551	si:ch73-244f7.3
134	LL0000034768	122.2442847	1.006671702	0.247320679	4.070309468	4.70E-05	0.007046551	XLOC_019823
135	LL0000012821	639.4726553	0.834357851	0.20707407	4.029272472	5.59E-05	0.00830711	ipo4
136	LL0000021455	5962.626317	0.791922827	0.196592521	4.028244942	5.62E-05	0.00830711	pcsk1nl
137	LL0000006017	157.4319175	1.412949535	0.351353691	4.021444981	5.78E-05	0.008448435	col5a2b
138	LL0000015268	69.18800595	1.017949616	0.253173312	4.020761939	5.80E-05	0.008448435	LOC101886104
139	LL0000012790	2987.653203	0.556661887	0.138709406	4.013151699	5.99E-05	0.008613823	insm1a
140	LL0000012054	755.8971636	0.431992368	0.107694633	4.011271075	6.04E-05	0.008613823	her6
141	LL0000029013	65.88399397	1.415661148	0.352980853	4.010589066	6.06E-05	0.008613823	smtlb
142	LL0000022250	553.4303885	0.676069467	0.168625196	4.009302772	6.09E-05	0.008613823	pold2
143	LL0000000074	527.2857235	-0.719110083	0.179723345	-4.001205762	6.30E-05	0.008850333	abcg4a
144	LL0000009967	86.92088104	0.995344985	0.249152439	3.994923714	6.47E-05	0.009023853	fam117aa
145	LL0000009365	776.4117635	0.663365315	0.166310461	3.988716715	6.64E-05	0.009197983	ecrg4a
146	LL0000025288	205.8323553	-0.905137267	0.227194474	-3.983975719	6.78E-05	0.009292758	si:ch211-169p10.1
147	LL0000009803	168.1733297	0.655323046	0.164531564	3.982962488	6.81E-05	0.009292758	esm1
148	LL0000027042	151.8174559	-0.85793829	0.21584381	-3.974810717	7.04E-05	0.009550534	si:dkey-201c13.2
149	LL0000024909	139.4893594	1.238318891	0.311944306	3.969679422	7.20E-05	0.009621841	si:ch211-106n13.3
150	LL0000004670	3371.787017	-0.428803812	0.108058407	-3.968259593	7.24E-05	0.009621841	CABZ01102170.1
151	LL0000025509	821.1815634	0.602133118	0.151741088	3.968161325	7.24E-05	0.009621841	si:ch211-207n23.2
152	LL0000024430	352.6191054	-0.563409845	0.142166472	-3.96302895	7.40E-05	0.009765157	sema3ga
153	LL0000022299	100.614407	1.543916613	0.389852404	3.960259307	7.49E-05	0.009813254	pomca
154	LL0000022611	67.43134736	1.658880456	0.419643754	3.953068386	7.72E-05	0.010040087	prl
155	LL0000006501	468.3946549	-0.798918273	0.202174305	-3.951631105	7.76E-05	0.010040087	CR388166.1
156	LL0000024087	320.5197622	-0.66101213	0.167617262	-3.94358029	8.03E-05	0.010315484	rtn4rl1b
157	LL0000031352	9485.461426	0.704699237	0.178797166	3.941333383	8.10E-05	0.010344994	tuba8l
159	LL0000023842	221.6661818	1.239202997	0.315048717	3.933369447	8.38E-05	0.010624975	rnpep
160	LL0000025191	425.8734962	0.800640491	0.20375697	3.929389472	8.52E-05	0.010733118	si:ch211-156j22.4
161	LL0000024598	210.8165393	0.816996061	0.208803791	3.912745336	9.13E-05	0.011427518	sgms2a
162	LL0000039661	808.9401146	-0.478241019	0.122405118	-3.907034502	9.34E-05	0.011626845	znf804a
163	LL0000038606	290.6673694	-0.706440902	0.180883772	-3.905496294	9.40E-05	0.011627466	zgc:113337
164	LL0000000327	741.6784532	-0.507701674	0.130068493	-3.903340933	9.49E-05	0.011658225	add3b
165	LL0000028002	245.1269233	0.681146827	0.175319033	3.885184708	0.000102252	0.012486825	si:dkey-88n24.12
166	LL0000031457	248.0850912	-0.818175118	0.21115046	-3.874844124	0.000106693	0.012948707	ubash3ba
168	LL0000031501	1605.324118	0.487786905	0.126430562	3.858140778	0.000114253	0.013637925	ube2z
169	LL0000038042	756.0184004	-0.823776121	0.213569723	-3.857176523	0.000114704	0.013637925	XLOC_043741
170	LL0000024945	1183.644577	-0.440426191	0.11422655	-3.855725238	0.000115387	0.013637925	si:ch211-113g11.6
171	LL0000001764	1219.792384	0.436258256	0.113161594	3.8551795	0.000115645	0.013637925	bace2
172	LL0000006315	47.06560658	-1.291030923	0.334918066	-3.854766444	0.00011584	0.013637925	CR361564.1
173	LL0000012841	783.9845346	-0.606311337	0.157417798	-3.851606003	0.000117346	0.013732941	iqsec2b
174	LL0000020924	122.458795	1.064986832	0.276843121	3.846896498	0.000119623	0.013916669	or101-1
175	LL0000026126	1762.516035	0.781231605	0.203405345	3.840762428	0.000122653	0.014135207	si:ch211-69g19.2
177	LL0000020047	638.5581045	0.848479613	0.220947384	3.84018855	0.00012294	0.014135207	ncaph
178	LL0000040133	693.9640882	0.951306503	0.24837065	3.830188884	0.000128045	0.014578326	rrm2
179	LL0000010425	937.9839872	0.50360946	0.131499522	3.829743657	0.000128277	0.014578326	fn1a
181	LL0000028421	1749.552874	-0.482123157	0.126064774	-3.824408206	0.000131087	0.014733946	sinhcaf
182	LL0000005488	1441.010196	-0.441967179	0.115593211	-3.823470022	0.000131587	0.014733946	cers4b
183	LL0000001397	1304.367527	0.515043681	0.134726111	3.822894296	0.000131894	0.014733946	arpc1b
184	LL0000003878	129.4741522	-0.738013841	0.193323406	-3.817509	0.000134806	0.014974114	c16h2orf66
185	LL0000024153	368.7860027	-0.722848071	0.189692966	-3.810621372	0.000138618	0.015303291	s100w
186	LL0000038452	1523.252049	-0.38941291	0.10222524	-3.809361661	0.000139326	0.015303291	zgc:101566
187	LL0000011091	211.6291279	0.811901255	0.213289531	3.806568713	0.000140908	0.015391085	gadd45gb.1
188	LL0000007764	69.32581669	-2.023853695	0.532471859	-3.800865083	0.000144192	0.015662735	ctslb
189	LL0000001681	512.3498435	-0.474211662	0.124819446	-3.799180956	0.000145175	0.015682896	atxn7
190	LL0000008966	2222.109097	0.56640362	0.149141709	3.797754651	0.000146013	0.015685708	dla
191	LL0000009075	199.2363089	-0.69318274	0.182588204	-3.796426735	0.000146797	0.015685708	dnajc27
192	LL0000020043	1166.31184	0.842578471	0.22224159	3.791272697	0.000149877	0.015928309	ncapd2
193	LL0000031322	1130.510589	0.810289494	0.213850325	3.789049636	0.000151225	0.015985101	ttk
194	LL0000022766	2155.717248	0.615296434	0.162453445	3.787524698	0.000152156	0.01599749	psmd11b
195	LL0000012073	4240.98978	0.425399064	0.112583023	3.778536508	0.000157753	0.016497747	hexim1
196	LL0000004362	662.6894145	-0.682711964	0.180981992	-3.772264602	0.000161773	0.016828626	CABZ01070469.1
197	LL0000011619	2303.827716	-0.613941998	0.162889366	-3.769073539	0.000163855	0.016955503	gpr186
198	LL0000023121	461.6202049	0.510570006	0.135594615	3.765415071	0.000166273	0.017107712	rad17
199	LL0000008773	1020.293654	0.408799296	0.108601159	3.764225904	0.000167066	0.017107712	ddx19
200	LL0000031465	848.2514567	0.859503826	0.228516097	3.761239751	0.000169073	0.017203525	ube2c
201	LL0000024948	503.4484378	0.509234877	0.135426219	3.760238447	0.000169751	0.017203525	si:ch211-113p18.3
202	LL0000028685	1791.288241	0.407808476	0.10857752	3.755919965	0.000172706	0.017413181	slc30a7
203	LL0000012358	2433.548011	0.413282362	0.110247536	3.748676629	0.00017777	0.017832338	hsdl2
204	LL0000011736	700.1870221	-0.582874517	0.155787445	-3.741472989	0.000182945	0.018258267	grin2bb
205	LL0000025891	546.6054374	-0.684023443	0.1829627	-3.738595047	0.000185052	0.018375243	si:ch211-261d7.6
207	LL0000023200	1299.29698	-0.413330055	0.110850758	-3.728707537	0.000192464	0.018984003	raraa
208	LL0000001379	974.6184922	0.611862994	0.164132544	3.727859083	0.000193113	0.018984003	armc1l
209	LL0000032127	3578.921455	-0.445143955	0.119498653	-3.725096019	0.000195241	0.019097668	wu:fb18f06
210	LL0000005428	487.4105588	0.950614156	0.255311747	3.72334672	0.000196599	0.019135335	cenpe
211	LL0000008604	80.66007325	-1.069343455	0.287467171	-3.719880261	0.000199317	0.019304317	cyp39a1
212	LL0000001243	2712.274617	0.436609285	0.117569481	3.713627722	0.000204309	0.019690807	arf6b
213	LL0000023219	126.4188414	-0.837752352	0.226013035	-3.706655019	0.000210015	0.020086432	rasef
214	LL0000008500	93.70063958	0.974561503	0.262959956	3.70612133	0.000210458	0.020086432	cxcr3.2
215	LL0000038759	787.4431725	1.068033663	0.28831736	3.704368207	0.000211918	0.020128139	zgc:153932
216	LL0000020816	235.8124971	0.855783707	0.231264036	3.700461688	0.000215208	0.020342289	odf2b
217	LL0000012896	44.08909744	1.0850856	0.293886869	3.692188094	0.000222333	0.020915252	isg15
218	LL0000020744	271.770416	0.601572454	0.162989276	3.690871376	0.000223487	0.020923717	numb
219	LL0000008902	558.2998495	0.667428119	0.181015914	3.687123984	0.000226803	0.021133513	dhx29
220	LL0000013553	4211.361958	0.467271541	0.126966835	3.680264539	0.000232992	0.021607821	lbr
221	LL0000005970	1364.433264	0.352608661	0.095865208	3.67817134	0.000234912	0.021683604	cog4
222	LL0000005636	1396.927051	-0.361050697	0.098306195	-3.672715596	0.000239987	0.022048482	chrm4a
224	LL0000020045	972.2596	0.695163569	0.189884218	3.660986558	0.000251246	0.022970147	ncapg
225	LL0000002053	883.1135137	-0.498021177	0.136076638	-3.659858044	0.000252355	0.022970147	btbd3b
226	LL0000004617	124.1861494	1.220427183	0.333608555	3.658261048	0.000253932	0.023007206	CABZ01088271.1
227	LL0000013395	85.66763429	1.037490942	0.283730093	3.656612274	0.000255571	0.023049411	klhl22
228	LL0000027272	660.7889713	0.613705391	0.168330326	3.645839732	0.00026652	0.023927172	si:dkey-238o13.4
229	LL0000019649	5118.896968	0.379051767	0.104328483	3.633252935	0.00027987	0.025011511	msna
230	LL0000012423	376.1323671	0.554490242	0.152689363	3.631492284	0.000281787	0.025040712	htra1a
231	LL0000005306	539.5786557	0.756650973	0.208470392	3.629536863	0.00028393	0.025040712	cdca5
232	LL0000020475	6103.139595	0.500763397	0.137971988	3.629456994	0.000284018	0.025040712	nop58
233	LL0000006003	554.1584112	0.542975457	0.14989347	3.62240902	0.000291872	0.025435037	col28a2a
234	LL0000015766	68.1013897	-1.19877739	0.330979484	-3.621908451	0.000292438	0.025435037	LOC103910008
235	LL0000029255	393.6928239	0.740268816	0.20444574	3.620857141	0.000293629	0.025435037	spc25
236	LL0000013671	1896.454613	0.396105331	0.109396436	3.620824831	0.000293665	0.025435037	lima1a
237	LL0000012459	4724.379483	0.332174748	0.092037215	3.609135169	0.00030722	0.026492293	id1
238	LL0000010471	491.7851505	-0.602038282	0.166863235	-3.607974422	0.000308597	0.026494863	FO704610.1
239	LL0000013291	377.2974566	0.791948892	0.219655362	3.605415704	0.000311654	0.026640967	kif18a
240	LL0000023937	3167.095159	0.465524761	0.129413437	3.597190299	0.000321673	0.027378423	rpl7l1
241	LL0000039140	1478.645217	-0.450279448	0.125324703	-3.592902578	0.000327015	0.027637547	zgc:194990
242	LL0000031648	110.8616019	1.033612992	0.287752339	3.592022898	0.000328121	0.027637547	unm_sa911
243	LL0000006866	157.6143808	-0.65605445	0.182674878	-3.591377524	0.000328935	0.027637547	CR762407.1
244	LL0000020863	551.9533125	-0.710067104	0.19785246	-3.588871758	0.000332112	0.027725881	olfm2b
245	LL0000039875	934.8934425	0.906505964	0.25264271	3.588094675	0.000333103	0.027725881	LOC100330864
246	LL0000010000	274.1550546	-0.519230343	0.144744316	-3.587224414	0.000334217	0.027725881	fam160a1b
247	LL0000005615	2173.286596	0.46440039	0.129572583	3.584094564	0.00033825	0.027857273	chmp7
248	LL0000024409	1260.323765	-0.511648454	0.14276711	-3.583797807	0.000338634	0.027857273	selenos
249	LL0000020206	256.7120462	-0.594712131	0.16605304	-3.581458867	0.000341681	0.027990787	nepro
250	LL0000008759	3815.596083	0.391687805	0.109418948	3.579707283	0.000343979	0.028062146	ddit3
251	LL0000040001	46.057892	1.599221682	0.44743043	3.5742354	0.000351253	0.028488137	LOC108190746
252	LL0000005941	988.7226111	0.409007496	0.114452327	3.573605755	0.000352099	0.028488137	cntn2
253	LL0000013633	201.1465662	-0.638796853	0.179157322	-3.565563761	0.000363075	0.0292558	lgi3
254	LL0000027673	104.8505477	-0.82765476	0.232343768	-3.562199097	0.000367761	0.02951247	si:dkey-43k4.5
255	LL0000011676	57.31707757	1.012687542	0.284375272	3.561095641	0.000369311	0.029516318	gpx7
256	LL0000023189	522.8429859	-0.475934739	0.133907749	-3.554198633	0.000379133	0.03017866	rapgef1b
257	LL0000000413	391.1864536	-0.598625088	0.168584476	-3.55089094	0.000383929	0.030437247	adra2a
258	LL0000027444	59.20381802	-2.090418344	0.589896649	-3.543702691	0.00039455	0.030995269	si:dkey-269i1.4
259	LL0000005481	311.5470774	0.572676574	0.161608933	3.543594791	0.000394711	0.030995269	cerkl
260	LL0000000191	406.3063445	-0.514480862	0.145213113	-3.542936675	0.000395698	0.030995269	acox3
261	LL0000031758	406.348465	-0.545832751	0.15423164	-3.539045239	0.000401577	0.031330976	uts1
262	LL0000022076	317.7927811	-0.59364337	0.167831326	-3.537142815	0.000404481	0.031432801	plcd3a
263	LL0000028629	503.2306277	-0.661844877	0.187247685	-3.534595779	0.000408399	0.031612364	slc25a47a
265	LL0000039662	593.9982236	-0.477205913	0.135372577	-3.52512985	0.000423275	0.032635352	znf804b
266	LL0000018923	159.2941458	0.721722593	0.20493791	3.521664657	0.000428846	0.032874487	mfap4
267	LL0000025663	163.3437426	1.03821817	0.294854156	3.521124425	0.000429721	0.032874487	si:ch211-225g23.1
268	LL0000028917	929.6048213	-0.399810312	0.113682003	-3.51691827	0.000436588	0.033266116	slitrk4
269	LL0000005045	72.77035187	0.935022609	0.265939263	3.515925401	0.000438224	0.033266116	ccdc157
271	LL0000000217	7160.817836	0.692025625	0.196988715	3.513021662	0.000443041	0.033469967	acta1b
272	LL0000031140	272.2922073	1.129503821	0.321588958	3.512259342	0.000444314	0.033469967	trip13
273	LL0000031994	1068.434961	0.453705341	0.129236785	3.510651713	0.00044701	0.033544491	wdr17
274	LL0000039121	122.6407837	0.764625301	0.217963047	3.508050159	0.000451404	0.033745448	zgc:194469
275	LL0000028918	2416.876514	-0.393116526	0.112248841	-3.502187851	0.000461454	0.034366098	slitrk5a
276	LL0000031080	548.9986534	-0.504493319	0.14415479	-3.499663918	0.000465845	0.03456219	trim2b
277	LL0000001690	1404.368479	0.913553385	0.261170772	3.497915857	0.000468909	0.034623813	aurkb
278	LL0000009429	1157.721988	-0.452239864	0.129315441	-3.497183801	0.000470198	0.034623813	efna1a
279	LL0000013180	186.170384	-0.725140836	0.207426258	-3.495897008	0.000472471	0.034661391	kcnk3b
280	LL0000027278	1997.550669	-0.803651069	0.229972333	-3.494555451	0.000474852	0.034706559	si:dkey-239h2.3
281	LL0000024710	96.81886906	1.154656776	0.330647066	3.492112566	0.000479216	0.034895817	si:busm1-266f07.2
282	LL0000028965	971.1895766	0.751337698	0.215272791	3.490165647	0.000482721	0.035015297	smc4
283	LL0000004774	565.2823907	-0.625892713	0.179378599	-3.489227356	0.000484419	0.035015297	cacng5a
284	LL0000000557	1314.656051	0.581304611	0.166791956	3.485207714	0.000491755	0.035415377	akt2l
285	LL0000002090	391.7013618	0.700881841	0.201244945	3.482730169	0.000496328	0.035614276	bub1ba
286	LL0000009893	170.7754475	0.613173499	0.176218943	3.479611715	0.000502141	0.03590034	extl2
287	LL0000023752	15662.98492	0.298942881	0.085981315	3.476835407	0.000507369	0.036120692	rnf10
288	LL0000006933	181.8066629	1.176135889	0.338356186	3.476028928	0.000508897	0.036120692	CR788316.2
289	LL0000024560	392.1147301	-0.494902936	0.142755904	-3.466777362	0.000526738	0.037252502	SFMBT1
290	LL0000001869	824.9930292	-0.813955935	0.235085684	-3.462379853	0.000535421	0.037646302	bdnf
291	LL0000005023	434.3008935	0.630499611	0.182118955	3.462020797	0.000536136	0.037646302	ccdc12
292	LL0000024108	2062.066115	0.408770318	0.118168068	3.459228236	0.000541726	0.037903445	ruvbl1
293	LL0000018546	1322.124015	0.488788106	0.141341025	3.458218193	0.000543761	0.037910926	mak16
294	LL0000029220	1101.854001	0.46361805	0.134141149	3.456195612	0.000547858	0.038061583	sp9
295	LL0000023789	140.1528961	-0.739464951	0.214242365	-3.451534672	0.000557408	0.038588737	rnf17
296	LL0000013355	339.7599027	0.930346527	0.269846464	3.447688406	0.000565406	0.039005072	klf11b
297	LL0000012750	2477.36192	-0.447475217	0.130164381	-3.437770097	0.000586525	0.040061702	ing5a
298	LL0000001987	2082.055258	-0.363715486	0.105822293	-3.437040302	0.000588108	0.040061702	bpgm
299	LL0000012791	977.0978824	0.58539201	0.170341501	3.436578913	0.000589111	0.040061702	insm1b
300	LL0000004570	216.6017532	-1.038031219	0.302088123	-3.436186796	0.000589964	0.040061702	CABZ01085139.1
301	LL0000021263	317.0040945	0.631407364	0.183789099	3.435499537	0.000591462	0.040061702	papss2a
302	LL0000013305	1120.154313	0.807837925	0.235215439	3.43445961	0.000593737	0.040061702	kif23
303	LL0000020555	854.9139108	-0.963266113	0.280517473	-3.433889881	0.000594986	0.040061702	npvf
304	LL0000012155	69.03041906	0.895902957	0.26101452	3.432387421	0.000598292	0.040146837	hlx1
305	LL0000022762	5797.798474	0.432854475	0.126179009	3.430479274	0.000602516	0.040292745	psmc6
306	LL0000008841	1152.310993	0.378849954	0.11066645	3.423349666	0.000618545	0.041224422	derl2
308	LL0000009207	52.45319555	-1.033015555	0.302193177	-3.418394698	0.000629917	0.041676253	drd7
309	LL0000038263	815.2411971	-0.565732964	0.165500496	-3.418315814	0.000630099	0.041676253	ypel1
310	LL0000005993	268.9670213	-0.687960658	0.201297431	-3.417632581	0.000631683	0.041676253	col19a1
311	LL0000012380	6954.454795	0.532130243	0.155792454	3.415635541	0.000636334	0.041842653	hspa5
313	LL0000018769	4147.904391	0.695614269	0.204045529	3.409113018	0.000651745	0.042622888	mcm2
314	LL0000005871	78.0382146	-1.048473345	0.307613556	-3.408410726	0.000653425	0.042622888	cmya5
315	LL0000000534	2562.421707	-0.523748151	0.153687494	-3.407877486	0.000654703	0.042622888	akap11
316	LL0000015480	222.8061909	-0.636747634	0.187041561	-3.404310952	0.000663312	0.043007943	LOC103908666
317	LL0000018313	1828.727298	-0.346808009	0.101893873	-3.403619837	0.000664992	0.043007943	lrfn4a
318	LL0000008989	739.6520663	0.804066339	0.236329795	3.402306256	0.000668197	0.043073521	dlgap5
319	LL0000012447	307.2164627	0.51986503	0.152867602	3.400753473	0.000672004	0.043177356	iah1
320	LL0000009651	117.2884081	0.885739505	0.260666171	3.397984098	0.000678844	0.043409747	eno4
321	LL0000025287	88.24865198	1.043428884	0.307116336	3.397503683	0.000680037	0.043409747	si:ch211-168k14.2
322	LL0000039171	3636.722837	0.33985721	0.100203615	3.391666143	0.00069469	0.044162777	zgc:56525
323	LL0000029794	401.9729366	-0.544775364	0.160652277	-3.391021743	0.000696326	0.044162777	syt6b
324	LL0000018773	3530.089243	0.585648551	0.172807796	3.389016964	0.000701437	0.044343881	mcm4
325	LL0000001242	1087.703797	0.443884951	0.131025433	3.387777013	0.000704615	0.044402052	arf6a
326	LL0000024983	908.2740581	0.583176372	0.172330524	3.384057314	0.000714231	0.044864199	si:ch211-11k18.4
328	LL0000022284	1218.335438	0.473523307	0.140060878	3.380839213	0.000722648	0.044869721	polr2l
329	LL0000006619	269.4986703	-0.707415038	0.209269649	-3.380399594	0.000723805	0.044869721	CR407584.1
330	LL0000021252	66.88807207	1.000698479	0.296045668	3.380216591	0.000724287	0.044869721	panx3
331	LL0000029254	380.6146878	0.829598187	0.245439934	3.380045682	0.000724738	0.044869721	spc24
332	LL0000006434	42.03155953	-1.704563493	0.504358	-3.379669781	0.00072573	0.044869721	CR385024.1
333	LL0000011300	361.1689076	0.638165036	0.189252458	3.372030366	0.000746162	0.045912606	gh1
334	LL0000024042	412.2035335	0.452096035	0.134088567	3.371622536	0.000747268	0.045912606	rrp8
335	LL0000018770	2749.373341	0.576194291	0.171011877	3.369323239	0.00075353	0.046153129	mcm3
337	LL0000020832	352.6074226	0.761139766	0.226216093	3.364657904	0.000766386	0.046794778	ogg1
338	LL0000008793	45916.64346	0.43713077	0.130064428	3.360878725	0.000776949	0.047262932	ddx5
339	LL0000005447	88.63955932	0.877549807	0.261160007	3.360199816	0.000778861	0.047262932	cep128
340	LL0000005556	1576.428024	0.581128762	0.17300433	3.359041717	0.000782133	0.047315412	chaf1a
341	LL0000018811	110.3764292	0.805166643	0.239861938	3.35679203	0.000788524	0.047555737	me1
342	LL0000010293	240.5021948	-0.610891935	0.182183313	-3.353171739	0.000798911	0.047959948	fgf1a
343	LL0000029531	915.9154094	-0.378401487	0.11286929	-3.352563731	0.000800668	0.047959948	stc2a
344	LL0000004712	2807.583162	0.465315877	0.138820873	3.351915786	0.000802544	0.047959948	CABZ01113954.1
345	LL0000022950	11955.43058	0.418625192	0.125000868	3.348978291	0.000811102	0.048324445	pvalb5
346	LL0000020084	806.9949597	0.611750196	0.182796432	3.34662001	0.000818033	0.048590149	ndc80
347	LL0000010570	1836.956077	-0.521591548	0.156021462	-3.343075626	0.000828553	0.04901987	fosl2
348	LL0000038517	372.0660992	0.795940201	0.238126736	3.342506659	0.000830254	0.04901987	zgc:110425
349	LL0000008813	51.54680842	1.84762477	0.553079687	3.340612236	0.000835939	0.049207766	defbl2
350	LL0000020094	334.8079236	0.727453833	0.218268617	3.3328375	0.000859651	0.050452553	ndor1
352	LL0000023344	847.0069227	0.606333964	0.182608233	3.320408694	0.000898858	0.052596543	rcc1
353	LL0000030282	3526.206523	0.552362419	0.16654046	3.316686033	0.000910919	0.053144161	thop1
354	LL0000013017	1943.160227	-0.32628814	0.098479971	-3.313243678	0.000922206	0.053241818	jam3a
355	LL0000031115	575.5898992	-0.524619171	0.15834231	-3.3131964	0.000922362	0.053241818	trim46b
356	LL0000023137	321.8599026	0.614020839	0.185326727	3.313180172	0.000922415	0.053241818	rad54l
357	LL0000011625	177.3602218	-0.639268188	0.192964824	-3.312874199	0.000923425	0.053241818	gpr26
358	LL0000030661	2052.230913	-0.500829995	0.151256766	-3.311124565	0.000929218	0.05328092	tmem91
359	LL0000004047	185.2877592	-0.539033706	0.162799266	-3.311032777	0.000929523	0.05328092	CABZ01027646.1
360	LL0000018592	463.011213	-0.572890139	0.173156536	-3.308510045	0.000937938	0.053416674	map2k7
361	LL0000011037	6053.215889	0.43768668	0.13230765	3.308098047	0.000939319	0.053416674	g3bp1
362	LL0000029903	561.1766157	0.819319722	0.247717706	3.307473396	0.000941417	0.053416674	tacc3
363	LL0000005346	1433.549023	0.767849379	0.232323264	3.305090364	0.000949458	0.053416674	cdk1
364	LL0000020505	3779.31397	-0.694021647	0.209993893	-3.304961098	0.000949896	0.053416674	npas4a
366	LL0000029536	69.63422608	1.134612096	0.343318162	3.304841464	0.000950301	0.053416674	stil
367	LL0000012885	209.2381443	1.021012083	0.308972289	3.30454257	0.000951315	0.053416674	irx3b
368	LL0000018780	1192.032021	0.474311124	0.143587331	3.303293673	0.000955563	0.053416674	mcmbp
369	LL0000012187	375.5722458	0.563519563	0.170694576	3.301332573	0.000962267	0.053416674	hmmr
370	LL0000013282	1493.156912	0.783626196	0.237380527	3.301139344	0.00096293	0.053416674	kif11
372	LL0000005101	341.7973234	-0.672748197	0.203820729	-3.30068586	0.000964488	0.053416674	ccdc85al
373	LL0000020474	8724.952144	0.378446128	0.114656876	3.300684098	0.000964494	0.053416674	nop56
374	LL0000028609	1740.570242	-0.419455918	0.127113566	-3.299851711	0.000967359	0.053424862	slc25a32a
376	LL0000018928	1349.952569	-0.361311649	0.109577967	-3.297301998	0.000976185	0.053761257	mfge8b
377	LL0000017084	532.3814198	-0.591824626	0.179555181	-3.296059862	0.000980511	0.053848689	LOC110437938
378	LL0000012457	4846.093027	-0.434240308	0.131919636	-3.291703341	0.000995826	0.054112423	icn
379	LL0000013287	599.9708911	0.687030739	0.20872558	3.291550272	0.000996368	0.054112423	kif15
380	LL0000031922	585.879543	-0.417038775	0.126719612	-3.291035771	0.000998192	0.054112423	VSTM2A
381	LL0000025346	219.4585654	-0.554538032	0.168504605	-3.290936953	0.000998543	0.054112423	si:ch211-189a15.5
382	LL0000000174	310.2634602	0.698519108	0.212265053	3.290787142	0.000999075	0.054112423	acot11b
383	LL0000001661	1166.745987	-0.475938589	0.144728374	-3.288495377	0.001007244	0.054130904	ATP9A
384	LL0000024001	603.93209	0.612747667	0.186344761	3.288247354	0.001008132	0.054130904	rps6kb1a
385	LL0000007429	60.71392855	1.17373313	0.357016664	3.287614413	0.001010401	0.054130904	csf3b
386	LL0000031025	408.3941228	0.476696613	0.144998065	3.287606714	0.001010429	0.054130904	tram2
387	LL0000024293	624.9564949	-0.37973723	0.115535985	-3.286744203	0.001013529	0.054149414	scn1ba
388	LL0000037988	177.8354481	0.577994265	0.175923175	3.285492451	0.001018043	0.054243191	XLOC_043567
389	LL0000020746	3232.173193	0.402401941	0.122520676	3.28435947	0.001022145	0.054276846	nup107
390	LL0000030823	2233.147907	0.709093458	0.215937218	3.283794537	0.001024196	0.054276846	top2a
391	LL0000010853	583.029763	0.403282658	0.122894208	3.28154325	0.001032407	0.054449656	frem2b
392	LL0000000424	2089.586629	0.498485765	0.151943273	3.280735989	0.001035366	0.054449656	adsl
393	LL0000011365	391.4201418	0.596622218	0.181862231	3.280627394	0.001035765	0.054449656	gle1
394	LL0000011593	57.41567825	1.128796913	0.344233051	3.279164829	0.001041148	0.054586698	gpr142
395	LL0000001668	845.8835841	0.438354828	0.13374344	3.277580027	0.00104701	0.054748066	atrip
396	LL0000006026	132.4615804	1.119680789	0.341791653	3.275916127	0.001053198	0.05492555	col8a1a
397	LL0000022136	1166.942568	0.680886547	0.207928629	3.274616627	0.001058055	0.055032832	plk1
398	LL0000005274	290.4735858	0.736702557	0.225034115	3.273737219	0.001061353	0.055058718	cdc20
399	LL0000018774	4137.383054	0.607401888	0.185671255	3.271383534	0.001070227	0.055171427	mcm5
400	LL0000022497	1005.456375	0.716644574	0.21910968	3.270711614	0.001072772	0.055171427	pprc1
401	LL0000038347	2399.963177	0.334438882	0.102283851	3.26971345	0.001076565	0.055171427	zc3h15
402	LL0000039259	291.4903918	0.934277247	0.285829618	3.268650933	0.001080615	0.055171427	zgc:86764
403	LL0000005309	730.0008089	0.855326501	0.261677287	3.268631032	0.001080691	0.055171427	cdca8
404	LL0000012217	9843.302448	0.321347002	0.098313949	3.268579935	0.001080886	0.055171427	hnrnpk
405	LL0000029077	1664.346887	0.433900575	0.132779629	3.267824886	0.001083774	0.055171427	snrpc
406	LL0000027584	109.9690615	0.914686693	0.279956072	3.267250771	0.001085974	0.055171427	si:dkey-32e6.6
408	LL0000018721	3052.451463	0.290522156	0.089103084	3.260517393	0.001112091	0.056253145	mbd3a
409	LL0000020188	187.8097354	0.683921396	0.209789342	3.260038808	0.00111397	0.056253145	nek2
411	LL0000010613	1536.310408	0.578192649	0.177383625	3.259560451	0.00111585	0.056253145	foxn4
412	LL0000010348	461.8253545	0.453903537	0.139305633	3.258328658	0.001120705	0.056353419	fibina
413	LL0000000065	2199.133874	0.803572155	0.246744043	3.256703367	0.001127142	0.056532475	abcf1
414	LL0000018920	2202.405944	0.307125226	0.094483509	3.250569631	0.001151741	0.057619267	mfap1
415	LL0000029573	1591.276201	-0.373221932	0.11494377	-3.24699575	0.001166301	0.05819962	stmn3
417	LL0000031974	252.1042354	-0.524123921	0.161681106	-3.241714091	0.001188132	0.059138872	wasla
418	LL0000009334	392.1075648	0.652575715	0.201370839	3.240666413	0.001192506	0.05920674	e2f8
419	LL0000009255	328.0196809	0.630525962	0.194643249	3.239392916	0.001197844	0.05932196	dtwd1
420	LL0000005378	7856.906988	0.434193573	0.134121963	3.237304037	0.001206648	0.059607795	cdkn1a
421	LL0000040119	1446.874374	0.462382326	0.142985256	3.23377626	0.001221651	0.060197705	psmd2
422	LL0000022012	185.7511945	0.782021944	0.241961552	3.23200913	0.001229231	0.060419791	pkd1b
423	LL0000019508	101.3564796	1.235197276	0.382286533	3.231077139	0.001233247	0.060465985	mpx
424	LL0000038948	639.0272993	-0.882102731	0.273344006	-3.227079104	0.001250609	0.060981313	zgc:171775
425	LL0000000278	77.99052959	0.823586363	0.255230668	3.226831519	0.001251691	0.060981313	adamts10
426	LL0000005534	360.2692873	-0.567374898	0.175872382	-3.22606023	0.001255069	0.060981313	cfl2
427	LL0000022630	660.7601058	-0.675778481	0.209509559	-3.225525766	0.001257415	0.060981313	prnpa
428	LL0000021208	1821.351744	0.401450576	0.124477422	3.225087499	0.001259342	0.060981313	padi2
429	LL0000005315	1237.334355	-0.422498912	0.131031769	-3.224400576	0.001262367	0.060981313	cdh10a
430	LL0000027230	606.5040173	-0.428254659	0.132851004	-3.223571114	0.001266029	0.061008304	si:dkey-234h16.7
431	LL0000022509	533.7559257	0.742685401	0.230450251	3.222758051	0.001269627	0.061032141	prc1a
432	LL0000024723	143.8643617	-0.56907112	0.17702569	-3.214624488	0.001306153	0.062440585	si:cabz01021430.2
433	LL0000009800	391.9120007	0.727565382	0.226336834	3.214524871	0.001306606	0.062440585	esco2
434	LL0000011902	1393.647909	0.577107238	0.179553787	3.214118996	0.001308454	0.062440585	h2afx
435	LL0000004482	62.1523441	1.002522462	0.311987973	3.213336886	0.001312023	0.062459283	CABZ01078989.1
436	LL0000018517	509.9102359	0.779137917	0.242666619	3.210733806	0.001323965	0.062745478	mad2l1
438	LL0000030171	609.3727789	0.432493591	0.134788399	3.20868557	0.001333432	0.062745478	tes
439	LL0000000429	308.7561162	0.701189288	0.218546315	3.20842421	0.001334645	0.062745478	aebp1
440	LL0000006195	899.4242159	-0.555760526	0.173249382	-3.2078644	0.001337245	0.062745478	CR318588.3
441	LL0000026096	198.1777252	0.77311072	0.241036015	3.207448977	0.001339178	0.062745478	si:ch211-63o20.7
442	LL0000003867	2450.354518	0.5165143	0.161040719	3.207352179	0.001339629	0.062745478	bxdc2
443	LL0000008794	873.6340846	0.446501529	0.139218827	3.20719214	0.001340374	0.062745478	ddx51
444	LL0000031779	40.49976256	-1.263872407	0.394207026	-3.206113348	0.00134541	0.062803788	v2rh32
445	LL0000000219	91691.05421	0.360799804	0.11257767	3.204896719	0.00135111	0.062803788	actb1
446	LL0000031497	119.7301011	0.871567891	0.272002084	3.204269166	0.001354058	0.062803788	ube2t
447	LL0000022750	4994.658744	0.474937668	0.148223613	3.204197074	0.001354397	0.062803788	psmb5
448	LL0000007246	695.1140447	-0.496994137	0.155183484	-3.202622628	0.001361823	0.062999537	CR936968.2
449	LL0000025353	489.3073928	0.48880002	0.152711788	3.200800838	0.001370462	0.063188245	si:ch211-191a24.4
450	LL0000024554	6593.433628	0.38823094	0.121320441	3.200045564	0.001374059	0.063188245	sf3b2
451	LL0000005689	1126.196384	0.41084525	0.128399807	3.199734174	0.001375544	0.063188245	ciapin1
452	LL0000012171	16263.41787	0.616241868	0.192705789	3.197837858	0.001384621	0.063456959	hmgb2b
453	LL0000022774	1453.620289	0.449381031	0.140682727	3.194287173	0.001401766	0.063946727	psmd4b
454	LL0000024524	243.0141213	0.53762334	0.168308273	3.194277559	0.001401813	0.063946727	sesn2
455	LL0000021809	376.6257765	-0.485750937	0.152216092	-3.191193055	0.001416866	0.064444372	pik3r6a
456	LL0000029786	5027.919535	-0.463496872	0.145264872	-3.190701689	0.001419277	0.064444372	syt1a
457	LL0000031739	253.277708	-0.518078312	0.162483551	-3.188496981	0.001430145	0.064788206	usp6nl
458	LL0000025291	82.8325214	1.07557505	0.337483726	3.187042715	0.001437355	0.064965162	si:ch211-170d8.8
459	LL0000020260	3809.647125	-0.342620612	0.107620768	-3.18359195	0.001454599	0.065494509	nfil3-5
460	LL0000031255	3353.830916	-0.311183671	0.097752998	-3.183367018	0.00145573	0.065494509	tspan3b
461	LL0000000525	1856.873265	-0.464765232	0.146037798	-3.182499578	0.001460097	0.065541034	ak4
462	LL0000022164	636.5714428	-0.462960288	0.145563973	-3.180459272	0.001470418	0.065708262	plppr4a
463	LL0000024233	2293.199176	0.395138099	0.124278316	3.179461317	0.001475491	0.065708262	sb:cb81
464	LL0000004669	75.59087585	-1.104118113	0.347296725	-3.179178014	0.001476934	0.065708262	CABZ01102115.1
465	LL0000022758	5767.913924	0.390729995	0.122909125	3.179015346	0.001477763	0.065708262	psmc3
466	LL0000004975	840.3411603	-0.483417349	0.152091095	-3.178472417	0.001480533	0.065708262	cbln12
467	LL0000012376	2019.187531	0.414629599	0.130496426	3.17732533	0.001486402	0.065820155	hspa14
468	LL0000011805	928.9060495	0.47267076	0.148997524	3.172339699	0.00151216	0.066810293	gsr
469	LL0000038762	530.6066975	-0.486339441	0.153388215	-3.170644115	0.001521014	0.067050783	zgc:153981
470	LL0000024466	1798.765216	0.359686042	0.113566233	3.167191798	0.001539188	0.067700154	12-Sep
471	LL0000021464	114.2200594	-0.671118648	0.211974095	-3.166040867	0.001545291	0.067816881	pcxb
472	LL0000030420	238.5936972	-0.536550738	0.169614653	-3.163351334	0.00155964	0.068294164	tmcc2
473	LL0000019858	1076.273822	0.471237201	0.149171592	3.159027759	0.001582964	0.068972981	mylk5
474	LL0000001913	178.9009018	0.912497387	0.288917406	3.15833303	0.001586742	0.068972981	birc5a
475	LL0000002815	119.2033678	0.75695284	0.23969768	3.157948129	0.001588838	0.068972981	BX470264.1
476	LL0000019519	347.5999924	0.545233446	0.172709076	3.156947263	0.001594302	0.068972981	mre11a
477	LL0000000987	4626.055162	0.670874078	0.21254592	3.156372417	0.001597448	0.068972981	angptl4
478	LL0000011518	139.149383	0.603509899	0.191220164	3.156099678	0.001598942	0.068972981	gorab
479	LL0000011353	255.8588173	0.615667469	0.195096444	3.155708301	0.001601089	0.068972981	gk5
480	LL0000015965	135.4427171	-1.065609838	0.337718184	-3.155322658	0.001603207	0.068972981	LOC103910736
481	LL0000013300	183.615168	0.955938361	0.303049501	3.154396751	0.001608303	0.068984638	kif20ba
482	LL0000028113	115.4243368	0.769349039	0.243928103	3.153999188	0.001610495	0.068984638	si:dkeyp-117h8.4
483	LL0000012210	15865.33453	0.433806944	0.137591334	3.152865308	0.001616764	0.069102597	hnrnpabb
484	LL0000020044	598.7040263	0.674299789	0.213945727	3.151732905	0.001623047	0.069220651	ncapd3
485	LL0000028520	2410.609206	0.367918419	0.116807932	3.149772547	0.001633976	0.069535944	slc16a9b
486	LL0000029191	640.34525	0.527306451	0.167453801	3.148966752	0.001638488	0.069562303	sox21a
487	LL0000028963	1214.507499	0.894546055	0.28425673	3.146965267	0.001649746	0.069562303	smc2
488	LL0000038505	415.0153719	0.471529616	0.149840336	3.146880395	0.001650225	0.069562303	zgc:110224
489	LL0000031512	1164.917443	0.340510906	0.108218554	3.146511336	0.001652309	0.069562303	UBL4A
490	LL0000006743	287.4853375	-0.793170725	0.252110171	-3.146127434	0.001654479	0.069562303	CR589944.1
491	LL0000004982	1504.301205	-0.375465906	0.119371995	-3.145343316	0.00165892	0.069562303	cbln2b
492	LL0000014076	132.1860778	1.10994834	0.35289497	3.145265402	0.001659362	0.069562303	LOC100330348
493	LL0000000064	4409.103664	0.453954781	0.144429454	3.143090054	0.001671744	0.069932253	abce1
494	LL0000010089	3422.751039	0.422463599	0.134549527	3.139837124	0.001690418	0.070331823	fam53b
495	LL0000029418	927.8666125	-0.446946043	0.142352661	-3.139709783	0.001691153	0.070331823	ssbp2
496	LL0000028945	9078.025228	0.423414749	0.134865019	3.139544646	0.001692106	0.070331823	smarca4a
497	LL0000023323	5386.3885	0.298534205	0.095108112	3.138893202	0.001695872	0.070331823	rbp5
498	LL0000013161	753.2032795	-0.385707491	0.122902465	-3.138321844	0.001699182	0.070331823	kcnj3b
499	LL0000021793	150.9768501	0.972622569	0.31002053	3.137284388	0.001705206	0.070429314	pik3ap1
500	LL0000010144	2496.264356	0.32813752	0.104632996	3.136080702	0.001712221	0.070429314	farsb
501	LL0000007293	1470.658897	-0.462704692	0.147546578	-3.135990667	0.001712747	0.070429314	crebl2
502	LL0000038831	1382.916937	-0.418209015	0.133380563	-3.135456968	0.001715866	0.070429314	zgc:162255
503	LL0000027318	164.3632488	-0.794545963	0.253660601	-3.132319163	0.001734312	0.070925041	si:dkey-240n22.6
504	LL0000007866	156.3313612	-0.652212904	0.208229966	-3.132176015	0.001735158	0.070925041	CU207221.1
506	LL0000018441	60.58418065	0.914994456	0.292296064	3.130368722	0.00174587	0.071103921	lss
507	LL0000011852	162.8055495	0.660450522	0.210991875	3.130217801	0.001746767	0.071103921	gtpbp1l
508	LL0000038637	193.4679457	-0.772943734	0.247088563	-3.12820522	0.001758773	0.071308498	zgc:114118
509	LL0000013320	340.7119406	-0.646437866	0.206651184	-3.128159503	0.001759047	0.071308498	kif5ab
510	LL0000039778	276.9277999	0.43823932	0.140154996	3.126819114	0.001767086	0.071486997	coa1
511	LL0000021535	2388.70155	0.467555523	0.149669861	3.12391231	0.001784636	0.071933822	pdia6
512	LL0000016627	525.5768354	-0.701645394	0.224636485	-3.123470318	0.001787319	0.071933822	LOC108183423
513	LL0000004896	186.5313475	0.60373437	0.193310045	3.123140193	0.001789325	0.071933822	capsla
514	LL0000012032	99.5623666	0.967290166	0.309830557	3.121997308	0.001796286	0.071933822	helt
515	LL0000009755	197.0115139	-0.612882316	0.196313458	-3.12195772	0.001796527	0.071933822	ERBB4 (1 of many)
516	LL0000018775	2806.084384	0.656302527	0.210328483	3.12036923	0.001806245	0.071933822	mcm6
517	LL0000019032	342.6812174	0.866598462	0.277736295	3.120220425	0.001807158	0.071933822	mier3a
518	LL0000005025	4036.513421	0.371318561	0.119019794	3.119805107	0.001809707	0.071933822	ccdc124
519	LL0000006071	632.7994687	0.630150703	0.201998243	3.119585073	0.00181106	0.071933822	coq2
520	LL0000001923	2740.321509	0.42572459	0.136505954	3.118725422	0.001816351	0.071998559	blmh
521	LL0000011347	104.2223031	2.154747893	0.691072892	3.117974847	0.001820983	0.072021806	gja8a
522	LL0000031747	1049.526628	0.473544477	0.151911798	3.117233048	0.001825572	0.072021806	UTP14C
523	LL0000028863	472.0026822	-0.507492585	0.162822115	-3.116852921	0.001827927	0.072021806	slc7a4
524	LL0000007470	212.0238549	-0.630327415	0.202331624	-3.115318322	0.001837465	0.072109436	cst3
525	LL0000038390	465.5357838	0.574515162	0.184424999	3.115169658	0.001838391	0.072109436	zdhhc24
526	LL0000020781	1041.599024	-0.312174325	0.100225272	-3.114726659	0.001841154	0.072109436	nxpe3
527	LL0000012293	294.1198094	-0.617054513	0.198237135	-3.112708994	0.001853787	0.072459856	hpcal4
528	LL0000036524	830.8503283	-0.526211381	0.169171203	-3.110525745	0.001867546	0.072810534	XLOC_033366
529	LL0000004537	137.0701095	0.677132579	0.217719689	3.110111823	0.001870165	0.072810534	CABZ01081909.1
530	LL0000005875	772.3397037	0.460744526	0.148183901	3.109275176	0.00187547	0.072870617	cndp2
531	LL0000028580	443.4233928	0.541179928	0.1741003	3.108437645	0.001880793	0.072870617	slc24a5
532	LL0000028400	1418.433704	0.390455989	0.125624563	3.108118183	0.001882828	0.072870617	si:zfos-943e10.1
533	LL0000008176	60.6104717	-1.571427002	0.505757325	-3.107077099	0.001889471	0.072984071	CU682640.1
534	LL0000023130	569.3660991	0.557277622	0.179496412	3.104672762	0.001904896	0.073426881	rad51
535	LL0000000896	446.0103911	0.492723821	0.15873794	3.104007904	0.001909182	0.073426881	alg6
536	LL0000022761	8366.179083	0.381321789	0.122866325	3.103550049	0.001912139	0.073426881	psmc5
537	LL0000040182	80.47289379	-1.573703739	0.507160198	-3.102971698	0.00191588	0.073427113	si:ch73-187m15.4
538	LL0000012386	575.4043721	-0.544617377	0.175765409	-3.098546974	0.001944721	0.074342169	hspb15
539	LL0000005302	812.0269727	0.596367103	0.19249126	3.098151596	0.001947318	0.074342169	cdc6
540	LL0000011633	316.234986	-0.501177724	0.161970356	-3.094255869	0.001973072	0.074876566	gpr37a
541	LL0000013070	2017.098643	0.355221227	0.114808629	3.094028995	0.001974582	0.074876566	kat7b
542	LL0000006070	1443.714	0.398654924	0.128877693	3.093281045	0.001979566	0.074876566	coq10b
543	LL0000001085	5791.903744	0.365464172	0.118169402	3.092714064	0.001983351	0.074876566	anp32b
544	LL0000021454	882.4043895	-0.412067311	0.133258762	-3.092234273	0.00198656	0.074876566	pcsk1
545	LL0000020762	889.9543591	0.350799381	0.113449466	3.092120157	0.001987324	0.074876566	nup85
546	LL0000019716	1096.740034	0.360374284	0.116549678	3.092022987	0.001987975	0.074876566	mtmr2
547	LL0000010611	790.1547589	0.425149143	0.137528929	3.091343381	0.001992531	0.074898732	foxn2b
548	LL0000012010	135.4994515	-2.510937832	0.812390977	-3.090799753	0.001996182	0.074898732	he1.1
549	LL0000022773	914.8633321	0.475592898	0.154133368	3.085593378	0.002031464	0.076077369	psmd4a
550	LL0000000389	205.3780427	-0.904970242	0.29347517	-3.083634783	0.002044885	0.076434365	admb
551	LL0000018837	1398.753609	0.348691016	0.113104557	3.082908627	0.002049881	0.076435212	med24
552	LL0000001066	378.2391418	0.640297438	0.207724162	3.082440832	0.002053105	0.076435212	anln
553	LL0000020608	706.9016803	-0.460202421	0.149322369	-3.081938932	0.00205657	0.076435212	nrbp2a
554	LL0000004830	590.8618509	-0.559045765	0.181466714	-3.080706943	0.002065098	0.07660734	caly
555	LL0000028872	1052.507016	-0.424046829	0.137794717	-3.077380886	0.002088283	0.077321522	slc8a1b
556	LL0000039132	116.6237118	-0.974318013	0.316678854	-3.076675311	0.002093232	0.077359077	zgc:194839
557	LL0000012295	4622.107828	-0.61323816	0.199379624	-3.075731356	0.002099869	0.07737367	hpdb
558	LL0000022735	3877.247137	0.435905473	0.141765467	3.07483537	0.002106188	0.07737367	psma4
559	LL0000019558	1118.364088	0.380722482	0.123844714	3.074192416	0.002110732	0.07737367	mrpl40
560	LL0000000133	2911.018694	0.319248255	0.103848135	3.074183816	0.002110793	0.07737367	acadl
561	LL0000001885	148.3408817	1.031506854	0.335611997	3.073510074	0.002115565	0.07737367	bgna
562	LL0000025329	238.0333531	-0.68036792	0.221382522	-3.073268453	0.002117279	0.07737367	si:ch211-183d21.3
563	LL0000020165	531.6261263	-0.50378108	0.163952812	-3.072719976	0.002121174	0.07737367	nectin1a
564	LL0000022564	226.9390065	0.744197132	0.242624241	3.067282681	0.002160145	0.078438286	primpol
565	LL0000004906	1670.235862	0.408037475	0.133040859	3.067008725	0.002162125	0.078438286	carf
566	LL0000009049	905.527224	-0.475744841	0.155118309	-3.066980582	0.002162329	0.078438286	dnajb1a
567	LL0000031381	756.4835792	0.455271166	0.148507216	3.065650139	0.002171973	0.078499884	tut1
568	LL0000031239	1315.922561	-0.312347931	0.10188654	-3.065644704	0.002172012	0.078499884	tspan13b
569	LL0000002171	2509.635046	-0.390887684	0.127547331	-3.0646481	0.002179262	0.078617393	BX005003.1
570	LL0000029186	2781.146934	0.404743501	0.132104501	3.063813103	0.002185354	0.078692753	sox19a
571	LL0000007741	3747.160839	0.390060918	0.12738021	3.062178325	0.002197325	0.078979174	ctnnb2
573	LL0000028910	1433.808894	0.363887786	0.11887613	3.061066887	0.002205498	0.079128285	slit1b
574	LL0000009295	343.3182185	0.799182265	0.261130058	3.060475959	0.002209855	0.079140181	dut
575	LL0000009369	441.3006163	0.632178607	0.206607122	3.059810341	0.002214772	0.079172057	ect2
576	LL0000000661	59.13979063	-0.903108141	0.295340522	-3.057853808	0.002229283	0.079375097	AL928824.3
577	LL0000002595	90.12729296	0.735492869	0.240561776	3.05739707	0.002232683	0.079375097	BX323074.2
578	LL0000022145	1920.473163	0.325174754	0.106379424	3.056744824	0.002237547	0.079375097	plod3
579	LL0000024142	1203.670303	-0.41946582	0.137238951	-3.056463313	0.002239649	0.079375097	ryr3
580	LL0000022741	4551.556411	0.424173823	0.138830272	3.055341016	0.002248048	0.079375097	psmb1
581	LL0000009343	496.5252625	0.60353975	0.197600908	3.054336933	0.002255586	0.079375097	ebf2
582	LL0000030157	160.9993876	-0.762591437	0.249684669	-3.054218109	0.00225648	0.079375097	TENT5A
583	LL0000021978	2468.614822	-0.768307402	0.251557557	-3.054201237	0.002256607	0.079375097	pip4k2ab
584	LL0000022304	3103.540836	0.413494003	0.135386377	3.054177318	0.002256786	0.079375097	pomp
585	LL0000030466	97.64919079	-0.69216498	0.226747558	-3.052579645	0.002268835	0.079656371	tmem125b
586	LL0000024547	1257.540077	-0.473802737	0.15526748	-3.051525898	0.002276814	0.07974755	sez6l
588	LL0000005307	3189.063496	0.580911427	0.190421942	3.05065384	0.002283437	0.07974755	cdca7a
589	LL0000013301	227.9623624	0.847146584	0.27769541	3.050632287	0.002283601	0.07974755	kif20bb
590	LL0000001228	152.6855682	-0.667683018	0.219009035	-3.04865513	0.002298682	0.080131891	arap3
592	LL0000005437	76.91408274	0.991958318	0.325467005	3.047799942	0.002305233	0.080218043	cenpp
593	LL0000022286	243.0490868	-0.668157049	0.219274055	-3.047132264	0.00231036	0.080254404	polr3a
594	LL0000024044	915.0455699	0.518110945	0.170134729	3.045297968	0.002324499	0.080603127	rrs1
595	LL0000026663	174.9183761	-0.526491115	0.172925561	-3.044611295	0.002329812	0.080645133	si:dkey-112m2.1
597	LL0000007748	1616.462469	0.46445144	0.152695116	3.04169152	0.002352529	0.081132811	ctps1a
598	LL0000010495	180.1243312	-0.598035917	0.196635226	-3.041346803	0.002355224	0.081132811	FO704819.1
599	LL0000022295	1912.083199	0.425773989	0.140024939	3.040701115	0.00236028	0.081132811	polr3h
600	LL0000023574	972.4497685	0.379292187	0.124739064	3.040684878	0.002360407	0.081132811	rftn2
601	LL0000021218	2078.429481	0.360664355	0.11868188	3.038916769	0.002374304	0.081468061	paip1
602	LL0000034826	560.7832589	-0.428825733	0.141176455	-3.037515953	0.002385368	0.08170508	XLOC_020232
603	LL0000011907	130494.936	0.310529298	0.102259636	3.036675175	0.002392031	0.081790811	h3f3c
604	LL0000031369	5941.804997	0.303009523	0.0999112	3.032788349	0.002423055	0.082591462	tufm
605	LL0000029328	1150.986885	-0.503917518	0.166193745	-3.032108801	0.002428517	0.082591462	spryd7a
606	LL0000004797	1146.597934	-0.340556117	0.112403355	-3.029768274	0.002447414	0.082591462	calb1
607	LL0000012173	3395.924957	0.333856078	0.110209496	3.029285944	0.002451325	0.082591462	hmgb3b
608	LL0000020283	1818.195942	-0.412088928	0.136036341	-3.029256199	0.002451567	0.082591462	ngb
609	LL0000005860	2696.529102	0.277037382	0.091457948	3.029123074	0.002452647	0.082591462	cmpk
610	LL0000018411	3068.411674	-0.329850424	0.108933166	-3.028007308	0.002461721	0.082591462	lrrn2
611	LL0000004773	213.362822	-0.543890505	0.179648857	-3.027519986	0.002465694	0.082591462	cacng4b
612	LL0000000768	213.7278951	-1.009483979	0.333452551	-3.027369188	0.002466925	0.082591462	AL935186.9
613	LL0000032609	96.60794206	-0.658354254	0.217474996	-3.027264128	0.002467782	0.082591462	XLOC_003357
614	LL0000028365	216.2615435	0.774217864	0.255748528	3.027262246	0.002467798	0.082591462	si:zfos-1011f11.2
615	LL0000038652	41.53725336	-1.03401746	0.341581928	-3.027143348	0.002468769	0.082591462	zgc:123181
616	LL0000020229	327.277672	0.641303109	0.211861955	3.0269857	0.002470056	0.082591462	neurog1
617	LL0000027220	734.0035767	-0.697719292	0.230616068	-3.025458275	0.002482567	0.08286883	si:dkey-22n8.3
618	LL0000023025	310.0613837	0.511425164	0.169173816	3.023075171	0.002502201	0.083382661	rab13
619	LL0000000954	6994.946991	-0.797035333	0.263730597	-3.022157235	0.002509801	0.083494426	ampd1
620	LL0000009249	107.6929663	1.01865919	0.337347453	3.019614288	0.002530968	0.083991393	dtl
621	LL0000009483	790.7477914	-0.371235982	0.122952806	-3.019337205	0.002533284	0.083991393	eif2ak3
622	LL0000013230	825.0386351	-0.369972214	0.122657024	-3.016314934	0.002558674	0.084690372	kctd9b
623	LL0000005467	428.3390631	-0.424636086	0.140816166	-3.01553507	0.002565263	0.084765765	cep68
624	LL0000030447	3306.172334	-0.346015234	0.114807947	-3.013861356	0.002579457	0.08503073	tmem106bb
625	LL0000038966	108.8120607	-0.672590328	0.223249219	-3.012733178	0.002589064	0.08503073	zgc:172075
626	LL0000024600	311.8523641	0.793173106	0.263337582	3.012001171	0.002595316	0.08503073	sgo1
627	LL0000005344	1802.046735	-0.346327229	0.114985027	-3.011933266	0.002595897	0.08503073	cdip1
628	LL0000023863	6249.101579	-0.325174325	0.107966333	-3.011812247	0.002596932	0.08503073	rorab
629	LL0000040332	89.35957238	-2.31198632	0.767708058	-3.011543638	0.00259923	0.08503073	si:dkey-26g8.5
630	LL0000001436	76.38876128	0.853657366	0.283550118	3.010604871	0.002607279	0.085152345	arxb
631	LL0000038460	42.31654349	1.150500399	0.382232458	3.009949505	0.002612911	0.085194773	zgc:101715
632	LL0000022815	178.4466859	0.589756843	0.195987812	3.009150607	0.002619792	0.085277704	ptf1a
633	LL0000029260	229.1994532	0.633466737	0.210569536	3.008349395	0.00262671	0.085361549	spdl1
635	LL0000009804	223.7309552	0.89900585	0.299130279	3.005399026	0.002652326	0.086001566	espl1
636	LL0000021335	266.4327074	0.875578759	0.291366676	3.005075154	0.002655152	0.086001566	pbk
637	LL0000027482	896.8385963	-0.453732256	0.151034233	-3.004168307	0.00266308	0.086116461	si:dkey-27j5.5
638	LL0000011940	142.7071713	0.798691093	0.265954045	3.003116922	0.002672297	0.086194645	haus3
639	LL0000040286	69.8573957	0.899597584	0.299576982	3.002892876	0.002674265	0.086194645	zgc:165555
640	LL0000027754	10935.45272	0.336291739	0.112089869	3.000197454	0.002698046	0.086818806	si:dkey-56m19.5
641	LL0000010381	200.3383469	0.741235626	0.247130275	2.999371995	0.002705368	0.086860431	fkbp7
642	LL0000031522	4015.62576	0.290446875	0.096846101	2.999055941	0.002708176	0.086860431	ubqln4
643	LL0000005092	179.0246905	0.696896913	0.232473487	2.997747918	0.002719825	0.087091999	ccdc77
644	LL0000020771	939.4331896	0.692976523	0.231398315	2.994734533	0.002746838	0.087813952	nusap1
645	LL0000001559	1024.456861	-0.354691733	0.118484591	-2.993568455	0.002757356	0.088007119	atn1
646	LL0000028412	862.9553328	-0.443010835	0.148039088	-2.992526098	0.00276679	0.088165089	sik3
647	LL0000024032	2302.765234	0.601308077	0.201034033	2.991076027	0.002779963	0.0884415	rrm1
648	LL0000012001	473.6347432	0.378579461	0.126665833	2.988804885	0.002800709	0.088957582	hddc3
649	LL0000011921	5122.749843	0.381062298	0.127541622	2.987748551	0.002810407	0.089121623	hadhb
651	LL0000002919	433.7710853	-0.538699179	0.180363248	-2.986745825	0.00281964	0.089172372	BX511120.1
652	LL0000008460	338.0010946	-0.471234282	0.157783387	-2.986589981	0.002821078	0.089172372	cx30.3
653	LL0000025804	399.2197666	0.701823733	0.235103557	2.985168497	0.002834222	0.089315037	si:ch211-244o22.2
654	LL0000026840	330.9684676	-0.568496415	0.190443446	-2.985119355	0.002834677	0.089315037	si:dkey-166k12.1
655	LL0000011741	375.8610936	-0.467465903	0.156763985	-2.981972568	0.002863977	0.09009383	grin3a
656	LL0000025920	212.3639666	0.82336296	0.276200488	2.981033693	0.002872772	0.090226145	si:ch211-266i6.3
657	LL0000027192	118.0100061	-0.809114634	0.271568979	-2.979407424	0.002888065	0.090561791	si:dkey-225f23.5
658	LL0000039175	163.0697796	-0.585593519	0.196584859	-2.97883328	0.002893482	0.090587171	zgc:56628
659	LL0000001611	12744.32754	0.48319586	0.162287098	2.9774139	0.002906913	0.090862977	atp5mc1
660	LL0000029628	2768.576645	-0.372110581	0.125003547	-2.97680018	0.002912738	0.090900537	stxbp1b
661	LL0000028951	3305.237007	0.35857178	0.120503638	2.975609578	0.002924069	0.09110953	smarcb1b
663	LL0000022349	1787.1777	-0.477487869	0.160807417	-2.969314955	0.002984645	0.09276356	pparaa
664	LL0000000971	107.0767556	-0.895486608	0.301600527	-2.969114862	0.002986589	0.09276356	anapc7
665	LL0000019959	1931.299426	0.411917919	0.138868316	2.96624839	0.003014569	0.093343005	nae1
666	LL0000005276	771.3788701	0.637725202	0.214995129	2.966230934	0.00301474	0.093343005	cdc25b
667	LL0000012879	4242.231856	-0.309291307	0.104354312	-2.963857472	0.00303809	0.093918051	irs2b
668	LL0000005732	523.9833432	0.622626927	0.210145533	2.962836834	0.003048181	0.094082083	cks1b
669	LL0000022740	5668.012776	0.34146106	0.115289137	2.961780011	0.003058662	0.094257618	psma8
670	LL0000027686	4386.78775	-0.330562179	0.111669062	-2.960194824	0.003074446	0.094595733	si:dkey-46i9.1
671	LL0000018840	1406.773217	0.387985982	0.13111111	2.959215135	0.003084237	0.094748725	med28
672	LL0000039162	517.1232881	0.367878486	0.124418777	2.956776269	0.003108736	0.095352353	zgc:55781
673	LL0000010488	971.2102526	-0.674840539	0.228276002	-2.956248277	0.003114063	0.095366969	FO704772.2
674	LL0000031667	10611.96121	0.378076842	0.127962343	2.954594551	0.003130802	0.09573048	uqcrfs1
676	LL0000023312	2030.983409	0.340276245	0.115245278	2.952626366	0.003150831	0.096193298	rbms2b
678	LL0000001983	100.7374697	0.699232406	0.236927537	2.951250052	0.003164906	0.096453674	bora
679	LL0000007743	2059.11668	0.488282013	0.165485474	2.950603475	0.003171538	0.096453674	ctnnbl1
680	LL0000009925	103.9497536	0.915708284	0.310372105	2.950356263	0.003174077	0.096453674	f9b
682	LL0000010508	336.4186139	-0.576107912	0.195484986	-2.94706987	0.003208007	0.097127374	FO744854.1
683	LL0000027282	823.9778363	-2.096337031	0.711437204	-2.946622723	0.003212649	0.097127374	si:dkey-239j18.3
684	LL0000031801	901.5116837	0.323779411	0.109886746	2.946482845	0.003214102	0.097127374	vars2
685	LL0000026963	533.7971761	-0.379920728	0.12898425	-2.945481548	0.003224524	0.097127374	si:dkey-191g9.7
686	LL0000009409	10853.20528	-0.266083853	0.090345534	-2.945179921	0.003227669	0.097127374	eef2l2
687	LL0000011475	1866.701231	0.328838064	0.111680306	2.944458853	0.0032352	0.097127374	gng5
688	LL0000013299	356.8349362	0.730397665	0.248091378	2.944067102	0.003239298	0.097127374	kif20a
689	LL0000030228	10120.42167	0.381392039	0.129547017	2.9440434	0.003239546	0.097127374	tgfbi
690	LL0000031594	70.42787976	-1.015518079	0.344952922	-2.943932388	0.003240708	0.097127374	ugt5c2
691	LL0000028681	135.2221893	-0.671820344	0.228471641	-2.940497745	0.003276854	0.098061224	slc30a2
692	LL0000025625	143.1364591	0.641149288	0.218130672	2.939289939	0.003289652	0.098126002	si:ch211-219a4.3
693	LL0000022912	1577.706641	-0.343202399	0.116779682	-2.938887932	0.003293922	0.098126002	ptprr
694	LL0000012110	1678.14854	0.347967903	0.118407984	2.938719923	0.003295707	0.098126002	hif1an
695	LL0000022133	73.37194479	0.911427844	0.310336105	2.936905594	0.00331505	0.098126002	plin1
696	LL0000010254	2690.74255	0.548754434	0.186848282	2.936898475	0.003315126	0.098126002	fen1
697	LL0000039349	208.297693	-0.54206689	0.184589782	-2.936602906	0.003318287	0.098126002	zmp:0000000991
698	LL0000018732	1862.288923	-0.324412284	0.110478623	-2.936425838	0.003320182	0.098126002	mbnl3
699	LL0000004685	101.802712	0.704083098	0.239801075	2.93611319	0.00332353	0.098126002	CABZ01109604.1
700	LL0000029432	1828.015388	0.561053398	0.191089583	2.936075268	0.003323937	0.098126002	ssrp1a
701	LL0000008715	458.914151	0.792308943	0.27013988	2.932958077	0.003357492	0.098894639	dck
702	LL0000010110	70.90499803	-0.968154981	0.330121504	-2.93272316	0.003360034	0.098894639	fam83fa
703	LL0000030437	184.4129624	0.671142788	0.228888671	2.932180016	0.003365916	0.098919687	tmeff1a
704	LL0000030300	205.6226926	0.698175654	0.238160882	2.931529509	0.003372973	0.09893803	thyn1
705	LL0000021800	145.0033625	0.591937312	0.201944003	2.931195295	0.003376604	0.09893803	pik3cd
706	LL0000011279	1064.481502	-0.318269845	0.108668876	-2.928804058	0.003402688	0.099532239	gfra4a
707	LL0000023771	1495.970802	-0.317122459	0.108291701	-2.928409625	0.003407009	0.099532239	rnf141
708	LL0000031975	507.8055788	-0.581562785	0.198642108	-2.927691362	0.003414888	0.099614424	waslb
709	LL0000012215	4832.096622	0.385469809	0.131706396	2.926735691	0.003425399	0.09973233	hnrnph1l
710	LL0000028656	524.0116036	0.728278176	0.248865801	2.926389131	0.003429217	0.09973233	slc29a2
711	LL0000005627	1348.213538	0.286952658	0.098074296	2.925870165	0.003434943	0.09973233	chrac1
712	LL0000012728	1048.595098	0.357747559	0.122302828	2.925096375	0.003443496	0.09973233	imp4
713	LL0000031363	140.9715426	0.712607806	0.243629052	2.92497056	0.003444888	0.09973233	tube1
714	LL0000005365	5324.03456	-0.3340284	0.114214679	-2.924566295	0.003449366	0.09973233	cdk5r1b
716	LL0000022356	948.3038624	0.334648717	0.114526579	2.922017915	0.003477715	0.100342985	ppat
717	LL0000018425	495.7716514	0.393938999	0.134829751	2.921751299	0.003480694	0.100342985	lsm1
719	LL0000005433	347.6728803	0.654969066	0.224246588	2.920753758	0.003491857	0.100517423	cenpk
720	LL0000023411	1204.884028	-0.440671856	0.151086122	-2.916693151	0.003537636	0.10168635	retreg3
721	LL0000011011	1235.922461	-0.414931204	0.1423604	-2.914653265	0.003560839	0.102203882	fxyd6
722	LL0000020499	178.9514721	0.626842855	0.215201995	2.912811546	0.003581907	0.102658707	noxo1a
723	LL0000011483	4056.615552	0.338731063	0.116325534	2.911923557	0.003592105	0.102660145	gnl3
724	LL0000005431	202.6599232	0.811977597	0.278848236	2.911897919	0.0035924	0.102660145	cenpi
725	LL0000011358	428.8853289	0.589123755	0.202374673	2.911054753	0.003602109	0.10278819	glb1l
726	LL0000029614	1015.21177	0.376218728	0.129268744	2.910361124	0.003610114	0.102822199	stx18
728	LL0000005373	530.5219987	0.599136133	0.205885479	2.910045606	0.00361376	0.102822199	cdk8
729	LL0000009202	242.4180781	-0.595239985	0.204670403	-2.908285602	0.003634163	0.102988679	drd4-rs
730	LL0000030546	2885.369952	0.280538151	0.096462054	2.908274691	0.00363429	0.102988679	tmem198b
731	LL0000008761	6631.980205	0.311553085	0.107129714	2.908185529	0.003635326	0.102988679	ddost
732	LL0000013628	949.5587204	-0.360254594	0.12395953	-2.906227487	0.003658154	0.103486278	lgalslb
733	LL0000038629	552.7778554	0.424240823	0.146038159	2.904999813	0.003672533	0.103632134	zgc:113921
734	LL0000039869	109.9557448	0.739853553	0.254740138	2.904346205	0.00368021	0.103632134	LOC100150882
735	LL0000005177	15727.49814	-0.319374949	0.109976113	-2.904039255	0.00368382	0.103632134	ccni
736	LL0000038090	3327.736587	-0.526740134	0.181412777	-2.903544839	0.003689641	0.103632134	XLOC_043857
737	LL0000030658	185.5864822	-0.510514208	0.175824581	-2.903542871	0.003689665	0.103632134	tmem8a
738	LL0000013632	519.5386369	-0.45122063	0.155534382	-2.90109894	0.003718564	0.104294859	lgi2b
739	LL0000009088	3909.787863	0.293766443	0.101277666	2.90060439	0.003724438	0.10431078	dnajc8
740	LL0000024107	2942.471564	-0.300796725	0.10376563	-2.898808839	0.003745832	0.104760743	rusc2
741	LL0000039753	486.5810995	-0.594297107	0.205067401	-2.898057433	0.003754818	0.1048629	LOC101886030
742	LL0000038723	98.24828886	1.027036622	0.354467639	2.897405886	0.003762626	0.104931904	zgc:153311
744	LL0000020668	251.1397981	-0.498671337	0.172182572	-2.896177767	0.003777384	0.105107616	nt5c1ab
745	LL0000012165	49083.75313	0.427163615	0.147501649	2.895992133	0.003779619	0.105107616	hmga1a
746	LL0000024555	3536.394438	0.341916436	0.118087108	2.895459473	0.003786039	0.105137451	sf3b3
747	LL0000028855	1731.40618	0.416413824	0.143855195	2.894673528	0.003795531	0.105252365	slc7a10a
748	LL0000011831	2392.040233	0.272206909	0.094089536	2.893062508	0.003815054	0.105554784	gtf2b
749	LL0000003775	438.4449332	-0.473906259	0.163817699	-2.892888016	0.003817174	0.105554784	BX936415.1
750	LL0000009355	702.2365146	0.348298947	0.120417431	2.892429637	0.003822748	0.105560461	ech1
752	LL0000005536	107.0269029	-0.758377034	0.262380859	-2.890367218	0.00384792	0.106106542	cflarb
753	LL0000023118	171.9161916	0.7918225	0.274105138	2.888754676	0.003867707	0.10650278	racgap1
754	LL0000010889	128.6310055	-0.647189515	0.224231685	-2.886253636	0.003898578	0.107034987	fsd1l
755	LL0000040076	59.00839513	0.833226986	0.288726995	2.8858645	0.003903402	0.107034987	nadsyn1
756	LL0000007757	441.6143529	0.38873427	0.134712063	2.885667849	0.003905841	0.107034987	ctsc
757	LL0000012230	1217.926143	-0.504426585	0.174818595	-2.885428663	0.00390881	0.107034987	homer2
758	LL0000030436	4368.709053	0.321339024	0.111430987	2.883749244	0.003929715	0.107191753	tmed9
759	LL0000001073	622.755842	-0.464437477	0.161095316	-2.882998019	0.003939099	0.107191753	ano3
760	LL0000022200	348.285737	0.478798852	0.166076825	2.882996178	0.003939122	0.107191753	pmm2
761	LL0000018414	4871.614446	-0.348348709	0.120836312	-2.882814801	0.003941391	0.107191753	lrrtm1
762	LL0000012011	1758.111621	-2.231570869	0.774276515	-2.882136841	0.003949882	0.107191753	he1.2
763	LL0000023597	8266.93613	0.356487161	0.123688982	2.882125426	0.003950025	0.107191753	rgra
764	LL0000028659	670.7709568	-0.371553785	0.12896127	-2.881126906	0.003962561	0.107191753	SLC29A4 (1 of many)
765	LL0000026599	119.1081932	0.700581104	0.243163062	2.881116471	0.003962692	0.107191753	si:ch73-97h19.2
766	LL0000009320	911.8336399	-0.437757857	0.151944177	-2.881043979	0.003963603	0.107191753	dyrk1b
767	LL0000008901	1343.701857	0.311513305	0.108293275	2.876571107	0.004020216	0.108573445	dhx16
768	LL0000018427	61.09697701	0.775371517	0.269690822	2.875038576	0.004039781	0.108825327	lsm11
769	LL0000012445	642.2330099	0.558315759	0.194210507	2.87479687	0.004042875	0.108825327	hyou1
770	LL0000011385	684.2054276	0.456867391	0.158935752	2.874541344	0.004046148	0.108825327	glod4
771	LL0000005111	1815.717209	-0.367226576	0.127778004	-2.873942034	0.004053834	0.108851935	ccdc92
772	LL0000020885	367.6751913	0.44161763	0.153680902	2.873601225	0.00405821	0.108851935	onecut3b
773	LL0000012432	416.140797	0.525324846	0.182845099	2.873059489	0.004065176	0.108890215	HUS1B
774	LL0000013176	525.9682868	-0.431405659	0.150190892	-2.872382287	0.004073898	0.108975391	kcnk1b
775	LL0000024990	1664.206936	-0.327042252	0.113883022	-2.871738434	0.004082207	0.109020076	si:ch211-120g10.1
776	LL0000035063	192.7379193	-0.597078399	0.207940257	-2.871393958	0.004086659	0.109020076	XLOC_022269
777	LL0000024314	785.7473773	0.35109536	0.122333519	2.869984971	0.004104913	0.109230943	scpep1
778	LL0000000946	1622.098841	-0.426481664	0.148604139	-2.869917798	0.004105785	0.109230943	amigo1
779	LL0000031748	2110.569127	0.322612997	0.112441417	2.869165173	0.004115568	0.109230943	utp15
780	LL0000031988	400.0187289	0.833098875	0.29039226	2.868874242	0.004119355	0.109230943	wdhd1
781	LL0000030844	952.0776413	0.68940453	0.240333109	2.868537475	0.004123743	0.109230943	tp53
782	LL0000010139	389.1743987	-0.421440193	0.146941413	-2.868083161	0.00412967	0.109230943	FAR2
783	LL0000011858	225.7312585	0.811857119	0.283094699	2.867793432	0.004133453	0.109230943	gtse1
784	LL0000001472	903.8162258	0.474089852	0.165339986	2.867363566	0.004139072	0.109232616	ascl1a
785	LL0000022619	790.1508148	-0.347623888	0.121289045	-2.866078205	0.004155916	0.109530104	prlra
786	LL0000032046	50.83073773	0.930460538	0.32484667	2.864306835	0.00417923	0.109947123	wdr89
787	LL0000028240	523.3759234	0.441662948	0.154210467	2.864027047	0.004182923	0.109947123	si:dkeyp-72e1.7
788	LL0000025401	155.9169257	0.518204005	0.180971062	2.863463365	0.004190373	0.109995884	si:ch211-196c10.13
789	LL0000008971	368.160815	0.556751941	0.194549526	2.861749151	0.004213102	0.110445069	dld
790	LL0000022764	505.5291101	0.519253892	0.181602297	2.859291427	0.004245885	0.110937104	psmd10
791	LL0000028743	108.4013115	0.698694043	0.244371852	2.859142892	0.004247874	0.110937104	slc38a8a
792	LL0000022767	2649.510917	0.325919571	0.113994808	2.859073812	0.004248799	0.110937104	psmd12
793	LL0000024490	775.5226106	-0.580184394	0.20303555	-2.857550779	0.004269243	0.111323064	serinc2l
794	LL0000005164	909.7121493	0.467576515	0.163761051	2.855236401	0.004300481	0.11198907	ccnb3
795	LL0000003894	617.3477521	-0.385762254	0.135202604	-2.85321615	0.004327917	0.112554473	c1ql3a
796	LL0000012344	3190.863596	0.296842185	0.104064427	2.852484698	0.00433789	0.112597243	hsd17b10
797	LL0000029990	180.3987047	0.66739337	0.233987912	2.852255762	0.004341016	0.112597243	tbata
798	LL0000000415	951.9186049	-0.45969149	0.161228102	-2.851187126	0.004355633	0.112827532	adra2c
799	LL0000039827	16502.97442	0.386599814	0.135624837	2.850508967	0.004364932	0.112900332	hnrnpa0l
800	LL0000029030	124.4882736	0.59671476	0.209362936	2.850145168	0.004369928	0.112900332	smyd5
801	LL0000030276	1757.678767	0.342492101	0.120222567	2.848817077	0.00438821	0.113086315	thoc1
802	LL0000000921	267.5172985	0.446150049	0.156610553	2.84878663	0.00438863	0.113086315	alpi.1
803	LL0000022763	7072.030442	0.42747418	0.15008789	2.848159028	0.004397295	0.113161267	psmd1
805	LL0000008698	53.93506778	0.91629351	0.321816095	2.84725818	0.004409758	0.11333367	dbx1b
806	LL0000030685	82.83501515	1.004619498	0.352989772	2.846030047	0.004426802	0.113476848	tmprss5
807	LL0000009345	39.2858947	-0.879342741	0.30900995	-2.84567776	0.004431702	0.113476848	ebf3b
808	LL0000020893	165348.5395	0.357108991	0.125529538	2.844820411	0.004443647	0.113476848	opn1lw2
809	LL0000023223	885.7034196	-0.410655364	0.144361052	-2.844640971	0.004446151	0.113476848	rasgrf2a
810	LL0000012463	1583.510154	-0.340963007	0.119864025	-2.844581669	0.004446978	0.113476848	id4
811	LL0000009480	2692.432182	0.289741962	0.101865139	2.844368193	0.004449959	0.113476848	eif2a
812	LL0000030488	458.3233448	-0.413993481	0.145606031	-2.843244053	0.004465686	0.113730381	tmem150aa
813	LL0000021304	140.3598542	0.814584028	0.286582074	2.842410962	0.004477374	0.113766249	parpbp
814	LL0000028395	55.93056109	0.828063822	0.291333893	2.842318868	0.004478667	0.113766249	si:zfos-741a10.3
815	LL0000013125	371.5863282	-0.401840362	0.14152038	-2.839452256	0.004519106	0.114645339	kcnh3
816	LL0000022246	1002.498044	0.571543059	0.201433406	2.837379714	0.004548548	0.115243564	pola1
817	LL0000013467	237067.8782	-0.42832729	0.151062863	-2.835424142	0.004576488	0.115712496	krt91
818	LL0000008534	377.6528998	-0.546348505	0.192710041	-2.835080629	0.004581412	0.115712496	cygb1
819	LL0000020393	2396.426941	-0.351791815	0.124095365	-2.834850561	0.004584713	0.115712496	nlgn3b
820	LL0000010075	1070.868284	-0.569430458	0.20102217	-2.832674907	0.00461603	0.116353558	fam234b
821	LL0000004386	880.0665378	-0.77585849	0.274036454	-2.831223655	0.004637028	0.116452811	CABZ01072245.1
822	LL0000030718	350.155461	0.658137226	0.232457418	2.831216283	0.004637135	0.116452811	tnfaip6
823	LL0000020773	775.2105723	0.45958136	0.162330298	2.831149606	0.004638102	0.116452811	nutf2l
824	LL0000019993	3230.8767	0.490212879	0.173173193	2.830766539	0.00464366	0.116452811	nasp
825	LL0000022268	891.8215223	0.383104681	0.135468978	2.827988279	0.004684152	0.117317413	polr1b
826	LL0000019976	1284.206027	0.344371914	0.121806322	2.827208885	0.004695569	0.117317413	nansa
827	LL0000030218	1851.165101	0.589458171	0.208497096	2.827176883	0.004696038	0.117317413	tfr1b
828	LL0000023822	797.3137676	0.34172647	0.121023547	2.823636213	0.004748224	0.118470611	rnf34a
829	LL0000024075	242.8392719	0.676853528	0.239778798	2.822824756	0.004760258	0.11849249	rtkn2a
830	LL0000010073	134.697917	0.553689622	0.196151555	2.822764372	0.004761155	0.11849249	fam228a
831	LL0000001858	292.1375321	-0.428279165	0.151746168	-2.822339234	0.004767472	0.118499701	bco2a
832	LL0000023394	668.2890372	0.501913903	0.177869247	2.821813848	0.004775289	0.11854413	relt
833	LL0000039793	220.0479714	-0.536596924	0.190350565	-2.818993068	0.004817456	0.1194401	efna5b
834	LL0000011770	1325.668913	-0.32837777	0.116566626	-2.817082236	0.004846212	0.120001719	grm8a
835	LL0000027494	51.99868083	0.884457178	0.314135809	2.815524858	0.004869763	0.120300843	si:dkey-27o4.1
836	LL0000004759	1625.393582	-0.293006213	0.104101289	-2.814626166	0.0048834	0.120300843	cacnb1
837	LL0000004645	94.15149063	-0.835095218	0.296701609	-2.814596192	0.004883856	0.120300843	CABZ01092907.1
838	LL0000009167	2275.910782	0.471822225	0.167638091	2.814528731	0.004884881	0.120300843	dpp3
839	LL0000027184	823.4785852	0.395400476	0.140498647	2.814265363	0.004888885	0.120300843	si:dkey-222n6.2
840	LL0000038220	1971.848931	0.272022892	0.096708629	2.812808905	0.004911083	0.120695997	xpo6
841	LL0000039238	1276.978308	0.324007136	0.115231129	2.811802145	0.00492648	0.120923242	zgc:77650
842	LL0000027221	834.1970162	-0.362085254	0.128807971	-2.811046957	0.004938058	0.121012906	si:dkey-22o12.2
843	LL0000023747	2913.487092	-0.453337356	0.161297834	-2.810560709	0.004945526	0.121012906	rnd1a
844	LL0000022651	460.6706587	-0.402813753	0.143336343	-2.810269505	0.004950003	0.121012906	prox1b
845	LL0000002017	581.4368767	-0.385249086	0.137101229	-2.80996086	0.004954753	0.121012906	brinp3a.2
846	LL0000022755	5299.958674	0.360340936	0.128279595	2.809027698	0.004969137	0.121045271	psmc1a
847	LL0000022598	4274.749203	0.362515937	0.12905988	2.808897219	0.004971151	0.121045271	prkcsh
848	LL0000023136	67.46317545	0.790393197	0.281411177	2.808677344	0.004974548	0.121045271	rad54b
849	LL0000013520	175.6947316	0.793440727	0.282553911	2.808103851	0.004983415	0.12111116	LAMP5
851	LL0000004576	102.6104947	0.627323108	0.223902002	2.801775335	0.005082225	0.123322659	CABZ01085365.1
852	LL0000023365	212.1739752	0.53125227	0.189655321	2.801146134	0.005092145	0.123322659	rdh10b
853	LL0000022158	215.7222544	-0.614481035	0.219373101	-2.801077396	0.00509323	0.123322659	PLPP7 (1 of many)
855	LL0000038336	404.0333017	0.457871402	0.163505982	2.800334261	0.005104971	0.1234444	zbtb8a
856	LL0000010423	635.9653809	-0.587880621	0.209959992	-2.799964959	0.005110815	0.1234444	fmodb
857	LL0000012485	138.6453734	0.630968967	0.225461162	2.798570543	0.005132936	0.123782848	ifi45
858	LL0000021077	39.40499231	1.208283166	0.431793628	2.798288551	0.005137419	0.123782848	org
859	LL0000009359	1224.578587	0.339303817	0.121282613	2.797629499	0.005147913	0.123808742	eci1
860	LL0000022776	6376.258936	0.325012972	0.116182689	2.797430267	0.005151089	0.123808742	psmd6
862	LL0000022068	84.28751042	1.093465158	0.391053822	2.79620118	0.00517072	0.124128853	plaub
863	LL0000003973	1688.14768	-0.362335434	0.12962086	-2.79534818	0.005184385	0.124299106	cabp7b
864	LL0000011939	144.2060483	0.900478203	0.322178153	2.79496979	0.005190457	0.124299106	haus1
866	LL0000035755	323.9310031	-0.455059669	0.162904438	-2.793414809	0.005215476	0.124687318	XLOC_028064
867	LL0000031843	2411.614253	-0.331607351	0.118722197	-2.793136903	0.005219959	0.124687318	vgf
868	LL0000020652	2363.947552	0.489422335	0.175247868	2.792743449	0.005226312	0.124687318	nsfl1c
869	LL0000000372	99.71773668	-0.65864683	0.235910779	-2.791931895	0.005239438	0.124687318	adgrl4
870	LL0000022657	6585.094269	0.369003938	0.132180747	2.791661762	0.005243814	0.124687318	prpf19
871	LL0000011247	564.8664086	0.656583615	0.235199247	2.791605938	0.005244719	0.124687318	gdpd3a
872	LL0000030022	285.7146628	0.514818277	0.184489678	2.790499087	0.005262685	0.124929263	tbccd1
873	LL0000039873	1535.01382	-0.366647639	0.131405663	-2.790196637	0.005267604	0.124929263	LOC100330186
874	LL0000032040	228.8276066	0.711504662	0.255083286	2.789303339	0.005282157	0.125014046	wdr76
875	LL0000008704	563.2340814	0.441647387	0.158342142	2.789196737	0.005283896	0.125014046	dcaf5
876	LL0000024232	136.4640562	-0.613438664	0.220031125	-2.787963122	0.005304058	0.125330405	sb:cb649
877	LL0000012509	1767.740731	0.367041491	0.131695471	2.787047171	0.005319074	0.125330405	ifrd2
878	LL0000010184	302.3614856	0.403476454	0.14480278	2.786386109	0.005329934	0.125330405	fbxl18
879	LL0000009089	1592.675179	0.484406669	0.17385764	2.786225958	0.005332569	0.125330405	dnajc9
880	LL0000000414	211.7658177	-0.671833849	0.241139819	-2.786075944	0.005335037	0.125330405	adra2b
881	LL0000038687	43.62368152	-0.953748147	0.34233025	-2.786046944	0.005335514	0.125330405	zgc:152670
882	LL0000037825	55.50538741	-0.956614277	0.343484717	-2.785027193	0.005352323	0.125575216	XLOC_043106
883	LL0000018272	3866.841467	0.427549006	0.153547284	2.784477819	0.005361399	0.125638214	lonrf1l
884	LL0000008695	1040.797611	0.308775281	0.110995469	2.781872851	0.005404621	0.126314799	dbr1
885	LL0000011622	1540.402461	-0.36849577	0.132472848	-2.781670164	0.005407997	0.126314799	gpr22a
886	LL0000005296	3721.12943	0.271166039	0.09748643	2.78157729	0.005409545	0.126314799	cdc42l
887	LL0000001321	111.9996657	0.917056926	0.329839179	2.780315335	0.005430614	0.12665634	arhgef39
888	LL0000009044	1116.056752	0.486649199	0.1750928	2.779378692	0.005446299	0.126840568	dnajb11
889	LL0000001514	356.0117484	0.572586737	0.206035103	2.779073702	0.005451415	0.126840568	atad3
890	LL0000028792	934.8894794	-0.433757162	0.156139202	-2.778015741	0.005469197	0.127103877	slc48a1a
891	LL0000001669	1999.844619	0.375743406	0.135312845	2.776849499	0.005488859	0.127272808	atrn
892	LL0000005357	706.3202893	0.540301926	0.194576014	2.776816706	0.005489413	0.127272808	cdk2
893	LL0000038401	875.8086464	-0.359889767	0.129653588	-2.775779463	0.005506955	0.127400905	zeb1a
894	LL0000007432	193.6886031	-0.793489065	0.28586744	-2.775723823	0.005507897	0.127400905	csgalnact1b
895	LL0000018912	175.313486	-0.504477003	0.181792278	-2.775018878	0.00551985	0.12747695	mettl4
896	LL0000010357	390.6864022	0.493513969	0.177857902	2.774765493	0.005524152	0.12747695	fignl1
897	LL0000012372	3185.186541	0.354258435	0.12777228	2.772576602	0.005561443	0.128187019	hsp90b1
898	LL0000011132	525.7042937	0.346413603	0.125056222	2.77006292	0.005604546	0.128949288	galt
900	LL0000011952	7127.813632	0.727331192	0.262607343	2.769652908	0.005611606	0.128949288	hbae3
901	LL0000021995	2006.014682	0.290502184	0.104900034	2.769324008	0.005617274	0.128949288	pitpnaa
902	LL0000001714	305.6527099	-0.437576943	0.158020071	-2.769122562	0.005620749	0.128949288	b3galt1b
904	LL0000026492	225.8085871	0.533626102	0.192735806	2.768692096	0.00562818	0.128969277	si:ch73-359m17.2
905	LL0000006084	1283.763873	0.344250155	0.124390927	2.767486047	0.005649046	0.129296741	coro1ca
906	LL0000023243	991.5485335	-0.433542144	0.156698988	-2.766719495	0.005662345	0.129450431	RASSF5
907	LL0000012465	2456.772342	0.332749419	0.120288029	2.766272096	0.00567012	0.129477624	idh1
908	LL0000005398	155.8549085	0.579051084	0.209400603	2.765278971	0.005687413	0.129721849	cdt1
909	LL0000029122	1398.61816	0.304777459	0.110241662	2.764630474	0.005698731	0.129825489	snx5
910	LL0000005238	807.0774536	-0.390829445	0.14138652	-2.76426242	0.005705164	0.129825489	cd36
911	LL0000021513	880.21533	-0.404736467	0.146475334	-2.763171488	0.005724268	0.13010964	pde8a
913	LL0000005426	560.5742589	-0.38462485	0.139234123	-2.76243238	0.005737244	0.130253999	cemip
914	LL0000022957	981.9517965	0.37523316	0.135960242	2.759874172	0.005782363	0.131126915	pwp2h
915	LL0000039165	1301.378417	0.283373713	0.102695397	2.759361381	0.005791445	0.13118157	zgc:56095
916	LL0000010290	55.223725	1.254106731	0.454635745	2.758486862	0.005806964	0.131381724	fgf18a
917	LL0000008728	376.615445	0.525431989	0.190556857	2.757350213	0.00582719	0.131683073	dcps
918	LL0000010392	711.9267163	-0.444053822	0.161064933	-2.75698635	0.005833679	0.131683073	flj11011l
919	LL0000009226	2587.493226	0.387730602	0.14070755	2.755577796	0.005858857	0.132099756	drg1
920	LL0000018607	125.963852	-0.565964787	0.205500713	-2.754076999	0.005885792	0.132555046	map3k5
921	LL0000013772	41.22998278	0.989490414	0.359340402	2.753629732	0.005893841	0.132584439	LO017725.1
922	LL0000024680	1244.481366	-0.337877389	0.122749656	-2.752572997	0.005912896	0.13286109	shisa9a
923	LL0000018623	1411.580125	0.300088489	0.109055684	2.751699666	0.005928687	0.13306382	map7d1a
924	LL0000001774	415.6758576	0.431079272	0.156757612	2.749973462	0.005960009	0.133614298	bag4
925	LL0000005808	2760.803631	-0.320551661	0.116583741	-2.749540028	0.005967897	0.133638758	clip3
926	LL0000023359	6785.188202	-0.275197523	0.100127176	-2.748479823	0.005987232	0.1337793	rcvrn3
927	LL0000031927	3185.234919	0.394896671	0.143679788	2.748449703	0.005987782	0.1337793	vsx1
928	LL0000005944	62.79504037	-0.682224129	0.248323591	-2.747319032	0.006008466	0.13408904	cntn3b
929	LL0000013715	1274.321778	0.3736983	0.136046052	2.746851481	0.006017037	0.134128089	llph
930	LL0000008782	7711.079803	0.494439332	0.180166456	2.744347328	0.006063135	0.134881005	ddx39ab
932	LL0000016355	502.3481354	-0.658006346	0.239804812	-2.743924693	0.006070946	0.134881005	LOC108179634
933	LL0000028107	173.0934378	-0.493157216	0.179752927	-2.743528157	0.006078284	0.134881005	si:dkeyp-115e12.7
934	LL0000026931	315.3120007	0.709850307	0.258751468	2.743367271	0.006081263	0.134881005	si:dkey-185e18.7
935	LL0000021685	1349.796891	0.494252887	0.180176515	2.743159325	0.006085115	0.134881005	phb2b
936	LL0000000520	1877.979777	-0.348477661	0.127061926	-2.742581294	0.006095836	0.134966475	ajap1
938	LL0000011577	834.2728269	0.347405813	0.126705102	2.741845487	0.006109507	0.135117012	gpn3
940	LL0000012735	1261.346209	0.301518141	0.11005849	2.739617288	0.006151076	0.135308591	impdh2
941	LL0000008172	1979.50173	-0.354623907	0.12945038	-2.739458209	0.006154054	0.135308591	CU681842.1
942	LL0000020676	5270.678018	0.394809289	0.14412617	2.739331034	0.006156435	0.135308591	nt5dc2
943	LL0000011606	193.7276667	-0.676637597	0.247013747	-2.739271015	0.006157559	0.135308591	gpr17
944	LL0000005453	146.7465452	0.572876765	0.209138161	2.739226364	0.006158396	0.135308591	cep170ab
945	LL0000022485	1782.148826	0.626717664	0.22879843	2.739169424	0.006159462	0.135308591	ppp4cb
946	LL0000001688	342.5856569	0.661367472	0.241605415	2.737386791	0.006192943	0.135858739	aurka
947	LL0000011826	535.1504118	0.468105053	0.171022207	2.737100995	0.006198326	0.135858739	gsx2
948	LL0000002102	96.87015271	-0.696929958	0.254836882	-2.734808058	0.006241666	0.13650951	BX000438.1
949	LL0000028866	2444.700754	0.291313687	0.106521193	2.734795575	0.006241903	0.13650951	slc7a6os
950	LL0000023254	4626.547175	0.372922661	0.136456196	2.732911161	0.006277726	0.137053351	rbb4l
951	LL0000037367	211.5427103	-0.704200379	0.257694065	-2.732699249	0.006281766	0.137053351	XLOC_040198
952	LL0000000906	235.3900023	0.436228281	0.159658556	2.732257461	0.006290197	0.137053351	alkbh4
953	LL0000034827	85.72418836	-0.748489986	0.273969025	-2.732024124	0.006294653	0.137053351	XLOC_020238
954	LL0000001499	682.3931315	0.554625915	0.20309233	2.730905269	0.006316062	0.137282337	aspm
955	LL0000029679	3698.302138	0.428008826	0.156750528	2.730509619	0.006323649	0.137282337	sumo3b
956	LL0000012153	886.0189096	-0.336073102	0.123086524	-2.730380956	0.006326118	0.137282337	hlfb
957	LL0000001689	1047.288698	0.441064178	0.161570261	2.729859914	0.006336124	0.137287856	aurkaip1
958	LL0000038442	1076.356136	-0.412709118	0.151208643	-2.729401648	0.006344937	0.137287856	zgc:100920
959	LL0000012169	39813.71329	0.303191585	0.111088575	2.729277837	0.00634732	0.137287856	hmgb1b
960	LL0000001813	518.435248	-0.449384264	0.16468915	-2.728681665	0.006358805	0.137385137	bbs12
961	LL0000022923	85.01774303	0.864493566	0.316947459	2.727561125	0.006380444	0.137701317	pttg1
962	LL0000011873	498.4310503	-0.443468899	0.162642806	-2.726643195	0.006398218	0.137928939	gucy2f
963	LL0000040270	1010.27035	-0.507811925	0.186289833	-2.725923998	0.006412176	0.137928939	zdhhc21
964	LL0000000306	240.4045159	0.611276888	0.224248376	2.725892156	0.006412795	0.137928939	adck1
965	LL0000029968	1338.566064	0.305833851	0.112235294	2.724934748	0.00643142	0.137928939	tarsl2
966	LL0000012322	1431.613699	-0.286160862	0.105024624	-2.724702552	0.006435944	0.137928939	hs2st1b
967	LL0000023801	2253.164838	0.288174141	0.105774761	2.724413054	0.006441589	0.137928939	rnf20
968	LL0000024013	721.895525	0.315541446	0.115857924	2.723520631	0.006459018	0.137928939	rpusd4
969	LL0000025868	123.8208847	-0.557507094	0.204715043	-2.72333233	0.006462701	0.137928939	si:ch211-255p10.4
970	LL0000033698	86.20219971	-0.595503323	0.218675097	-2.723233376	0.006464637	0.137928939	XLOC_012410
971	LL0000027984	958.7593019	-0.548647873	0.201473482	-2.723176607	0.006465748	0.137928939	si:dkey-85n7.6
972	LL0000026334	515.767435	-0.367289483	0.134881482	-2.72305344	0.006468159	0.137928939	si:ch73-233f7.1
973	LL0000002026	829.4792501	-0.426576929	0.156738935	-2.721576029	0.006497144	0.13835062	brpf3a
974	LL0000023869	343.6479445	-0.522492007	0.19199886	-2.721328685	0.006502008	0.13835062	rp1
975	LL0000009610	163.1233827	0.742159779	0.272792611	2.720600742	0.006516341	0.138492862	eme1
976	LL0000024301	517.2266039	-0.386934295	0.142252998	-2.720043159	0.00652734	0.138492862	scn4ba
977	LL0000005383	4245.666075	-0.335453348	0.123333462	-2.719889175	0.00653038	0.138492862	cdkn1d
978	LL0000013048	609.9411595	-0.39250558	0.144355429	-2.71902195	0.006547526	0.138492862	june
979	LL0000031500	979.7990995	-0.349199847	0.128433901	-2.718907112	0.0065498	0.138492862	ube2w
980	LL0000000122	479.573552	0.389287098	0.143180861	2.718848689	0.006550957	0.138492862	abt1
981	LL0000005394	174.0141485	-0.617311602	0.227146872	-2.717675997	0.006574218	0.138811471	cdr2a
982	LL0000009090	171.0281367	-0.6895433	0.25375321	-2.717377641	0.006580148	0.138811471	dnal1
983	LL0000024854	975.5667122	-0.446612191	0.164476948	-2.715348242	0.006620611	0.139515366	si:ch1073-440b2.1
984	LL0000000329	832.7822227	-0.371069283	0.13671263	-2.714228256	0.006643038	0.139741157	adgra1a
985	LL0000011406	316.0431426	0.564595389	0.208022796	2.714103451	0.006645541	0.139741157	gltpa
986	LL0000038744	5333.661812	0.575255616	0.212016591	2.713257545	0.00666253	0.139948727	zgc:153704
987	LL0000001010	385.3603618	-0.491732929	0.181261461	-2.71283772	0.006670977	0.139976598	ankle2
990	LL0000012881	2286.593632	0.349848259	0.129112963	2.709629232	0.006735846	0.140983828	irx1a
991	LL0000001551	958.1568062	-0.366252957	0.135188921	-2.709193584	0.006744697	0.140983828	atg9a
992	LL0000022748	3344.022358	0.419215408	0.154754003	2.708914791	0.006750367	0.140983828	psmb3
993	LL0000020183	199.3472491	0.619088617	0.22854929	2.708775062	0.006753211	0.140983828	neil3
994	LL0000025377	141.876959	-0.504352908	0.186197721	-2.70869538	0.006754833	0.140983828	si:ch211-194e18.2
995	LL0000014846	658.8687379	-0.438757645	0.162027156	-2.707926593	0.0067705	0.14108087	LOC101884098
996	LL0000001797	135.4741513	0.674859676	0.249246966	2.707594349	0.00677728	0.14108087	barx1
997	LL0000011788	281.0166155	0.429536464	0.158654121	2.707376656	0.006781727	0.14108087	gsap
998	LL0000021778	715.0742407	-0.643713455	0.237812645	-2.706809199	0.006793329	0.14108087	pigp
999	LL0000022751	4474.213179	0.405283573	0.149804217	2.705421656	0.006821774	0.14108087	psmb6
1000	LL0000032193	443.2518616	-0.391841024	0.14483964	-2.705343817	0.006823373	0.14108087	xk
1001	LL0000019348	2611.668941	0.7337262	0.271259126	2.704890375	0.006832693	0.14108087	mki67
1002	LL0000023960	413.5323358	-0.424941399	0.157108278	-2.70476772	0.006835217	0.14108087	rprmb
1003	LL0000004972	3213.381055	-0.339607249	0.125560533	-2.704729281	0.006836008	0.14108087	cbln1
1004	LL0000020814	3930.481307	0.569542265	0.210577148	2.704672707	0.006837172	0.14108087	odc1
1005	LL0000029611	1640.74338	-0.318097925	0.117616603	-2.704532497	0.006840058	0.14108087	stx12l
1006	LL0000026923	394.2430279	-0.514168108	0.190132373	-2.70426388	0.00684559	0.14108087	si:dkey-183i3.9
1007	LL0000002359	77.18795059	-1.007048795	0.372545742	-2.70315476	0.006868476	0.141265949	BX088686.1
1008	LL0000004380	465.3034294	-0.396359723	0.146645585	-2.702841167	0.006874959	0.141265949	CABZ01072077.1
1009	LL0000013063	5677.749471	0.272412988	0.100799012	2.702536296	0.006881267	0.141265949	kars
1010	LL0000013277	332.565876	-0.406106226	0.150274046	-2.702437565	0.006883311	0.141265949	kiaa1549lb
1011	LL0000023148	809.2133639	-0.332670787	0.123153918	-2.701260283	0.006907726	0.141594933	rai1
1012	LL0000022374	4603.734627	0.364692648	0.135065597	2.700115032	0.00693155	0.141594933	ppib
1013	LL0000020124	4151.382319	0.274290753	0.101590389	2.69996754	0.006934624	0.141594933	ndufab1a
1014	LL0000020760	1903.519733	0.325412076	0.12054975	2.699400674	0.006946449	0.141594933	nup58
1015	LL0000021757	469.3378613	0.396251638	0.146796532	2.699325608	0.006948016	0.141594933	pibf1
1016	LL0000005583	3651.705318	0.31290301	0.115919456	2.699314001	0.006948258	0.141594933	cherp
1017	LL0000013029	335.3523783	-0.440850067	0.163323631	-2.699242386	0.006949754	0.141594933	jmjd4
1018	LL0000029898	1711.461945	-0.32060747	0.118792252	-2.69889211	0.006957073	0.141597315	tac1
1019	LL0000021682	1888.272916	0.264755844	0.098131529	2.697969224	0.006976389	0.141731467	phax
1020	LL0000022366	2180.00073	0.528636761	0.195944631	2.697888471	0.006978081	0.141731467	ppfia4
1021	LL0000007991	2969.385977	-0.26813167	0.099438474	-2.696458024	0.007008123	0.142166626	CU467961.1
1022	LL0000018686	1351.198029	0.5017381	0.186092188	2.696180343	0.007013968	0.142166626	mars
1023	LL0000010907	361.2673819	-0.818849359	0.303860573	-2.694819372	0.00704268	0.14259531	fthl29
1024	LL0000019095	55.8147133	-0.841183014	0.312186241	-2.694490995	0.007049623	0.14259531	mir132-1
1025	LL0000001795	1250.463395	0.31852112	0.118290317	2.692706611	0.007087461	0.143213323	barhl1b
1026	LL0000022734	6650.584567	0.340642225	0.126649282	2.689649861	0.007152702	0.144383245	psma3
1027	LL0000028475	459.0340773	0.389207893	0.1448568	2.686845853	0.007213023	0.145451537	slc10a7
1028	LL0000013126	122.7461809	-0.623696711	0.232187231	-2.686180064	0.007227413	0.14559238	kcnh4a
1029	LL0000013694	2184.119978	-0.26355344	0.098136552	-2.685578753	0.007240431	0.145705335	lingo2a
1030	LL0000023866	2156.400635	-0.392024784	0.145994533	-2.685201804	0.007248602	0.145720627	rorca
1031	LL0000000268	628.073853	-0.379382287	0.141349636	-2.683999029	0.007274732	0.146096528	adam17b
1032	LL0000018828	1009.076301	0.399759406	0.148961692	2.683639001	0.007282569	0.146104692	med16
1033	LL0000024218	82.34673854	0.629633275	0.234677992	2.682966858	0.007297222	0.146249424	sat1b
1034	LL0000029598	294.9329968	0.475062233	0.177134505	2.681929377	0.007319891	0.146554357	strn
1035	LL0000011771	1476.36151	-0.289609221	0.108066043	-2.679928048	0.007363799	0.147283464	grm8b
1036	LL0000026572	1150.723837	-0.327009409	0.122059188	-2.679105242	0.007381919	0.147495839	si:ch73-62l21.1
1038	LL0000008552	1727.96905	0.330659351	0.123492319	2.677570189	0.007415831	0.147900832	cyp20a1
1040	LL0000030623	1763.253424	-0.315159141	0.117706193	-2.677506872	0.007417233	0.147900832	tmem47
1041	LL0000012409	89.72676043	-0.618918006	0.231184923	-2.677155581	0.007425015	0.147905994	htr2ab
1042	LL0000001186	398.745775	-0.464226056	0.173490845	-2.675795699	0.007455208	0.148357121	apoc1
1043	LL0000005363	1025.98547	-0.466284294	0.174335097	-2.674643848	0.007480868	0.148717226	cdk5
1044	LL0000024166	1058.80838	0.582845345	0.218283184	2.670133965	0.007582099	0.150443354	sae1
1045	LL0000020701	892.7428716	-0.382756944	0.143349611	-2.670094064	0.007583	0.150443354	nuak1a
1046	LL0000005381	729.4900674	0.342542874	0.128422602	2.667309873	0.007646114	0.151512381	cdkn1ca
1047	LL0000029701	490.4070092	0.634650246	0.237960684	2.667038253	0.007652296	0.151512381	suv39h1b
1048	LL0000001361	1236.663466	-0.425687334	0.159709758	-2.665380865	0.007690117	0.152108046	arl4ca
1049	LL0000028935	1229.352699	0.318006261	0.119343803	2.664623159	0.007707464	0.152257681	smad5
1050	LL0000011515	698.8692785	0.355315447	0.133357937	2.664374208	0.007713171	0.152257681	golt1bb
1051	LL0000013362	985.4851555	0.603981062	0.226809337	2.6629462	0.00774598	0.152669936	klf2b
1052	LL0000022768	4559.059492	0.337786944	0.126854538	2.662789601	0.007749585	0.152669936	psmd13
1053	LL0000001700	125.6972973	-0.620988613	0.233379121	-2.660857625	0.007794191	0.15325673	avpr2aa
1054	LL0000011537	459.0253191	0.457098561	0.171788326	2.660824345	0.007794961	0.15325673	gpat3
1055	LL0000007301	1096.300472	-0.379148492	0.142530219	-2.660127051	0.007811118	0.153420971	crema
1056	LL0000030207	2262.861241	0.324257122	0.121962999	2.658651592	0.007845405	0.15390953	tfdp2
1057	LL0000011585	100.759414	-0.582281965	0.219036222	-2.658382072	0.007851682	0.15390953	gpr132b
1058	LL0000008968	877.3769032	0.451070227	0.169699823	2.658047712	0.007859477	0.15390953	dlb
1059	LL0000020948	175.3180061	0.567165624	0.213489675	2.656641938	0.007892322	0.154398947	or106-8
1060	LL0000006788	52.06029125	-0.875863058	0.329779228	-2.655907295	0.007909535	0.154491311	CR735104.1
1061	LL0000031614	554.2428725	0.46281129	0.174266337	2.65576989	0.007912759	0.154491311	umps
1062	LL0000010567	591.6867454	-0.528861741	0.199284436	-2.653803539	0.007959015	0.155222765	fosb
1063	LL0000038641	478.9727708	0.413650516	0.155888234	2.653506976	0.007966012	0.155222765	zgc:114130
1064	LL0000038588	167.2488755	0.606685936	0.228674917	2.653049775	0.007976811	0.155279282	zgc:113223
1065	LL0000006994	379.0633266	-0.47973774	0.180865183	-2.652460418	0.00799075	0.155285722	CR847537.1
1067	LL0000038645	5889.733336	0.450774458	0.16995473	2.652320756	0.007994056	0.155285722	zgc:114181
1068	LL0000013732	628.6994039	0.467452479	0.176261837	2.652034527	0.008000836	0.155285722	lmnb2
1069	LL0000022280	523.6041437	0.434480901	0.163868572	2.651398591	0.008015918	0.155325858	polr2h
1070	LL0000021721	2476.681858	-0.381503172	0.143893891	-2.651281224	0.008018704	0.155325858	phlda1
1071	LL0000018278	896.103238	0.518444757	0.195587492	2.650705073	0.008032395	0.155437907	loxl2b
1072	LL0000001260	254.1519599	0.647251284	0.244233457	2.650133577	0.008045995	0.155547996	arhgap11a
1073	LL0000030567	77.97790335	-0.719107195	0.27146651	-2.648972046	0.008073701	0.155884079	tmem230b
1074	LL0000026205	2054.431966	-0.445480359	0.168185739	-2.648740386	0.008079237	0.155884079	si:ch73-119p20.1
1075	LL0000030184	1423.760022	-0.351242061	0.132673531	-2.647416246	0.008110945	0.156342438	tex2
1076	LL0000023944	6766.498726	0.248043607	0.093786409	2.644771338	0.008174614	0.157334966	rpn1
1077	LL0000010399	2324.524092	-0.434159472	0.164177222	-2.64445619	0.00818223	0.157334966	flot1a
1078	LL0000021553	574.2451829	-0.482759282	0.18256725	-2.644281932	0.008186444	0.157334966	pdpk1a
1079	LL0000024330	219.7220624	0.508973174	0.192677395	2.641582182	0.008251978	0.15832783	scxa
1080	LL0000020900	766.2215189	-0.379783639	0.14377754	-2.641467087	0.008254783	0.15832783	opn3
1081	LL0000023371	4078.667418	0.330512828	0.125141226	2.64111868	0.008263277	0.15832783	rdh5
1082	LL0000008579	189.0310088	0.555969318	0.210536547	2.64072592	0.008272862	0.15832783	cyp2k17
1083	LL0000010701	1224.586317	-0.373255993	0.14135805	-2.640500429	0.008278369	0.15832783	FP085414.1
1084	LL0000025536	579.596175	0.321921723	0.121981244	2.639108383	0.00831244	0.158803517	si:ch211-210c8.7
1085	LL0000023022	528.4671349	-0.364888823	0.138277014	-2.63882486	0.008319395	0.158803517	rab11fip4b
1086	LL0000012345	3056.964096	0.405422727	0.153663352	2.638382686	0.008330252	0.158856527	hsd17b12a
1087	LL0000000932	730.0234878	0.521361818	0.197707041	2.637042242	0.008363242	0.159044287	alyref
1088	LL0000028435	530.5198851	0.465007217	0.176347199	2.636884624	0.008367128	0.159044287	siva1
1089	LL0000012367	147.1326244	0.923694521	0.350318354	2.636728879	0.008370971	0.159044287	hsp70.3
1090	LL0000005435	244.8468897	0.466898229	0.177078836	2.636668732	0.008372455	0.159044287	cenpn
1091	LL0000009594	874.498475	0.359511167	0.136388699	2.63593075	0.008390685	0.159236742	elp2
1092	LL0000007778	140.687702	-0.649939006	0.246677002	-2.63477747	0.008419246	0.159624681	ctxn2
1093	LL0000031798	3700.80949	0.344932297	0.131040588	2.632255416	0.008482007	0.160621566	vapal
1094	LL0000003518	188.8781239	-0.471160792	0.179011856	-2.632008867	0.008488165	0.160621566	BX855614.1
1095	LL0000023181	388.4387657	-0.424699549	0.161434783	-2.630780927	0.008518893	0.161048034	rap1gap2a
1096	LL0000022986	938.1054026	-0.354812982	0.134899588	-2.630200636	0.008533449	0.161168242	qdpra
1097	LL0000029702	561.8545838	0.588240756	0.223728095	2.629266363	0.008556931	0.161456637	suz12a
1098	LL0000009844	336.5967055	-0.39369209	0.149784669	-2.628387094	0.008579083	0.161719415	eva1a
1099	LL0000026136	402.2263195	0.583437045	0.222214898	2.625553239	0.008650828	0.162806223	si:ch211-76l23.4
1100	LL0000009520	1410.499014	0.505567015	0.192563505	2.625456026	0.008653299	0.162806223	eif4e1c
1101	LL0000033209	43.64593634	-1.248003734	0.47549293	-2.624652554	0.008673743	0.162996242	XLOC_008475
1102	LL0000020837	93.77267305	0.730479252	0.278340604	2.624407802	0.008679979	0.162996242	oip5
1103	LL0000031330	2275.35563	1.017400034	0.387791437	2.623575292	0.008701221	0.163108894	ttll4
1104	LL0000024235	1081.611411	0.330540059	0.125995465	2.623428225	0.008704978	0.163108894	sbds
1105	LL0000021139	2339.838172	0.414485311	0.158031855	2.622795967	0.008721148	0.163108894	otx2b
1107	LL0000018729	183.4295486	-0.495539549	0.188956062	-2.622512042	0.008728418	0.163108894	mblac2
1108	LL0000031421	530.9953839	0.739868314	0.282142566	2.62232078	0.008733319	0.163108894	tyms
1109	LL0000009412	1108.318396	1.095707448	0.417890315	2.621997707	0.008741602	0.163108894	eevs
1110	LL0000009486	3132.564622	0.385440106	0.147011056	2.621844345	0.008745536	0.163108894	eif2b2
1112	LL0000002298	150.8099491	-0.701060579	0.267447774	-2.621298993	0.00875954	0.163108894	BX005417.1
1113	LL0000030811	417.4379547	0.335054269	0.127836777	2.620953672	0.008768418	0.163108894	tomm34
1114	LL0000011610	815.471948	0.388749556	0.14832485	2.62093342	0.008768939	0.163108894	gpr176
1115	LL0000018524	1017.108809	-0.356984518	0.136227532	-2.620501983	0.008780042	0.163161063	mafaa
1116	LL0000031567	697.4673956	-0.435097969	0.166086772	-2.619702724	0.008800645	0.163389495	ugp2a
1117	LL0000029752	474.9152747	0.420436056	0.160539654	2.618892259	0.00882158	0.163460843	syngap1a
1118	LL0000018993	432.2491827	-0.546919	0.208841752	-2.618820211	0.008823444	0.163460843	mhc1zda
1119	LL0000026862	122.6162092	0.749839535	0.286352528	2.618588846	0.00882943	0.163460843	si:dkey-170l10.1
1120	LL0000021710	631.2354728	0.56055771	0.214139416	2.617723158	0.008851859	0.163721915	phf5a
1121	LL0000030199	2050.820087	0.370326908	0.141529183	2.616611646	0.008880732	0.163729168	tfap2e
1122	LL0000019532	1668.804059	0.372214094	0.142256987	2.616490765	0.008883877	0.163729168	mrpl13
1123	LL0000020306	644.846609	0.447078535	0.1708779	2.616362538	0.008887214	0.163729168	nid2a
1124	LL0000018554	373.1700657	0.429620984	0.164214059	2.616225352	0.008890786	0.163729168	mamdc2a
1125	LL0000009242	674.7461448	0.484611552	0.185259133	2.615857826	0.008900361	0.163729168	dsn1
1126	LL0000031332	55.19759035	0.885184124	0.338400736	2.615786638	0.008902217	0.163729168	ttll6
1127	LL0000028950	3560.22797	0.296094526	0.113229618	2.614991828	0.008922959	0.163861398	smarcb1a
1128	LL0000022969	1994.837377	0.276701751	0.105818445	2.614872579	0.008926075	0.163861398	pycard
1129	LL0000021456	780.7849919	-0.472578065	0.180767684	-2.614284009	0.008941468	0.163916382	pcsk2
1130	LL0000001905	305.4450148	0.406762418	0.155602007	2.614120642	0.008945744	0.163916382	bida
1131	LL0000038068	84.77522508	-0.652863363	0.249844311	-2.613080765	0.008973009	0.164110743	XLOC_043789
1132	LL0000022466	489.1626891	-0.343461722	0.131451803	-2.612833873	0.008979494	0.164110743	ppp2r2cb
1133	LL0000017261	57.37716245	-0.862285507	0.330030959	-2.612741271	0.008981927	0.164110743	LOC110438243
1134	LL0000029415	466.661535	0.436801251	0.167204285	2.612380727	0.008991406	0.164110743	ss18l2
1136	LL0000008528	408.9174668	-0.515789723	0.197459678	-2.612126828	0.008998087	0.164110743	cybrd1
1137	LL0000009677	761.4965008	0.50190458	0.192177273	2.611675003	0.009009986	0.16417334	eny2
1138	LL0000022273	3562.443615	0.313459558	0.120036776	2.611362701	0.009018219	0.16417334	polr2b
1139	LL0000029107	7815.390051	0.317029031	0.121446224	2.610447822	0.009042377	0.164460837	snx1a
1140	LL0000031565	429.6281056	0.538368484	0.206284988	2.609828705	0.009058757	0.164488216	uggt1
1141	LL0000020516	1409.776862	0.285570362	0.109438266	2.609419657	0.009069594	0.164488216	npepl1
1142	LL0000007134	39.51578809	1.491628502	0.571652352	2.609328026	0.009072023	0.164488216	CR855375.1
1143	LL0000008259	74.33973014	0.619206658	0.237323284	2.609127298	0.009077347	0.164488216	CU856516.1
1144	LL0000023766	3314.809541	0.314909	0.120721298	2.60856209	0.009092352	0.164608401	rnf130
1145	LL0000039274	100.6851949	-0.989356403	0.379330933	-2.608161677	0.009102995	0.164649476	zgc:92161
1146	LL0000024557	685.7961263	0.488795479	0.187535089	2.606421449	0.009149381	0.165336373	sf3b5
1147	LL0000011183	301.608239	-0.446637671	0.171412569	-2.605629649	0.009170556	0.165495578	gbe1a
1148	LL0000011563	72.40107912	-0.807239423	0.309825742	-2.605462723	0.009175026	0.165495578	gper1
1149	LL0000023354	265.5817947	0.465656559	0.178896542	2.602937734	0.009242874	0.166566584	rcn3
1151	LL0000022749	3421.869143	0.370176228	0.142283638	2.601678129	0.009276887	0.16702645	psmb4
1153	LL0000020395	240.8864057	-0.454814298	0.174843229	-2.601269151	0.009287955	0.167072724	nlgn4xb
1154	LL0000031637	468.5045336	0.567241718	0.218121278	2.600579476	0.009306646	0.16725591	unga
1155	LL0000000263	1536.550142	-0.35423345	0.136312515	-2.598686185	0.009358128	0.167540715	adam11
1156	LL0000005580	340.4152449	-0.428757743	0.164996052	-2.598593944	0.009360643	0.167540715	chdh
1157	LL0000005308	948.0084312	0.409004953	0.157399075	2.598521953	0.009362606	0.167540715	cdca7b
1158	LL0000029084	1140.90623	0.508498485	0.195703413	2.59831178	0.009368339	0.167540715	snrpg
1159	LL0000000063	768.4495724	-0.312042563	0.120109343	-2.597987426	0.009377193	0.167540715	abcd4
1160	LL0000030673	605.5177289	0.384274122	0.147914545	2.597946818	0.009378302	0.167540715	tmpoa
1161	LL0000019663	86.8985508	0.774814054	0.298257069	2.597806171	0.009382144	0.167540715	msx1a
1162	LL0000029769	853.8892892	-0.452144616	0.17409713	-2.597082533	0.009401933	0.167701826	sypa
1163	LL0000013293	1378.91563	-0.407231366	0.156817274	-2.596852734	0.009408225	0.167701826	kif1aa
1164	LL0000008913	178.6704463	0.520626417	0.200528685	2.596269045	0.009424224	0.167834842	dhx57
1165	LL0000020309	1298.150543	0.383922305	0.147917841	2.595510467	0.009445053	0.168053556	nifk
1166	LL0000009824	163.710414	0.589816999	0.227312432	2.594741488	0.009466209	0.168189299	etaa1
1167	LL0000001580	15927.6809	0.251598701	0.096970607	2.594587261	0.009470457	0.168189299	atp1a1b
1168	LL0000005681	288.1935693	0.590695696	0.227724203	2.593908284	0.00948918	0.168189299	chtf8
1169	LL0000030813	1827.700673	0.306119733	0.118019427	2.593808004	0.009491948	0.168189299	tomm40l
1170	LL0000000117	82.28898601	-0.721769908	0.278321871	-2.593292092	0.0095062	0.168189299	abraa
1171	LL0000011571	11425.70029	-0.225454465	0.08693977	-2.593225934	0.009508029	0.168189299	gpm6aa
1172	LL0000005575	603.3368432	0.47904261	0.184758572	2.592803157	0.009519724	0.168189299	chd5
1173	LL0000030812	3544.668424	0.292637823	0.112867614	2.592752814	0.009521117	0.168189299	tomm40
1174	LL0000029602	10952.38116	0.30396633	0.117305242	2.591242509	0.009563008	0.168648451	stt3a
1175	LL0000024127	731.0192737	-0.318132648	0.122774385	-2.591197249	0.009564265	0.168648451	rxfp3.3b
1176	LL0000023881	1258.361797	0.271277917	0.104737219	2.590081354	0.009595325	0.169044525	rpe
1177	LL0000023874	6062.033219	0.333786841	0.128939774	2.588703475	0.009633801	0.169443257	rpa1
1178	LL0000028936	1063.348768	0.336747376	0.130085913	2.588653668	0.009635195	0.169443257	smad6a
1179	LL0000014258	40.0062763	1.192517465	0.461214334	2.585603651	0.009720864	0.170797058	LOC100535095
1180	LL0000009941	40578.44673	0.377551042	0.146041049	2.585239179	0.009731147	0.170825067	fabp7a
1181	LL0000019763	443.1358433	0.467023573	0.180731516	2.584073787	0.00976409	0.17109093	mus81
1182	LL0000009729	678.0647476	-0.381577381	0.147683894	-2.58374404	0.00977343	0.17109093	epn3a
1183	LL0000019589	995.9871667	0.537588041	0.208074716	2.583629817	0.009776667	0.17109093	mrps24
1184	LL0000015234	279.078124	0.51155999	0.198012483	2.583473435	0.0097811	0.17109093	LOC101885940
1186	LL0000029407	3913.502557	-0.332034794	0.128630489	-2.581307099	0.009842698	0.172015367	srsf5b
1187	LL0000008904	199.5334999	0.913735095	0.354099776	2.580445276	0.009867299	0.172292161	dhx32a
1188	LL0000005043	204.2987242	0.512836527	0.198770411	2.580044615	0.009878755	0.172339135	ccdc151
1189	LL0000011073	112.7537068	-0.725003477	0.281103123	-2.579137047	0.009904748	0.172639411	gabrg1
1192	LL0000019989	1361.520527	0.304941913	0.118258799	2.578598088	0.009920213	0.172653891	narf
1193	LL0000018269	520.266608	0.365259367	0.141655971	2.578496097	0.009923142	0.172653891	lonp1
1194	LL0000002890	113.5155237	-0.705211668	0.273597199	-2.577554416	0.009950221	0.172971973	BX511061.1
1196	LL0000024079	799.466501	-0.448665934	0.174199107	-2.575592621	0.010006847	0.173658464	rtn2a
1197	LL0000012377	2002.73672	0.457504661	0.177632096	2.575574299	0.010007377	0.173658464	hspa4a
1198	LL0000039189	92.69513887	1.055813592	0.410013116	2.575072725	0.010021901	0.173716917	zgc:64065
1199	LL0000023563	1965.682745	0.449206953	0.174459605	2.57484793	0.010028417	0.173716917	rfc4
1200	LL0000013691	808.9815524	0.336712459	0.130853067	2.573210283	0.010075997	0.174387475	lin9
1202	LL0000019475	209.7789863	0.42863305	0.16674773	2.57054804	0.010153774	0.175458828	mpeg1.1
1203	LL0000018163	78.45123749	-0.636360287	0.247564697	-2.570480745	0.010155747	0.175458828	LOC567521
1204	LL0000009699	668.2795125	-0.648292714	0.252262646	-2.569911661	0.010172445	0.175593015	epdl1
1205	LL0000021764	57.32716634	0.762632552	0.29684467	2.569130016	0.01019542	0.175835217	piezo2a.2
1206	LL0000019702	913.81683	0.391227073	0.152340336	2.56811218	0.010225406	0.176197814	mthfd2
1207	LL0000026538	410.9363981	0.412225073	0.160563512	2.567364583	0.010247481	0.17642357	si:ch73-389b16.1
1208	LL0000022732	5570.541812	0.328665421	0.128146232	2.564768507	0.010324466	0.177348585	psma1
1209	LL0000004779	799.6332951	-0.312014437	0.121655398	-2.564739777	0.010325321	0.177348585	cacng7b
1210	LL0000027002	64.71669602	0.779834318	0.304071572	2.564640659	0.010328271	0.177348585	si:dkey-19a16.1
1211	LL0000024423	1179.470077	-0.291747503	0.113785029	-2.564023628	0.01034665	0.177509151	sema3b
1213	LL0000000783	110.0613511	-0.518073732	0.20208452	-2.563648777	0.01035783	0.177546027	AL935300.3
1214	LL0000009958	1091.197741	-0.29275152	0.114219558	-2.563059476	0.010375427	0.177601353	fam102bb
1215	LL0000027325	1198.972126	-0.653010284	0.25478995	-2.5629358	0.010379124	0.177601353	si:dkey-242g16.2
1217	LL0000000808	97.38427312	-0.557181967	0.217490864	-2.56186378	0.010411214	0.177854781	AL954129.1
1218	LL0000019811	772.6811039	0.415178344	0.162071196	2.561703463	0.010416021	0.177854781	mycla
1219	LL0000000546	1298.577596	0.313155957	0.122253335	2.561533036	0.010421133	0.177854781	akirin1
1220	LL0000039354	95.16618917	0.724901807	0.28302838	2.56123364	0.010430119	0.177854781	zmp:0000001031
1221	LL0000038561	67.45801377	-0.767738786	0.299837052	-2.56052006	0.010451563	0.17794046	zgc:112964
1222	LL0000005567	2706.905085	0.299435907	0.116947857	2.560422356	0.010454502	0.17794046	chchd6b
1223	LL0000021352	1760.490171	-0.286031003	0.111723728	-2.560163445	0.010462295	0.17794046	pcbp4
1224	LL0000023143	2049.573694	0.279116172	0.109061016	2.55926619	0.010489339	0.178246233	rae1
1225	LL0000009260	227.75184	0.572739432	0.223832327	2.558787816	0.010503783	0.178256689	dtymk
1226	LL0000027790	305.4582448	0.403843915	0.157835047	2.558645382	0.010508087	0.178256689	si:dkey-5n18.1
1227	LL0000029410	7947.000387	0.257424504	0.100645399	2.557737427	0.010535561	0.178568676	srsf7a
1228	LL0000025450	141.8921359	0.47723684	0.186642406	2.556958251	0.010559189	0.178814999	si:ch211-1a19.3
1230	LL0000024546	549.249063	-0.342299678	0.133906969	-2.556249925	0.010580709	0.178967118	sez6b
1231	LL0000020677	60.4244646	0.744508988	0.2912717	2.556063592	0.010586377	0.178967118	nt5dc3
1233	LL0000022737	2756.72925	0.353113501	0.138168451	2.555673882	0.010598239	0.179013734	psma6a
1234	LL0000009830	1585.896648	0.308686948	0.120845831	2.554386416	0.010637513	0.179457393	etfdh
1235	LL0000000079	411.2003924	-0.348144162	0.136301839	-2.554214703	0.010642761	0.179457393	abhd10a
1236	LL0000003897	220.7397342	-0.58032828	0.227273338	-2.553437577	0.01066654	0.179702433	c1ql4b
1237	LL0000039236	1945.851211	-0.287270549	0.112516446	-2.553142758	0.010675573	0.179702433	zgc:77486
1238	LL0000031235	375.7172061	0.419997518	0.164523157	2.552817029	0.010685561	0.1797167	tspan10
1239	LL0000029305	793.0765312	0.5519378	0.216314808	2.551548849	0.010724529	0.180217917	spon2b
1240	LL0000030582	115.5360543	-0.568959429	0.22307656	-2.55051194	0.010756484	0.180585695	tmem243a
1241	LL0000040102	202.8985419	-0.541070194	0.212164169	-2.550243034	0.010764785	0.180585695	pcdh20
1242	LL0000031405	1368.215368	0.500514009	0.196293732	2.549821653	0.010777804	0.180649959	txndc12
1243	LL0000010163	3767.739255	0.366375572	0.143711804	2.549377033	0.010791556	0.180726392	fbl
1246	LL0000001826	3629.574309	0.340067804	0.133454367	2.548195402	0.01082818	0.18107729	bcas2
1247	LL0000030701	75.00450726	-0.61222737	0.240303921	-2.547721101	0.010842912	0.18107729	tmtops3b
1248	LL0000031275	132.3996672	0.693615456	0.272314377	2.54711288	0.010861829	0.18107729	tsta3
1249	LL0000029238	818.3707028	0.290257917	0.113978759	2.546596571	0.010877911	0.18107729	spast
1250	LL0000010550	54.00484967	0.865467297	0.339876231	2.546419016	0.010883446	0.18107729	FO904966.1
1251	LL0000027674	128.2634071	-0.682045472	0.267856323	-2.546310892	0.010886818	0.18107729	si:dkey-43p13.5
1252	LL0000022066	56.53288622	0.747344685	0.293545652	2.545923201	0.010898916	0.18107729	plat
1253	LL0000007640	1233.841453	-0.340348512	0.13368377	-2.54592246	0.010898939	0.18107729	CT583651.2
1254	LL0000008641	975.353983	0.513076473	0.201559061	2.545539109	0.010910914	0.18107729	cyyr1
1255	LL0000028449	144.1587832	0.575257016	0.225987995	2.54552024	0.010911504	0.18107729	ska1
1256	LL0000019761	168.3731033	-0.503347029	0.197744126	-2.54544618	0.010913819	0.18107729	mul1a
1257	LL0000021287	58.13009729	-0.828412024	0.325506391	-2.544994651	0.010927941	0.181158729	parietopsin
1260	LL0000004133	171.8016384	-0.476951288	0.187511726	-2.543581134	0.010972257	0.181740142	CABZ01044746.1
1261	LL0000010179	999.6012162	0.323657242	0.127313174	2.542213277	0.011015294	0.182033429	fbxl14a
1262	LL0000022255	568.9840991	0.581643509	0.228809044	2.542047724	0.011020512	0.182033429	pole2
1263	LL0000027376	73.03115696	-0.738079468	0.290368832	-2.541868778	0.011026156	0.182033429	si:dkey-253d23.8
1264	LL0000029408	1077.414924	0.396894214	0.156144324	2.541842079	0.011026998	0.182033429	srsf6a
1265	LL0000012203	1094.239819	-0.601297805	0.236609424	-2.541309621	0.011043807	0.182051416	hnrnpa0a
1266	LL0000009024	62.10155346	0.779089659	0.306580836	2.541221004	0.011046607	0.182051416	DNAH10
1267	LL0000038380	871.0564107	-0.373788453	0.147116317	-2.540768159	0.011060924	0.182134691	zdhhc17
1269	LL0000022488	984.355873	0.287822879	0.113301261	2.54033252	0.011074712	0.182209133	ppp4r2a
1270	LL0000008732	8652.840947	0.34963597	0.137657569	2.539896446	0.011088529	0.182256018	dct
1271	LL0000008640	726.1833152	-0.52290227	0.205894784	-2.539657677	0.011096102	0.182256018	CYTL1
1272	LL0000010906	571.8545437	-0.509934079	0.200830189	-2.539130605	0.011112833	0.182378471	fthl28
1274	LL0000029471	767.6167701	-0.404599763	0.159380695	-2.538574467	0.011130511	0.182516249	st6gal2a
1275	LL0000027730	514.3871451	-0.496567609	0.195659325	-2.537919463	0.011151364	0.182705812	si:dkey-51e6.1
1276	LL0000019842	20577.11465	0.227161206	0.089572885	2.536048783	0.011211112	0.183531777	myl12.1
1277	LL0000012542	225.8881649	0.48955199	0.193113343	2.535050047	0.011243126	0.183902749	igfbp2b
1278	LL0000013343	1559.834464	-0.345090335	0.136152431	-2.534588132	0.01125796	0.183978809	kitlga
1279	LL0000023561	1867.203938	0.456449714	0.180114371	2.534221512	0.011269747	0.183978809	rfc2
1280	LL0000012962	5144.770997	-0.330171308	0.130298409	-2.533962707	0.011278073	0.183978809	itm2ba
1281	LL0000022831	952.5839332	0.284087865	0.112121898	2.533741139	0.011285206	0.183978809	ptgesl
1282	LL0000008697	395.4497588	0.51532834	0.203468631	2.532716407	0.011318248	0.184364603	dbx1a
1283	LL0000021082	493.9036754	-0.386502786	0.152623234	-2.53239809	0.011328529	0.18437932	osbp
1284	LL0000020373	310.06576	0.404129674	0.159609441	2.531991041	0.011341689	0.184427824	nkx2.1
1285	LL0000031172	949.3407248	0.264625261	0.104523665	2.531725823	0.01135027	0.184427824	trnt1
1286	LL0000022217	1419.989218	0.367838562	0.145370509	2.530352029	0.011394814	0.184998705	pnp4a
1288	LL0000006174	405.2176068	0.569228031	0.225109006	2.528677288	0.011449325	0.185730339	cpt1b
1290	LL0000001433	2434.493526	-0.272689355	0.107890348	-2.527467558	0.011488844	0.186217772	arvcfa
1291	LL0000002589	283.1492658	0.553720168	0.219158491	2.526574107	0.011518109	0.186219213	BX323060.3
1292	LL0000023080	582.9710361	-0.446161345	0.176600766	-2.52638398	0.011524345	0.186219213	rab4b
1293	LL0000013542	160.5547846	0.5314889	0.210381317	2.526312257	0.011526698	0.186219213	lars2
1294	LL0000019652	362.0328715	-0.356797885	0.141232899	-2.526308575	0.011526819	0.186219213	msrb1a
1296	LL0000018699	335.2933672	0.434033884	0.171835915	2.525862439	0.011541466	0.186302766	mastl
1298	LL0000020232	547.7601728	-0.460816632	0.182506205	-2.524936798	0.01157191	0.186640951	nexmifb
1299	LL0000014122	559.8663764	0.37998121	0.150584564	2.523374235	0.011623463	0.187203897	LOC100331556
1300	LL0000029135	1031.729426	-0.483224533	0.191504847	-2.523301845	0.011625856	0.187203897	socs2
1301	LL0000009069	539.4733657	0.608045099	0.2410088	2.52291658	0.011638601	0.187255751	dnajc19
1302	LL0000007422	3448.238767	0.366922392	0.145490443	2.521969029	0.011669998	0.187607388	cse1l
1303	LL0000004847	2849.02072	-0.291094311	0.11550519	-2.520183824	0.011729356	0.188407574	camk4
1304	LL0000010725	92.83284269	-0.749039494	0.297268882	-2.519737309	0.011744245	0.188492727	FP102158.1
1305	LL0000024214	322.8980331	-0.377887971	0.150003992	-2.5191861	0.011762647	0.188634095	sash3
1306	LL0000031961	357.9342702	0.510274004	0.202598449	2.518647139	0.011780665	0.188769075	wars
1307	LL0000030864	2240.850826	-0.257857533	0.102391672	-2.51834478	0.011790784	0.188777365	tpd52l2a
1308	LL0000024050	733.5563004	-0.338968049	0.134617832	-2.518002593	0.011802245	0.188807114	rsf1a
1309	LL0000025974	50.28694652	-0.879414977	0.349300824	-2.517643581	0.011814281	0.188845992	si:ch211-27e6.1
1310	LL0000029779	284.0470515	-0.478290551	0.190070064	-2.516390746	0.011856365	0.189364743	syt13
1311	LL0000011687	566.346716	-0.354497188	0.140893568	-2.516063667	0.011867374	0.189386726	gramd4b
1312	LL0000026097	870.123731	-0.405103798	0.161057175	-2.515279417	0.011893808	0.189543301	si:ch211-63p21.1
1313	LL0000021713	2905.388393	0.44111822	0.175380929	2.515200616	0.011896467	0.189543301	phgdh
1314	LL0000001080	167.2362272	0.627555458	0.249603054	2.514213863	0.011929807	0.189724366	ano9a
1315	LL0000038504	63.18250898	0.964008466	0.383430891	2.514164846	0.011931465	0.189724366	zgc:110216
1316	LL0000019610	419.4247709	0.383539282	0.152560898	2.514007768	0.01193678	0.189724366	mrto4
1317	LL0000013047	1993.169145	-0.313637723	0.124847437	-2.512167901	0.011999198	0.190470398	jund
1318	LL0000003891	3744.628601	0.251407349	0.100080417	2.512053366	0.012003094	0.190470398	c1qbp
1319	LL0000000066	3355.024056	0.418228674	0.166518599	2.511603363	0.012018408	0.190559619	abcf2a
1320	LL0000018543	604.1678487	0.319859002	0.127387988	2.510903956	0.012042246	0.190721263	maip1
1321	LL0000009192	8587.584583	0.278872776	0.111083774	2.510472647	0.012056966	0.190721263	drap1
1322	LL0000039592	533.1658797	-0.290780724	0.115837076	-2.510256077	0.012064364	0.190721263	znf384l
1323	LL0000023606	2134.76882	-0.380555629	0.151605697	-2.510167078	0.012067405	0.190721263	rgs16
1324	LL0000030036	472.2133109	0.377755202	0.15052085	2.50965366	0.012084962	0.190845339	tbpl1
1325	LL0000021479	92.70619255	0.541782218	0.215919861	2.509181957	0.012101113	0.19094702	pdcd2
1327	LL0000020519	211.9575804	-0.655326987	0.261249818	-2.508430407	0.012126885	0.191200235	npffr1
1328	LL0000029430	2795.421491	0.298684935	0.119126562	2.507290813	0.012166057	0.191479601	ssr3
1329	LL0000004169	79.66389514	-0.615473794	0.245474555	-2.507281429	0.01216638	0.191479601	CABZ01050249.1
1330	LL0000024686	1753.143216	0.424370698	0.169269901	2.507065317	0.012173821	0.191479601	shmt1
1332	LL0000000203	967.0078473	-0.340564401	0.13592788	-2.505478638	0.012228579	0.192067747	acsl1a
1333	LL0000000426	4666.908395	0.320808807	0.128054094	2.505260062	0.012236139	0.192067747	adssl
1334	LL0000022667	4475.958283	0.292381531	0.116718108	2.505022879	0.012244347	0.192067747	prpf6
1335	LL0000010201	889.0559132	-0.410404097	0.1638437	-2.504851249	0.01225029	0.192067747	fbxo21
1336	LL0000031750	536.3229025	0.330351857	0.131909375	2.504384978	0.012266448	0.192149709	utp20
1337	LL0000027330	111.8612432	-0.938351776	0.374720686	-2.504136575	0.012275064	0.192149709	si:dkey-244a7.1
1339	LL0000020870	532.9412904	-0.411372814	0.164394458	-2.502352074	0.012337117	0.192507305	olfml3a
1340	LL0000038602	212.8948443	0.518416312	0.207188899	2.502143282	0.012344395	0.192507305	zgc:113307
1341	LL0000036530	151.0832729	-0.449055089	0.179480386	-2.501973052	0.012350333	0.192507305	XLOC_033403
1342	LL0000025841	2116.959309	-0.298772012	0.119426981	-2.501712831	0.012359413	0.192507305	si:ch211-251p5.5
1343	LL0000029074	1347.258474	0.417505397	0.166889365	2.501689648	0.012360222	0.192507305	snrpa1
1344	LL0000039264	777.5130266	0.320462805	0.128102723	2.501608059	0.012363071	0.192507305	zgc:91890
1345	LL0000004574	573.06669	-0.310239894	0.124020982	-2.501511357	0.012366448	0.192507305	CABZ01085201.1
1346	LL0000009680	77.5439755	0.709353829	0.283607095	2.501185058	0.012377848	0.192532334	eomesb
1348	LL0000001067	749.5125205	-0.306221806	0.122491329	-2.499946805	0.012421196	0.193053855	ano1
1349	LL0000038594	132.4886804	-0.782052622	0.313084593	-2.497895579	0.012493299	0.194021128	zgc:113274
1350	LL0000012308	614.6286169	0.630265704	0.252396621	2.497124175	0.01252051	0.194158613	hpse
1351	LL0000022824	314.8420146	-0.475124298	0.1902869	-2.496883906	0.012528997	0.194158613	ptger3
1352	LL0000022046	1762.825114	0.27967721	0.112014029	2.496805204	0.012531778	0.194158613	pla1a
1353	LL0000029001	9412.779188	0.340931848	0.136569667	2.496395102	0.012546277	0.194206945	smox
1354	LL0000030848	1711.491056	-0.308919718	0.123758059	-2.496158395	0.012554653	0.194206945	tp53i11a
1355	LL0000022539	1846.87499	0.320274549	0.128355685	2.495211251	0.012588216	0.19453012	prelid1a
1356	LL0000011767	83.52391523	-0.656218544	0.263019907	-2.494938699	0.012597889	0.19453012	grm6a
1357	LL0000040256	232.1845628	-0.510685461	0.204727768	-2.494461131	0.012614854	0.19453012	tom1l2a
1358	LL0000013795	759.3115851	-0.564729524	0.226398297	-2.494407114	0.012616774	0.19453012	LO017872.1
1359	LL0000013349	1920.949274	-0.237127025	0.095072315	-2.494175354	0.012625016	0.19453012	klc1b
1361	LL0000011930	130.7408231	-0.754089011	0.302410891	-2.493590781	0.012645824	0.194607731	hapln2
1362	LL0000025234	123.1143308	0.963524846	0.386418055	2.493477814	0.012649849	0.194607731	si:ch211-161h7.8
1364	LL0000030653	1037.530228	-0.423125093	0.169736095	-2.492840982	0.012672559	0.194804672	tmem86a
1365	LL0000039389	65.0861109	-0.827159595	0.331905609	-2.492153108	0.012697129	0.194958779	znf1003
1367	LL0000001938	1008.829712	-0.310564062	0.12462416	-2.492005258	0.012702416	0.194958779	bmi1b
1368	LL0000022909	824.4001917	-0.42093199	0.168937302	-2.491646223	0.012715262	0.195003713	ptprnb
1369	LL0000013324	381.619068	0.477580254	0.191728654	2.490917477	0.012741371	0.195251827	kif7
1372	LL0000019341	332.4418309	0.663004711	0.266225985	2.490383167	0.012760544	0.195393349	mis12
1373	LL0000005922	3696.720168	0.33888115	0.136136249	2.489279331	0.012800235	0.19584858	cnot9
1374	LL0000029678	21305.15111	0.298470189	0.119915925	2.48899543	0.012810461	0.195852627	sumo3a
1375	LL0000011145	4951.202694	0.313170839	0.125837392	2.488694614	0.012821304	0.195866096	gars
1376	LL0000010817	64.41361852	0.843733747	0.339228476	2.487213801	0.0128748	0.196507192	fpr1
1377	LL0000035928	542.2371813	0.495393322	0.199194725	2.48698012	0.01288326	0.196507192	XLOC_029275
1378	LL0000000418	778.4897273	-0.336210361	0.135205397	-2.486663765	0.012894721	0.196529536	adrb1
1379	LL0000039044	47.77018936	-0.766111734	0.308207934	-2.485697637	0.012929777	0.196911189	zgc:174573
1380	LL0000009612	1123.858847	0.324114428	0.130422747	2.485106598	0.012951265	0.196926289	emid1
1381	LL0000031286	577.5541764	-0.588338482	0.236767982	-2.484873493	0.012959748	0.196926289	ttc14
1382	LL0000007066	229.3840526	-0.455900811	0.183472598	-2.484844136	0.012960817	0.196926289	CR848757.1
1383	LL0000028591	249.9699942	0.430156246	0.173176485	2.483918332	0.012994561	0.197198045	slc25a19
1384	LL0000013620	674.4148834	0.477213724	0.192140164	2.483675008	0.013003442	0.197198045	lgals3bpb
1385	LL0000009970	1044.439887	0.42035471	0.169257051	2.483528504	0.013008792	0.197198045	fam117bb
1386	LL0000016068	48.0502816	0.799600941	0.321997248	2.483253958	0.013018824	0.197198067	LOC103911065
1388	LL0000011987	14578.82216	0.288439031	0.116180817	2.482673471	0.013040056	0.19736762	hdac1
1389	LL0000011369	1237.683942	0.293998807	0.118463926	2.481758082	0.0130736	0.197723114	gli2a
1390	LL0000005722	510.6113716	0.431819922	0.174079776	2.480586383	0.013116648	0.198105626	ckap2l
1391	LL0000019572	632.3467427	0.398310823	0.160575452	2.48052126	0.013119044	0.198105626	mrpl57
1392	LL0000008463	63.90484943	0.961431374	0.387791343	2.479249191	0.013165929	0.198529667	cx32.2
1393	LL0000018653	969.9694471	0.272300591	0.109833547	2.479211496	0.01316732	0.198529667	mapkapk5
1394	LL0000024039	796.1582194	0.334623093	0.134996147	2.478760322	0.013183986	0.198628627	rrp15
1395	LL0000021636	6714.762403	0.373891626	0.150899519	2.477752274	0.013221291	0.199038127	pfkfb4b
1396	LL0000020129	332.2341842	0.507992503	0.205052442	2.477378463	0.013235148	0.19909429	ndufaf4
1397	LL0000013672	610.5494678	-0.293596808	0.118576004	-2.476022107	0.013285535	0.199281725	limch1a
1398	LL0000030484	1547.356831	-0.262387668	0.105973063	-2.475984573	0.013286932	0.199281725	tmem145
1399	LL0000029200	953.5704734	0.473579934	0.191274998	2.475911329	0.013289658	0.199281725	sox7
1400	LL0000018929	2381.014968	-0.218884793	0.088407763	-2.47585491	0.013291758	0.199281725	mfhas1
1401	LL0000020736	1829.858075	0.231215202	0.093403018	2.475457505	0.01330656	0.199281725	nudt9
1402	LL0000020593	1581.313017	-0.301022998	0.121605432	-2.475407502	0.013308423	0.199281725	nr4a3
1403	LL0000028553	2115.895209	-0.302682247	0.122291685	-2.47508445	0.013320467	0.199310282	slc20a2
1404	LL0000023066	170.4618351	-0.504096948	0.203693749	-2.474778685	0.013331876	0.199329291	rab3da
1405	LL0000021474	2960.74861	-0.388752811	0.157195746	-2.473049189	0.01339657	0.200144353	pdca
1406	LL0000032055	535.1578708	0.460979961	0.186435365	2.472599347	0.013413443	0.20022365	wee1
1407	LL0000030983	164.1583821	0.508373994	0.205622562	2.472364845	0.013422246	0.20022365	traip
1409	LL0000021201	205.6295965	0.545991495	0.220923789	2.471402	0.013458443	0.200576649	pacrg
1410	LL0000013135	2148.455011	-0.352532771	0.142659246	-2.471152633	0.013467832	0.200576649	kcnip1b
1411	LL0000008518	175.6067749	0.676420412	0.273770263	2.470759258	0.013482655	0.200576649	cyb5b
1412	LL0000018887	5002.355149	0.32070956	0.129807686	2.470651542	0.013486716	0.200576649	metap1
1413	LL0000023277	448.0085143	0.322115313	0.13048403	2.468618676	0.013563567	0.201567111	rbm15b
1414	LL0000013114	1295.089814	-0.440900968	0.178624209	-2.468315857	0.013575048	0.201577908	kcnd3
1415	LL0000030021	845.1832426	0.328215052	0.132992347	2.467924358	0.013589903	0.201577908	tbcc
1416	LL0000021045	71.29893124	0.626802101	0.253993416	2.467788777	0.013595051	0.201577908	or133-2
1417	LL0000038810	98.64136749	0.729512022	0.295736115	2.466766768	0.013633913	0.201961515	zgc:158659
1418	LL0000000061	1335.922102	0.294220627	0.119288097	2.466470953	0.013645179	0.201961515	abcd3a
1419	LL0000001174	66.86574305	-0.700948031	0.284210506	-2.466298808	0.01365174	0.201961515	apnl
1421	LL0000001731	169.4374595	-0.643259155	0.26086661	-2.465854698	0.013668677	0.202060043	b3gnt3.3
1422	LL0000006122	516.2185016	-0.384737832	0.156064896	-2.465242608	0.013692051	0.20213665	cox8b
1423	LL0000000014	403.0873897	0.474114382	0.192330154	2.465106854	0.01369724	0.20213665	aanat2
1424	LL0000019634	1485.559693	0.383648109	0.155643754	2.46491169	0.013704702	0.20213665	msh2
1425	LL0000008834	165.6218135	0.616238374	0.250049218	2.46446831	0.01372167	0.202235193	depdc1a
1426	LL0000005364	2071.72891	-0.254766543	0.103455088	-2.462581094	0.013794098	0.203083911	cdk5r1a
1427	LL0000024393	1802.160112	0.282587952	0.114761941	2.462383867	0.013801686	0.203083911	seh1l
1428	LL0000012211	3290.05052	0.283696305	0.11523528	2.461887582	0.013820798	0.203083911	hnrnpc
1429	LL0000009404	266.3434174	0.538567052	0.218776821	2.461718983	0.013827296	0.203083911	eef2a.1
1430	LL0000039168	900.6558435	-0.36880328	0.149823529	-2.461584513	0.01383248	0.203083911	zgc:56235
1431	LL0000030852	1399.377593	0.324405316	0.13185111	2.460391234	0.013878563	0.203083911	tp53inp2
1432	LL0000013517	1126.792927	-0.29462592	0.119758036	-2.460176611	0.013886866	0.203083911	lamp1a
1433	LL0000009011	164.0591454	0.470828274	0.191400577	2.459910426	0.01389717	0.203083911	dmrt3a
1434	LL0000018999	51.81621985	-0.740682724	0.301120119	-2.459758341	0.01390306	0.203083911	mhc2dab
1435	LL0000010065	635.0813776	-0.460850657	0.187359653	-2.459711311	0.013904881	0.203083911	fam217b
1436	LL0000007760	491.9932234	0.398857846	0.162158923	2.459672518	0.013906384	0.203083911	ctsh
1437	LL0000024157	48.73264602	1.308571054	0.53208457	2.459329077	0.013919696	0.203083911	s1pr3a
1438	LL0000013623	225.1946851	0.400790322	0.16298703	2.459032005	0.01393122	0.203083911	lgals9l1
1439	LL0000020476	162.1496708	-0.501445196	0.203922673	-2.458996779	0.013932587	0.203083911	nos1
1440	LL0000022941	934.9485475	0.357282317	0.145319025	2.458606622	0.013947735	0.203083911	pus10
1441	LL0000040248	454.754462	-0.359376526	0.146187112	-2.458332481	0.013958388	0.203083911	synpr
1442	LL0000020536	2531.998786	0.305736114	0.124369608	2.458286374	0.01396018	0.203083911	npm3
1443	LL0000038500	8510.766686	-0.326118719	0.132667938	-2.458157733	0.013965182	0.203083911	zgc:110158
1444	LL0000005480	386.5127873	-0.338722369	0.137823161	-2.457659266	0.013984579	0.203183518	cerk
1445	LL0000010082	1179.578192	-0.264537867	0.107663324	-2.457084346	0.01400698	0.203183518	fam43b
1446	LL0000012180	9166.803575	0.610853564	0.248613879	2.457037262	0.014008816	0.203183518	hmgn3
1447	LL0000001408	921.134508	0.409253362	0.166591856	2.456622869	0.014024983	0.203183518	arpp19b
1448	LL0000025789	3388.916135	0.250181381	0.101843753	2.456521605	0.014028937	0.203183518	si:ch211-242e8.1
1449	LL0000009120	741.894169	0.542362737	0.220814776	2.456188607	0.014041944	0.203183518	dnph1
1450	LL0000031406	2686.390812	0.399574848	0.162684965	2.456126469	0.014044372	0.203183518	txndc15
1451	LL0000037789	52.84941512	-2.359528022	0.960972321	-2.455354822	0.014074559	0.203396414	XLOC_042971
1452	LL0000012083	528.2979112	-0.352115216	0.143425906	-2.455032199	0.014087197	0.203396414	hgsnat
1453	LL0000020640	1170.24988	-0.398316898	0.162250016	-2.45495753	0.014090123	0.203396414	nrxn2a
1454	LL0000023174	630.8663654	0.549847549	0.224003148	2.454642065	0.014102493	0.203425614	rangap1b
1455	LL0000020147	12201.17697	0.272668655	0.111119441	2.453833928	0.014134224	0.203733855	ndufs2
1456	LL0000000868	1275.524233	0.280628168	0.114395759	2.453134363	0.014161743	0.203978132	aldh2.2
1457	LL0000021587	517.0414387	0.418391905	0.170586207	2.452671362	0.014179982	0.203978132	pecr
1458	LL0000024397	2318.699852	0.402347357	0.16404847	2.452612682	0.014182295	0.203978132	selenof
1459	LL0000019394	70.38852972	-0.685610595	0.279576606	-2.452317471	0.014193937	0.203996343	mmp11a
1460	LL0000029081	1750.994939	0.430548257	0.175596825	2.451913679	0.014209875	0.204076219	snrpd3l
1461	LL0000021765	198.8337468	0.756465994	0.30862621	2.451075022	0.014243026	0.204129422	pif1
1462	LL0000018434	2351.421579	0.247472872	0.100971955	2.450907003	0.014249676	0.204129422	lsm4
1463	LL0000031333	795.0199861	-0.344808183	0.140691111	-2.450817124	0.014253235	0.204129422	ttll7
1464	LL0000011397	879.2160428	0.310331118	0.126638519	2.450527059	0.014264724	0.204129422	glrx5
1465	LL0000011245	725.9301217	0.442733018	0.180694099	2.450179721	0.014278493	0.204129422	gdpd1
1466	LL0000011942	263.1104973	0.577841435	0.23584433	2.450096787	0.014281782	0.204129422	haus5
1467	LL0000022376	3123.918215	0.280944429	0.114731041	2.44872204	0.014336404	0.204129422	ppid
1468	LL0000021372	80.5130746	-0.73445477	0.299950904	-2.448583286	0.014341927	0.204129422	pcdh1g14
1469	LL0000024111	2668.130313	0.27415555	0.111967219	2.44853407	0.014343886	0.204129422	rwdd1
1470	LL0000029761	462.81354	0.450295984	0.183920494	2.448318697	0.014352464	0.204129422	synj2bp
1471	LL0000008885	546.0852183	0.361992843	0.147859163	2.448227326	0.014356105	0.204129422	dhrs13a.1
1472	LL0000028804	1127.633965	-0.377251969	0.154095616	-2.448168092	0.014358465	0.204129422	slc4a4b
1473	LL0000010183	162.9512379	0.50365398	0.205734402	2.448078567	0.014362033	0.204129422	fbxl17
1474	LL0000030836	704.2298958	-0.370920541	0.15151581	-2.448064926	0.014362577	0.204129422	tor3a
1475	LL0000025926	90.15072518	0.660200183	0.269721884	2.447707143	0.014376846	0.204129422	si:ch211-267e7.3
1476	LL0000006971	307.5820709	-0.39280563	0.160483702	-2.447635653	0.014379698	0.204129422	CR812470.1
1477	LL0000024960	2873.534707	0.422794844	0.172950673	2.444597858	0.014501373	0.205649423	si:ch211-114n24.6
1478	LL0000019967	1535.826327	-0.267565177	0.109458649	-2.444440699	0.014507693	0.205649423	nalcn
1480	LL0000006047	991.5195863	0.334666026	0.136989652	2.443002238	0.014565647	0.206322179	commd7
1481	LL0000006005	6337.970199	0.32749243	0.13407589	2.442590009	0.014582293	0.206409258	col2a1a
1482	LL0000027938	47.89379326	1.013476288	0.415020888	2.441988629	0.014606607	0.206604672	si:dkey-7k24.5
1483	LL0000009391	1642.562073	0.415493989	0.170278487	2.440085048	0.014683805	0.2072892	eed
1484	LL0000013476	1064.823892	0.31603993	0.129527301	2.439948396	0.01468936	0.2072892	krtcap2
1485	LL0000020355	504.9901555	0.378948555	0.155316574	2.439846215	0.014693515	0.2072892	nkain2
1486	LL0000022524	1665.50708	-0.351461574	0.144063168	-2.439635192	0.0147021	0.2072892	prdm2a
1487	LL0000012840	441.1499552	-0.43795372	0.179549263	-2.439184167	0.014720464	0.2072892	iqsec2a
1488	LL0000029907	65.20963982	-0.831596168	0.340965132	-2.438947826	0.014730095	0.2072892	tacr2
1489	LL0000029953	192.6314326	-0.484195444	0.198535636	-2.438833926	0.014734738	0.2072892	taok2b
1490	LL0000007717	672.4555058	0.514240067	0.210864665	2.438720904	0.014739347	0.2072892	ctc1
1491	LL0000013217	477.1560029	-0.44896091	0.184128783	-2.438298365	0.014756589	0.207383337	kctd16a
1492	LL0000000857	13635.43492	0.293567185	0.120440502	2.437445714	0.014791435	0.207679799	alas1
1493	LL0000022215	312.8280958	-0.337363992	0.138419058	-2.437265489	0.01479881	0.207679799	pnoca
1494	LL0000005730	17703.0782	0.41436189	0.170060017	2.43656268	0.014827599	0.207932713	ckmt2a
1495	LL0000030548	210.9288596	-0.460999767	0.189252452	-2.435898512	0.014854852	0.207932713	tmem200a
1496	LL0000013065	756.9129858	-0.410631472	0.168585701	-2.435743188	0.014861231	0.207932713	kat2b
1497	LL0000029645	665.7964954	0.345586312	0.141918379	2.435106106	0.014887423	0.207932713	suclg2
1498	LL0000013431	117.8884793	0.675179625	0.277280296	2.435007591	0.014891477	0.207932713	kmt5ab
1499	LL0000031226	3608.38659	-0.232241355	0.095381692	-2.434863033	0.014897428	0.207932713	tshz1
1500	LL0000008889	984.8069529	-0.402534924	0.165324623	-2.434815314	0.014899392	0.207932713	dhrs13l1
1501	LL0000005925	365.9736941	0.34469937	0.141573944	2.434765605	0.014901439	0.207932713	cnpy1
1502	LL0000031528	3082.614418	0.284048072	0.116687647	2.434259999	0.014922272	0.208075739	ubr7
1503	LL0000020779	421.5199747	-0.419140736	0.172206683	-2.433940007	0.01493547	0.208112177	nxnl1
1504	LL0000019564	1134.799928	0.349404417	0.143621412	2.432815632	0.014981927	0.208611667	mrpl46
1506	LL0000023292	879.2265654	0.327796761	0.134818644	2.431390433	0.015040997	0.209285943	rbm34
1507	LL0000019075	431.9422734	0.399978219	0.164628619	2.429578896	0.015116375	0.209996395	mir124-6
1508	LL0000008630	272157.6426	-0.341765672	0.140682045	-2.42934819	0.015125998	0.209996395	cyt1
1509	LL0000005753	2647.513136	-0.369849663	0.152267874	-2.428940878	0.015143001	0.209996395	cldn1
1510	LL0000029453	137.3954576	-0.540859418	0.222726005	-2.428362236	0.015167186	0.209996395	ssx2ipb
1511	LL0000018777	9316.926696	0.385631802	0.158805474	2.428328154	0.015168612	0.209996395	mcm7
1512	LL0000021074	974.4641984	0.401887486	0.165506021	2.428234838	0.015172515	0.209996395	orc4
1513	LL0000029153	1350.089476	-0.319079372	0.131408553	-2.428147676	0.015176162	0.209996395	sorbs1
1514	LL0000039296	545.4254423	-0.388284472	0.159911852	-2.428115652	0.015177503	0.209996395	zgc:92912
1515	LL0000038858	1976.433598	0.320610628	0.132058131	2.42779922	0.01519075	0.210031886	zgc:162944
1516	LL0000018768	40.49061483	1.210151039	0.498587011	2.427161182	0.015217493	0.210060491	mcm10
1517	LL0000032143	481.7268832	-0.497021986	0.204786439	-2.427025872	0.01522317	0.210060491	wu:fc38h03
1518	LL0000028802	101.9700874	-0.678292876	0.27949354	-2.426864233	0.015229954	0.210060491	slc4a3
1519	LL0000004933	691.0213994	1.026801126	0.423155054	2.426536362	0.015243723	0.210060491	casp7
1520	LL0000024621	43.81297618	-0.764286419	0.314977885	-2.42647645	0.01524624	0.210060491	sh2d4bb
1521	LL0000039306	1743.456702	0.276969133	0.114171965	2.42589441	0.015270713	0.210250335	zic4
1522	LL0000038400	1858.022162	-0.317042054	0.130761591	-2.424580894	0.015326068	0.210588291	zdhhc9
1523	LL0000004826	2020.305927	0.348981479	0.143945973	2.424392091	0.01533404	0.210588291	calr3a
1524	LL0000026007	1041.377498	-0.276453078	0.114036468	-2.424251488	0.015339978	0.210588291	si:ch211-284f22.3
1525	LL0000035253	96.86845446	-0.641007017	0.264431234	-2.424097214	0.015346497	0.210588291	XLOC_023879
1526	LL0000001601	3076.442676	-0.366235763	0.151084718	-2.424042398	0.015348813	0.210588291	atp2b3b
1527	LL0000018315	873.3423078	-0.464479911	0.191771747	-2.422045573	0.015433415	0.211527363	lrfn5a
1528	LL0000021166	205.5892011	-0.611401586	0.252445062	-2.421919372	0.015438776	0.211527363	p2rx3b
1529	LL0000023338	65.86137688	-1.07807565	0.445316509	-2.420920017	0.015481283	0.211936172	rca2.2
1530	LL0000027624	44.96430523	-0.760637105	0.314220491	-2.420711337	0.015490172	0.211936172	si:dkey-38l22.2
1532	LL0000011275	337.5907193	-0.416442836	0.172142987	-2.419168174	0.015556046	0.212689449	gfra1b
1533	LL0000013208	949.3044061	-0.297099897	0.122828231	-2.418824199	0.015570763	0.212742724	kctd1
1534	LL0000020460	584.5100673	-0.391655501	0.161964176	-2.418161297	0.01559916	0.212953633	nol4lb
1535	LL0000024432	94.95605281	-0.569746145	0.235631082	-2.417958365	0.015607863	0.212953633	sema3h
1536	LL0000011950	1971.122427	0.687907694	0.284577338	2.417296115	0.015636291	0.213172926	hbae1.1
1537	LL0000012009	1164.281484	0.243936932	0.100938785	2.416681881	0.015662699	0.213172926	hdx
1538	LL0000003242	136.04473	-0.484411708	0.200448226	-2.416642529	0.015664392	0.213172926	BX629346.1
1539	LL0000010898	177.2104495	-0.557780243	0.230814387	-2.416574848	0.015667305	0.213172926	fstl4
1540	LL0000020942	66.95649684	0.779432222	0.322593786	2.416141465	0.015685966	0.213279235	or106-2
1541	LL0000013454	827.3986969	0.395583561	0.163761799	2.415603421	0.015709161	0.213356887	krit1
1542	LL0000038726	81.90023975	0.683396202	0.282920561	2.415505611	0.01571338	0.213356887	zgc:153352
1543	LL0000020068	2036.128399	0.259806558	0.107575265	2.415114276	0.015730274	0.213375807	ncln
1544	LL0000025483	57.71458479	0.740763605	0.306846425	2.414118417	0.015773335	0.213375807	si:ch211-203b20.7
1545	LL0000022373	50763.66378	0.381258745	0.157929604	2.414105618	0.015773889	0.213375807	ppiab
1546	LL0000009885	213.8654175	0.619290159	0.25654553	2.413958092	0.015780277	0.213375807	exosc6
1547	LL0000020747	1422.412914	0.395267595	0.163747574	2.413883672	0.015783501	0.213375807	nup133
1548	LL0000031505	808.4427707	0.417943905	0.173148064	2.41379485	0.015787349	0.213375807	ube3d
1549	LL0000029443	158.820207	-0.636429943	0.2636722	-2.413716511	0.015790743	0.213375807	sstr2b
1550	LL0000020571	6054.711511	0.384196565	0.159220184	2.412989079	0.015822294	0.213655299	nr1d4a
1551	LL0000027153	555.3631165	0.385030592	0.159631483	2.411996588	0.01586543	0.214010395	si:dkey-21o19.2
1552	LL0000005390	169.5457014	-0.744485427	0.308680181	-2.411834227	0.015872496	0.214010395	cdnf
1553	LL0000008976	3049.75011	-0.259011505	0.107408592	-2.411459822	0.015888802	0.214010395	dlg2
1554	LL0000029197	2338.031938	0.266996518	0.110743101	2.410953965	0.015910857	0.214010395	sox4b
1555	LL0000025241	842.6425151	0.361240445	0.149857332	2.410562368	0.015927948	0.214010395	si:ch211-162e15.3
1556	LL0000009468	506.4637014	-0.406399716	0.168612006	-2.410265587	0.015940911	0.214010395	ehd3
1557	LL0000030622	763.410676	0.363757827	0.150924373	2.410199358	0.015943806	0.214010395	tmem45b
1558	LL0000001964	352.9506142	0.357459908	0.148314694	2.410144928	0.015946185	0.214010395	BNC1
1559	LL0000011944	662.1670245	0.414963637	0.172174334	2.410136443	0.015946556	0.214010395	haus7
1560	LL0000022769	4558.188036	0.29502122	0.122427708	2.409758586	0.015963079	0.214086018	psmd14
1561	LL0000032166	458.809267	-0.349856027	0.145224157	-2.409075969	0.015992969	0.214340664	wu:fj39g12
1562	LL0000024679	156.2818654	-0.563519279	0.234127051	-2.406895214	0.016088785	0.21481492	shisa8b
1563	LL0000021357	4761.72449	-0.330882288	0.137473688	-2.406877228	0.016089578	0.21481492	pcdh11
1564	LL0000031534	1887.479706	0.322160238	0.133885057	2.406244918	0.016117455	0.21481492	ubxn1
1565	LL0000028232	1483.301385	-0.330634112	0.137423976	-2.405941985	0.016130826	0.21481492	si:dkeyp-69c1.7
1566	LL0000030849	891.0090386	-0.313920304	0.130500336	-2.405513381	0.016149761	0.21481492	tp53i11b
1567	LL0000022747	3916.852762	0.309917935	0.128840189	2.405444591	0.016152801	0.21481492	psmb2
1568	LL0000009241	218.5714	0.503300328	0.209244661	2.405319807	0.016158318	0.21481492	dsg2l
1569	LL0000011882	158.4280691	0.45772007	0.190327176	2.404911795	0.01617637	0.21481492	gxylt1b
1570	LL0000001572	1877.641879	0.284859657	0.118455313	2.404785825	0.016181946	0.21481492	atp13a1
1571	LL0000000858	238.2770422	0.745124193	0.309864782	2.404675315	0.01618684	0.21481492	alas2
1572	LL0000029059	928.2062741	0.400866203	0.166717518	2.404463597	0.016196219	0.21481492	snip1
1573	LL0000001235	7501.709011	0.326252688	0.135687357	2.404444263	0.016197076	0.21481492	arf2b
1574	LL0000012219	10479.20507	0.257577179	0.107126841	2.404413089	0.016198457	0.21481492	hnrnpl2
1575	LL0000023256	2911.018137	0.285610504	0.118806833	2.403990539	0.016217193	0.21481492	rbbp5
1576	LL0000008937	136.3884463	-0.668041543	0.277906016	-2.403839807	0.016223881	0.21481492	dio1
1577	LL0000009123	424.6854989	-0.387875156	0.16140553	-2.403109459	0.016256321	0.21481492	doc2a
1578	LL0000019353	24175.81975	-0.357184889	0.148645827	-2.40292578	0.016264488	0.21481492	mknk2b
1579	LL0000023075	1004.88181	-0.289855739	0.120633057	-2.402788638	0.016270589	0.21481492	rab42a
1581	LL0000031701	1897.304445	0.303543899	0.126339995	2.402595457	0.016279185	0.21481492	usp14
1582	LL0000011218	3472.25121	0.281054502	0.116979915	2.402587671	0.016279532	0.21481492	gcn1
1583	LL0000003218	484.2011131	-0.33274502	0.138514722	-2.402235765	0.016295202	0.21481492	BX571952.1
1584	LL0000028756	3229.863765	0.265959495	0.110719771	2.402095784	0.016301439	0.21481492	slc39a7
1585	LL0000021784	852.3728213	0.382669358	0.1593075	2.402079988	0.016302143	0.21481492	pigs
1586	LL0000023139	100.4824079	-0.874493599	0.364081878	-2.401914653	0.016309513	0.21481492	rad9a
1587	LL0000022771	4017.366193	0.303913768	0.126534395	2.401827326	0.016313407	0.21481492	psmd3
1588	LL0000012837	281.4138008	0.698782763	0.290943201	2.40178413	0.016315333	0.21481492	iqgap3
1589	LL0000013366	260.3091019	-0.408527804	0.17010621	-2.40160429	0.016323355	0.21481492	klf5b
1590	LL0000006087	922.1402731	-0.317210057	0.132124859	-2.400835542	0.016357686	0.215122721	coro2ba
1591	LL0000021108	1473.253124	0.308302138	0.128435483	2.400443641	0.016375212	0.215209256	ostc
1593	LL0000005283	145.5804513	-0.435888099	0.181619109	-2.400012312	0.01639452	0.215319082	cdc37l1
1594	LL0000019903	82.23996901	-0.534758959	0.222855695	-2.399575015	0.016414116	0.215432536	myod1
1596	LL0000020541	130.1917846	-0.566203881	0.235985025	-2.399321238	0.016425498	0.2154381	npr1a
1597	LL0000023346	3408.27769	0.318717679	0.132866922	2.398773704	0.016450077	0.215616648	rcc2
1598	LL0000000527	542.2473414	-0.375218974	0.156472531	-2.397986232	0.016485485	0.215936788	ak5l
1599	LL0000029420	8531.969758	0.233737456	0.097549881	2.396081401	0.01657141	0.216917766	ssbp3b
1600	LL0000002089	515.3772559	0.593435419	0.247734987	2.395444526	0.016600226	0.217041658	bub1
1601	LL0000002103	1197.462244	-0.554284513	0.231396904	-2.395384312	0.016602953	0.217041658	BX000438.2
1603	LL0000004479	174.8305379	0.466452936	0.194863941	2.393736543	0.016677723	0.217874234	CABZ01078737.1
1604	LL0000023647	2679.265706	0.240038278	0.100298917	2.393229021	0.016700813	0.217902857	rhoab
1605	LL0000000102	688.5700176	0.41424012	0.173090388	2.393201172	0.016702081	0.217902857	abi1b
1606	LL0000010283	1423.217613	-0.26338814	0.110081231	-2.392670736	0.016726244	0.218073396	fgf12a
1607	LL0000018911	412.7297116	0.449753528	0.188003909	2.392256254	0.016745146	0.218077275	mettl3
1608	LL0000031716	618.995094	-0.379837398	0.158791181	-2.392055995	0.016754286	0.218077275	usp32
1609	LL0000040164	81.98864844	-0.738316417	0.308676696	-2.391876118	0.016762499	0.218077275	si:ch211-161m3.2
1610	LL0000012522	308.1569583	-0.388690549	0.162516974	-2.391692014	0.016770909	0.218077275	ift81
1611	LL0000022461	7228.511234	0.240578445	0.100623513	2.390877016	0.016808182	0.218417494	ppp2r1bb
1612	LL0000012108	14032.65613	0.31923942	0.133573901	2.389983506	0.016849129	0.218804976	hif1al
1613	LL0000009832	3638.54494	-0.334682987	0.140084026	-2.389158822	0.016887	0.219140564	etnk1
1614	LL0000029523	766.5209096	-0.341771097	0.14306596	-2.388905771	0.016898636	0.219140564	stat5a
1616	LL0000011888	2271.191652	-0.373331654	0.156305174	-2.388479192	0.016918266	0.219140564	gys1
1617	LL0000012328	539.6744819	-0.324499817	0.135862025	-2.388451199	0.016919555	0.219140564	hs3st3b1b
1620	LL0000008263	602.0603516	0.454194317	0.190355608	2.386030665	0.017031331	0.22031611	CU856539.2
1621	LL0000001479	521.8532401	-0.308625459	0.129348448	-2.386000474	0.017032729	0.22031611	asic1b
1623	LL0000031976	483.2552045	-0.596792027	0.25027619	-2.384533767	0.017100779	0.221050892	wbp1
1624	LL0000009965	353.6855304	0.362697932	0.152150572	2.383809187	0.017134484	0.221272286	fam114a1
1625	LL0000008488	2417.198318	-0.279140386	0.117112873	-2.383515822	0.017148147	0.221272286	cxcl14
1626	LL0000007342	1112.521485	0.343938932	0.144338186	2.382868607	0.017178324	0.221272286	crtap
1627	LL0000019931	1443.005846	0.312223886	0.13104005	2.382660008	0.017188061	0.221272286	n6amt1
1628	LL0000009353	576.2661027	-0.448530517	0.188252699	-2.382598067	0.017190952	0.221272286	ece2b
1629	LL0000022745	73.19101095	0.71793421	0.301328021	2.382567042	0.017192401	0.221272286	psmb12
1630	LL0000000018	306.3392392	0.415602638	0.174441532	2.38247528	0.017196687	0.221272286	aarsd1
1631	LL0000026919	480.2043441	-0.339239569	0.142414085	-2.382064727	0.017215871	0.221374259	si:dkey-183c6.8
1632	LL0000001473	714.4019812	0.373994049	0.157036918	2.381567688	0.017239122	0.221490582	ascl1b
1633	LL0000031203	94.16191015	-0.702817573	0.295148228	-2.381235959	0.017254656	0.221490582	trpv1
1634	LL0000022248	2276.63688	0.278750126	0.117076418	2.38092462	0.017269245	0.221490582	polb
1635	LL0000009017	145.3018658	0.577628058	0.242608208	2.380908964	0.017269979	0.221490582	dna2
1636	LL0000028602	1199.980999	-0.431897926	0.181501752	-2.379579933	0.017332384	0.221921599	slc25a25a
1637	LL0000024097	320.5176774	-0.361550324	0.151946503	-2.379458016	0.017338118	0.221921599	RUNDC1
1638	LL0000005277	162.5610187	0.653298375	0.274565015	2.379394093	0.017341125	0.221921599	cdc25d
1639	LL0000027656	2093.462208	0.282518318	0.118743475	2.379232366	0.017348736	0.221921599	si:dkey-42i9.4
1640	LL0000025233	168.2817675	0.461513341	0.194003539	2.378891354	0.017364793	0.221982574	si:ch211-161h7.5
1641	LL0000008900	8890.880053	0.278283757	0.117068081	2.377110431	0.017448863	0.222912348	dhx15
1643	LL0000013731	2369.443186	0.376145345	0.158344923	2.375480928	0.017526098	0.22370748	lmnb1
1644	LL0000005900	2248.243672	0.306592636	0.12907438	2.37531751	0.01753386	0.22370748	cnn2
1645	LL0000026881	1937.643455	-0.332430967	0.139986286	-2.374739525	0.017561338	0.223912754	si:dkey-175g6.2
1646	LL0000020764	2031.429275	0.288327416	0.12144775	2.374086098	0.017592448	0.224164041	nup88
1647	LL0000020780	474.5768395	-0.724653798	0.305497604	-2.372044129	0.017689978	0.225144061	nxnl2
1649	LL0000031547	1610.662541	0.368567877	0.15540619	2.371642191	0.017709231	0.225144061	uck2b
1650	LL0000019438	1390.41142	0.266694012	0.1124611	2.371433424	0.017719239	0.225144061	mob3a
1651	LL0000009881	328.5130395	0.619928159	0.261432458	2.37127464	0.017726853	0.225144061	exosc2
1652	LL0000011461	5870.470003	0.26413008	0.111397178	2.37106617	0.017736855	0.225144061	gnb3a
1653	LL0000021092	47.90097076	0.810129187	0.341676596	2.371040907	0.017738068	0.225144061	osbpl6
1654	LL0000023795	299.1181266	0.825796649	0.348378608	2.370399986	0.017768851	0.225389272	rnf182
1655	LL0000030851	4673.075806	0.27247246	0.115009879	2.369122228	0.01783036	0.225922298	tp53inp1
1656	LL0000005766	979.861329	-0.321258294	0.135606394	-2.369049755	0.017833854	0.225922298	cldn19
1657	LL0000001318	476.6740613	0.491563573	0.207530085	2.368637652	0.017853735	0.226028519	arhgef33
1658	LL0000021233	5595.909306	-0.261988203	0.110623736	-2.368281997	0.017870909	0.226100346	palm1b
1659	LL0000025048	177.753973	-0.721868406	0.304857123	-2.367890892	0.017889811	0.22616352	si:ch211-132g1.3
1660	LL0000008529	10622.86204	0.22581131	0.095371476	2.367702782	0.017898908	0.22616352	cyc1
1663	LL0000022778	2853.479493	0.349932492	0.147907384	2.365889261	0.017986824	0.227128413	psmd8
1664	LL0000004366	130.1987143	-0.861368474	0.36438326	-2.36390792	0.018083306	0.228200185	CABZ01070747.1
1665	LL0000032180	1694.135612	0.26277393	0.111176899	2.363565919	0.018100006	0.228264416	xab2
1666	LL0000010383	398.962995	0.492394492	0.208358401	2.363209209	0.018117439	0.228337797	fkbp9
1667	LL0000008303	230.4823232	0.487866594	0.206500715	2.362541916	0.018150089	0.228602752	CU914622.2
1670	LL0000023262	7143.45525	-0.216692768	0.091797374	-2.360555194	0.018247603	0.229683346	rbfox1
1671	LL0000020880	180.1968252	-0.544793582	0.230813582	-2.360318563	0.018259248	0.229683346	ompa
1672	LL0000016270	156.6636749	-0.422894275	0.179197577	-2.35993299	0.018278236	0.229775196	LOC108179036
1673	LL0000019966	113.0070015	0.563708893	0.238928681	2.359318653	0.018308527	0.230008913	naif1
1674	LL0000025188	2950.779032	0.447094914	0.189527386	2.358998998	0.018324305	0.230060131	si:ch211-156b7.4
1675	LL0000023379	183.3770268	0.655371156	0.277849505	2.358727094	0.018337736	0.230081829	recql4
1676	LL0000004139	47.47980673	-0.668397773	0.283558718	-2.357175887	0.018414522	0.230603936	CABZ01045617.1
1677	LL0000001803	100.0270352	0.530317492	0.224994199	2.357027404	0.018421887	0.230603936	baxb
1678	LL0000012298	863.1981816	0.399126942	0.169336344	2.357006971	0.018422901	0.230603936	hpf1
1679	LL0000031853	431.5726983	0.354106284	0.150249888	2.356782343	0.018434048	0.230603936	vill
1680	LL0000021560	258.2605428	0.41957648	0.178035375	2.35670287	0.018437993	0.230603936	pdss2
1681	LL0000021500	74.98254257	-0.66648363	0.282859222	-2.356237938	0.018461089	0.230746002	pde4cb
1682	LL0000030301	998.875341	0.437490347	0.185705938	2.355823142	0.018481715	0.230857046	tia1
1683	LL0000005647	915.8658413	-0.299783238	0.127336906	-2.354252573	0.018559995	0.231687661	chrna6
1685	LL0000023632	98.54546495	-0.476634511	0.202576687	-2.352859646	0.018629664	0.232409792	rhbdd3
1686	LL0000011825	268.8612066	0.486874165	0.206989634	2.352166896	0.018664398	0.232695458	gsx1
1688	LL0000029308	1701.084945	0.326788866	0.139007249	2.350876428	0.018729253	0.233186224	spoplb
1689	LL0000012850	1528.146361	0.220508392	0.09379897	2.350861551	0.018730001	0.233186224	ireb2
1690	LL0000012760	61.63197973	0.649169216	0.27616278	2.350675991	0.018739344	0.233186224	inka2
1691	LL0000007449	2166.794861	0.334336656	0.142262367	2.350141239	0.018766289	0.233356028	csnk2a2b
1692	LL0000029079	4008.625179	0.382337312	0.162718856	2.349680431	0.018789535	0.233356028	snrpd2
1693	LL0000020462	1107.980804	0.289639993	0.123268054	2.349676043	0.018789757	0.233356028	nol7
1694	LL0000022865	2783.390069	0.245427966	0.104463844	2.349405858	0.018803398	0.233356028	ptp4a3
1695	LL0000022181	1671.277125	0.322110922	0.137113464	2.349228971	0.018812334	0.233356028	plxna3
1696	LL0000019349	56.66050965	0.6702678	0.285383074	2.348659962	0.018841104	0.233565544	mkks
1697	LL0000012030	934.1182942	0.589103925	0.250869824	2.348245466	0.018862086	0.233565633	hells
1698	LL0000032039	2073.478976	0.353156063	0.150408542	2.347978759	0.018875598	0.233565633	wdr75
1699	LL0000023381	321.9069264	-0.405509999	0.172707664	-2.347956011	0.01887675	0.233565633	reep1
1700	LL0000001474	506.4178498	0.630767825	0.26887461	2.345955332	0.018978382	0.234630245	asf1ba
1701	LL0000009446	2594.177624	0.313253691	0.133538518	2.345792784	0.01898666	0.234630245	eftud2
1702	LL0000021697	856.970806	0.277412224	0.118284832	2.345289918	0.01901229	0.234799387	phf14
1703	LL0000038987	762.6205029	-0.313184181	0.133594902	-2.344282421	0.01906373	0.23525282	zgc:172282
1704	LL0000020756	872.503153	0.291565179	0.124382443	2.344102362	0.019072936	0.23525282	nup37
1705	LL0000025543	556.9143728	-0.336321485	0.14353464	-2.343138107	0.019122303	0.235497922	si:ch211-212d10.2
1706	LL0000000428	172.8163691	0.434788629	0.185559192	2.343126334	0.019122907	0.235497922	adtrp1
1707	LL0000023818	610.7077123	-0.339777877	0.145024365	-2.342902016	0.019134407	0.235497922	rnf24
1708	LL0000019813	6401.481838	0.280409436	0.119690949	2.34277896	0.019140719	0.235497922	mycn
1709	LL0000022736	3665.340435	0.280905692	0.119917515	2.342490931	0.0191555	0.23553238	psma5
1710	LL0000024454	1915.763636	0.233318591	0.099659092	2.341167136	0.019223559	0.236167768	senp3b
1711	LL0000021448	217.4227729	0.498993969	0.213152483	2.341018802	0.019231199	0.236167768	pcolce2b
1712	LL0000010282	480.9435607	-0.404530048	0.172832484	-2.340590371	0.019253278	0.236290303	fgf11b
1713	LL0000023882	15915.03185	0.327991766	0.140145922	2.340358966	0.019265213	0.236290303	rpe65a
1714	LL0000026287	550.104596	-0.340087243	0.145351656	-2.339754855	0.019296401	0.236453541	si:ch73-193i22.1
1715	LL0000038387	300.9339494	-0.56988583	0.243578909	-2.339635362	0.019302575	0.236453541	zdhhc22
1716	LL0000018271	1313.57346	-0.32801554	0.14023054	-2.33911629	0.019329416	0.236590627	lonrf1
1718	LL0000019603	1116.311466	0.292671211	0.125149647	2.338570016	0.019357698	0.236590627	mrps9
1719	LL0000024551	3718.407631	0.340018392	0.145417449	2.338222784	0.019375694	0.236590627	sf3a2
1720	LL0000011259	390.2801223	0.383365149	0.163956946	2.338206206	0.019376554	0.236590627	gemin7
1721	LL0000030252	1144.974523	0.307430539	0.131486272	2.338118906	0.019381081	0.236590627	thap11
1722	LL0000009917	744.1905839	-0.488831715	0.209078936	-2.338024694	0.019385967	0.236590627	f3a
1724	LL0000022059	1433.955696	0.286497828	0.122590723	2.337026994	0.019437781	0.236745824	plaa
1725	LL0000026059	80.60500509	-0.697892095	0.298684883	-2.33654977	0.019462607	0.236745824	si:ch211-51h4.2
1726	LL0000018892	2780.4959	0.299937372	0.128372998	2.336452181	0.019467687	0.236745824	metrnla
1727	LL0000030440	1874.474992	0.277933423	0.118958003	2.336399544	0.019470428	0.236745824	tmeff2b
1728	LL0000004282	410.399067	-0.421780335	0.180525867	-2.336398333	0.019470491	0.236745824	CABZ01064670.1
1729	LL0000012410	58.77233317	-0.858568815	0.367492913	-2.336286726	0.019476303	0.236745824	htr2b
1730	LL0000011739	154.8867879	-0.474967619	0.20331137	-2.336158668	0.019482974	0.236745824	grin2da
1731	LL0000011857	179.8433171	-0.557879665	0.238887012	-2.335328571	0.019526263	0.237125294	GTPBP8
1734	LL0000022256	987.2514864	0.335825862	0.143907341	2.333625645	0.019615333	0.23805991	pole3
1735	LL0000025098	39.64246434	0.801362857	0.343483685	2.33304489	0.019645789	0.238282459	si:ch211-141o9.10
1736	LL0000004200	197.1865093	-0.462177625	0.19812282	-2.33278339	0.019659517	0.238301949	CABZ01055522.1
1737	LL0000029431	4972.861078	0.300855695	0.129009629	2.332040624	0.019698554	0.238461423	ssr4
1738	LL0000039772	3764.552774	-0.380398092	0.163121988	-2.331985384	0.01970146	0.238461423	calm3a
1739	LL0000026041	54.65409595	-0.610191696	0.261678093	-2.331840963	0.019709059	0.238461423	si:ch211-39a7.1
1740	LL0000028594	2107.043126	0.367507778	0.157657133	2.331057092	0.019750349	0.238669757	slc25a20
1741	LL0000015767	215.7681308	-0.484745643	0.207951346	-2.331053162	0.019750557	0.238669757	LOC103910009
1743	LL0000018518	108.5132406	0.577943442	0.24805596	2.329891382	0.019811893	0.239209735	mad2l1bp
1744	LL0000000113	473.0203554	-0.449194952	0.192808544	-2.329746096	0.019819575	0.239209735	ablim2
1745	LL0000025955	158.8879313	-0.451390366	0.193792107	-2.329250523	0.019845798	0.239379283	si:ch211-274p24.4
1746	LL0000026887	151.5211349	1.70744866	0.733253778	2.328591697	0.019880706	0.239525789	si:dkey-177p2.18
1747	LL0000025731	425.0710325	-0.281598585	0.120932425	-2.328561464	0.01988231	0.239525789	si:ch211-234h8.7
1748	LL0000028655	76.55440387	0.653501096	0.280714135	2.327994971	0.019912371	0.239636726	slc29a1b
1749	LL0000005173	626.6423163	0.51639243	0.221857689	2.3275841	0.019934199	0.239636726	ccnf
1750	LL0000022688	338.3680423	-0.335671522	0.144217082	-2.327543426	0.01993636	0.239636726	prr7
1751	LL0000019613	198.8625354	0.501030232	0.215268194	2.327469851	0.019940272	0.239636726	ms4a17a.10
1752	LL0000038828	514.4189876	0.461018936	0.198098605	2.327219496	0.019953586	0.239650246	zgc:162193
1753	LL0000012421	44.06565604	-0.999368273	0.429541392	-2.326593648	0.019986903	0.23976629	htr7b
1754	LL0000026158	76.80795305	0.614863457	0.264277822	2.326579852	0.019987638	0.23976629	si:ch211-87j1.4
1755	LL0000021400	70.13085828	-0.786264247	0.338088628	-2.325615775	0.020039057	0.240236527	pcdh2ab9
1756	LL0000018532	1293.278131	-0.332405986	0.142962661	-2.325124499	0.020065304	0.240404596	mag
1757	LL0000018656	2982.215879	0.373578977	0.160711013	2.324538746	0.020096637	0.240633367	mapre1b
1758	LL0000013361	6543.813119	-0.494230122	0.212661814	-2.32401912	0.020124469	0.240691148	klf2a
1759	LL0000013528	1045.533922	0.286430888	0.12324954	2.323991545	0.020125947	0.240691148	lap3
1760	LL0000010373	20161.52792	0.277086717	0.119246111	2.323654126	0.020144039	0.240761064	fkbp1aa
1761	LL0000026631	461.0373123	-0.398220608	0.171409399	-2.323213372	0.020167693	0.240807686	si:dkey-108k21.7
1762	LL0000013081	1523.265123	-0.282748113	0.121710243	-2.323125048	0.020172436	0.240807686	kbtbd11
1763	LL0000013286	242.9768537	0.564346301	0.242980984	2.322594519	0.020200945	0.240865038	kif14
1764	LL0000005680	315.7549511	0.616557214	0.265468725	2.322522977	0.020204793	0.240865038	chtf18
1765	LL0000022765	2176.085955	0.319606657	0.137621973	2.322351942	0.020213993	0.240865038	psmd11a
1766	LL0000020724	432.5956671	-0.401947786	0.173102247	-2.322025238	0.020231577	0.240928546	nudt19
1767	LL0000009668	67.23120202	0.667996129	0.287752148	2.321428816	0.020263712	0.240997452	entpd2a.2
1768	LL0000001204	313.5176252	-0.400349021	0.172461562	-2.321381161	0.020266281	0.240997452	appl1
1769	LL0000012147	147.4124857	-0.621738114	0.267847923	-2.321235524	0.020274136	0.240997452	hjv
1771	LL0000011133	3854.165901	-0.420287728	0.181235754	-2.31901111	0.020394434	0.242201131	gamt
1772	LL0000026846	134.7930909	-0.571147098	0.246300042	-2.318907835	0.020400034	0.242201131	si:dkey-16j16.4
1773	LL0000018833	714.5679695	0.447423907	0.193021003	2.318006328	0.020448977	0.242455141	med20
1774	LL0000008998	226.6653363	0.439258014	0.189511281	2.317846258	0.020457678	0.242455141	dlx4b
1775	LL0000019669	61011.36933	-0.235498873	0.101603058	-2.317832533	0.020458424	0.242455141	mt-co2
1777	LL0000021487	2287.115772	-0.262629606	0.113324874	-2.317493029	0.02047689	0.242527791	pdcl
1780	LL0000024817	113.2315055	1.037461031	0.447804637	2.316771522	0.020516181	0.242666824	si:ch1073-296i8.2
1781	LL0000018964	328.2522765	-0.404853357	0.174758934	-2.31663897	0.020523407	0.242666824	mgat4c
1782	LL0000008509	834.7527884	-0.310234513	0.133932223	-2.316354538	0.020538919	0.242666824	cxxc4
1783	LL0000023229	84.39201894	0.626503487	0.270484005	2.316231185	0.020545649	0.242666824	rasip1
1784	LL0000029234	1268.308658	1.097765911	0.473962472	2.316145214	0.020550341	0.242666824	sparcl1
1786	LL0000012690	854.3335908	-0.644257117	0.27824037	-2.315469592	0.020587247	0.242841292	ildr1a
1787	LL0000029212	1435.397002	-0.315421257	0.136226218	-2.315422541	0.020589819	0.242841292	sp4
1788	LL0000004618	599.7567133	0.649349257	0.280489977	2.315053334	0.020610013	0.242933738	CABZ01088274.1
1789	LL0000031700	1789.558122	-0.338107271	0.146072832	-2.314648565	0.020632173	0.24304922	usp13
1790	LL0000011700	159.8446147	-0.488476062	0.211084167	-2.314129333	0.020660629	0.243238697	greb1
1791	LL0000030906	569.1503968	0.400130289	0.172936075	2.313746797	0.020681615	0.243327102	trabd2b
1792	LL0000012671	221.3466927	0.511187132	0.220954389	2.31354142	0.02069289	0.243327102	il20ra
1793	LL0000005465	736.927594	0.324204198	0.140160801	2.313087513	0.020717828	0.243474727	cep57l1
1794	LL0000011903	43151.6476	0.373318354	0.16142897	2.312585859	0.02074542	0.243569259	h2afx1
1795	LL0000023875	1817.148027	0.433426479	0.187428408	2.31249085	0.020750649	0.243569259	rpa2
1796	LL0000022029	515.6409236	-0.341457405	0.14768744	-2.312027375	0.020776175	0.243723373	pkn1a
1797	LL0000018910	840.9703517	0.364462089	0.157653682	2.311789265	0.020789299	0.24373191	mettl2a
1798	LL0000023123	17361.51706	0.254896543	0.110276858	2.311423706	0.020809463	0.243779146	rad21a
1799	LL0000030222	135.0487641	-0.473553511	0.204889165	-2.311266729	0.020818127	0.243779146	tgfa
1800	LL0000001569	627.7559719	-0.348123833	0.150646701	-2.310862638	0.020840443	0.243895212	atp11a
1801	LL0000011639	60.97676171	-0.615697411	0.266565847	-2.309738545	0.020902633	0.2444775	GPR45
1803	LL0000029185	236.7119806	0.470140029	0.203646609	2.30860721	0.020965388	0.244914759	sox18
1804	LL0000020752	2145.489241	0.347197912	0.150397287	2.308538407	0.020969209	0.244914759	nup205
1805	LL0000038479	57.33228014	0.852427622	0.369273471	2.308391174	0.020977389	0.244914759	zgc:103564
1806	LL0000031498	8919.309859	0.256534614	0.111149405	2.308016081	0.020998242	0.245012723	ube2v1
1807	LL0000018423	245.5741529	0.355264639	0.153956105	2.307570976	0.02102301	0.245156232	lrwd1
1808	LL0000020626	2292.792393	-0.248746542	0.107813713	-2.307188346	0.021044322	0.245259291	nrn1a
1810	LL0000022780	261.2662428	0.466085143	0.202073231	2.30651601	0.021081817	0.245550709	psme1
1812	LL0000022752	7299.833694	0.317510004	0.137678406	2.306171408	0.021101057	0.245614613	psmb7
1813	LL0000012000	663.9592415	0.307907734	0.133526319	2.305970369	0.021112288	0.245614613	hddc2
1815	LL0000028702	1443.803498	0.267956456	0.116231012	2.305378328	0.021145394	0.245845713	slc35b1
1816	LL0000031293	76.40384574	0.558328185	0.242207146	2.305168091	0.021157161	0.245845713	ttc25
1817	LL0000031569	368.3855549	-0.431507654	0.187257233	-2.304357741	0.02120257	0.246169053	ugt1a7
1818	LL0000009944	794.2308205	0.632406419	0.27446779	2.304118891	0.021215971	0.246169053	fads2
1819	LL0000010046	1239.187668	-0.315010232	0.136723091	-2.304001678	0.021222549	0.246169053	fam19a5a
1820	LL0000022942	312.9880559	0.381839278	0.165757936	2.303595751	0.021245347	0.246207173	pus3
1821	LL0000004766	191.0746648	-0.56135016	0.243694737	-2.303497262	0.021250881	0.246207173	cacng1a
1823	LL0000024589	1885.051125	-0.316276369	0.137370198	-2.302365234	0.021314584	0.246748388	sgip1a
1825	LL0000031224	52.79800883	0.775868494	0.337008651	2.302221302	0.021322695	0.246748388	tshba
1827	LL0000008949	51.13680435	-0.930736639	0.404508695	-2.300906385	0.021396923	0.247461709	diras2
1828	LL0000002092	1691.325867	0.497731304	0.216343114	2.300657019	0.021411025	0.247479229	bub3
1829	LL0000010081	1841.328725	-0.337579688	0.146771145	-2.300041252	0.021445883	0.247580267	fam43a
1830	LL0000009050	213.5283733	0.611945878	0.266075846	2.299892629	0.021454304	0.247580267	dnajb1b
1831	LL0000008373	208.082673	-0.514495425	0.223709668	-2.299835452	0.021457544	0.247580267	CU929237.1
1832	LL0000026929	176.4359921	0.895094658	0.389287235	2.299316745	0.02148696	0.24777426	si:dkey-184p18.2
1833	LL0000003911	1673.653642	-0.222503429	0.09679406	-2.298730189	0.021520265	0.247794063	c2cd2l
1834	LL0000029641	4332.878883	0.3108875	0.13524733	2.298659049	0.021524308	0.247794063	sub1a
1835	LL0000028354	3618.190941	0.235130197	0.102291864	2.298620702	0.021526487	0.247794063	si:rp71-45k5.4
1836	LL0000008879	689.1943901	0.349601566	0.152108271	2.29837315	0.02154056	0.247810975	dhodh
1838	LL0000022129	158.7712162	-0.554639792	0.241393911	-2.297654441	0.021581464	0.247836257	plekho2
1840	LL0000012878	2742.488955	-0.346909931	0.151000114	-2.297415026	0.021595105	0.247836257	irs2a
1841	LL0000013566	635.1343054	0.480343066	0.209116251	2.297014529	0.021617941	0.247836257	lcp1
1842	LL0000010844	41.43750909	-0.764497916	0.33286061	-2.296750929	0.021632982	0.247836257	FQ790211.1
1843	LL0000030626	304.3400938	-0.405468118	0.176553279	-2.296576539	0.021642938	0.247836257	tmem51a
1844	LL0000017447	76.34105869	-0.692083827	0.301399349	-2.296235304	0.021662431	0.247836257	LOC110438541
1845	LL0000000935	521.3706657	-0.349079065	0.15202872	-2.296138954	0.021667938	0.247836257	ambp
1846	LL0000029364	1130.801097	-0.282031164	0.122833765	-2.296039405	0.021673628	0.247836257	srek1
1847	LL0000040075	118.992072	0.62167504	0.270760641	2.296031792	0.021674064	0.247836257	nadsyn1
1848	LL0000030240	663.575184	0.487901994	0.212504313	2.295962784	0.021678009	0.247836257	tgm1l4
1849	LL0000030649	647.8867042	-0.339273084	0.147783983	-2.295736501	0.021690952	0.247836257	tmem74b
1850	LL0000020082	2185.925164	-0.300621118	0.130950633	-2.295682817	0.021694024	0.247836257	mt-nd4l
1851	LL0000020078	678.3049389	-0.30094238	0.131115373	-2.295248618	0.02171888	0.247976137	ncs1b
1852	LL0000039267	1106.154553	0.302091898	0.131635895	2.294905189	0.021738558	0.248056759	zgc:91968
1854	LL0000022275	2457.41626	0.326964842	0.142524086	2.294102353	0.02178462	0.248438178	polr2d
1855	LL0000009107	4726.94636	0.271036907	0.118167207	2.293672791	0.021809301	0.248458164	dnm1l
1856	LL0000023177	858.9451093	0.337554598	0.147177587	2.293519042	0.02181814	0.248458164	rap1ab
1857	LL0000023737	1406.329761	0.410923048	0.179175399	2.293412215	0.021824284	0.248458164	rnaseh2a
1858	LL0000021075	785.1641005	0.422243243	0.184144526	2.292999164	0.021848053	0.248474508	orc5
1860	LL0000019923	1686.660306	-0.322715251	0.140750802	-2.29281288	0.02185878	0.248474508	myt1la
1861	LL0000028781	785.8655061	0.284307465	0.124003976	2.292728624	0.021863634	0.248474508	slc45a4
1862	LL0000012458	7799.816775	-0.296816846	0.12955629	-2.291026138	0.021961902	0.249447114	icn2
1864	LL0000039757	1015.063009	-0.451676241	0.19720174	-2.290427261	0.021996561	0.249696525	adcyap1r1a
1865	LL0000003956	1981.148596	0.30827248	0.134639762	2.289609521	0.022043963	0.250090219	caap1
1867	LL0000038583	439.2292847	0.3209996	0.140273506	2.288383668	0.022115188	0.250746015	zgc:113184
1869	LL0000025929	830.0703933	0.354304057	0.154841261	2.288175994	0.022127274	0.250746015	si:ch211-269k10.2
1870	LL0000021977	1374.951898	-0.270391198	0.118187639	-2.287812829	0.022148423	0.250841102	pip4k2aa
1871	LL0000013197	378.5203597	-0.338197562	0.147964573	-2.285665783	0.022273818	0.251983333	kcnq3
1872	LL0000020392	1750.76903	-0.277112987	0.121240495	-2.285647117	0.022274911	0.251983333	nlgn3a
1873	LL0000020388	1019.807431	0.31101449	0.136091681	2.285330653	0.022293447	0.252047993	nle1
1874	LL0000005598	561.9174899	0.344322433	0.150718912	2.284533692	0.022340185	0.25243125	chkb
1876	LL0000018869	629.374534	0.346696427	0.151791414	2.284031865	0.022369658	0.2526191	memo1
1877	LL0000009862	114.3102619	-0.477439712	0.209130771	-2.282972083	0.022432013	0.253134884	exd3
1878	LL0000023615	1118.537723	-0.25507308	0.111736048	-2.282818166	0.022441081	0.253134884	rgs4
1879	LL0000028885	216.5123303	-0.470890975	0.206413734	-2.281296729	0.022530894	0.254002242	slc9a3r1b
1880	LL0000024297	1027.938295	-0.438899005	0.19242422	-2.28089273	0.022554795	0.254080917	scn2b
1881	LL0000013774	456.0304185	0.679205712	0.297814348	2.28063462	0.022570077	0.254080917	LO017771.1
1882	LL0000010435	468.2073917	-0.356826677	0.156466984	-2.280523778	0.022576642	0.254080917	fndc3ba
1883	LL0000039225	1737.554938	0.289291263	0.126892946	2.279805705	0.022619215	0.254214936	zgc:77086
1884	LL0000012202	133.9185232	-0.488911967	0.214463833	-2.279694247	0.022625829	0.254214936	hnmt
1885	LL0000001870	309.780514	-0.500025283	0.219341199	-2.27966878	0.02262734	0.254214936	bean1
1886	LL0000019818	4037.542671	0.33318596	0.146210936	2.278803281	0.022678762	0.254647136	myef2
1887	LL0000022760	7629.995844	0.254152403	0.111539748	2.278581473	0.022691956	0.254649859	psmc4
1890	LL0000012695	9267.483663	0.270269126	0.118694439	2.277015906	0.022785276	0.25541238	ilf3b
1891	LL0000007321	195.7468852	0.50164711	0.220309995	2.277005678	0.022785887	0.25541238	crispld1a
1892	LL0000012966	297.8214433	0.551485208	0.242242444	2.276583732	0.022811095	0.255549255	itpa
1893	LL0000005280	1061.802124	0.26062632	0.114502833	2.276156084	0.022836669	0.255690066	cdc34a
1894	LL0000032057	864.3555858	0.286677975	0.126021928	2.274826135	0.022916362	0.256249843	wfdc1
1895	LL0000021646	2799.095987	0.385159561	0.169325359	2.274671453	0.022925646	0.256249843	pgam1a
1896	LL0000021042	219.7837658	0.476105658	0.209332098	2.274403507	0.022941737	0.256249843	or132-5
1897	LL0000020067	22140.92702	0.224776259	0.098829822	2.274376864	0.022943337	0.256249843	ncl
1898	LL0000007034	1368.021155	0.270884995	0.119110355	2.274235477	0.022951832	0.256249843	CR847968.1
1900	LL0000011451	920.8778712	-0.273306143	0.120246524	-2.272881856	0.0230333	0.256914017	gnaq
1901	LL0000029063	405.1411038	-0.460849421	0.202766103	-2.27281293	0.023037455	0.256914017	snphb
1902	LL0000022935	864.7299023	0.359022931	0.158020747	2.271998694	0.023086589	0.257316003	puraa
1903	LL0000027194	63.20297618	0.728474465	0.320666564	2.271750617	0.023101577	0.25731682	si:dkey-225f5.5
1905	LL0000010172	523.2846596	0.498704652	0.219549487	2.271490852	0.02311728	0.25731682	fbn2b
1906	LL0000018638	4751.896831	-0.281761901	0.124058703	-2.271198181	0.023134984	0.25731682	mapk3
1907	LL0000009333	256.3087551	0.741465125	0.326473872	2.27113159	0.023139013	0.25731682	e2f7
1908	LL0000014793	95.79910213	-0.656638629	0.289186423	-2.270641279	0.023168702	0.257501333	LOC101883807
1910	LL0000031867	754.049696	0.339110292	0.149374777	2.270197809	0.023195584	0.257654449	vkorc1l1
1911	LL0000019817	515.2979193	0.3374468	0.148706679	2.269210792	0.02325551	0.258092532	mydgf
1912	LL0000037592	814.0367971	0.393685447	0.173497282	2.269115929	0.023261277	0.258092532	XLOC_041945
1913	LL0000039183	447.6100964	0.49215319	0.216943568	2.268577003	0.023294061	0.258219305	zgc:63863
1914	LL0000011493	347.7795625	-0.304489107	0.13422508	-2.268496372	0.02329897	0.258219305	gnrh3
1916	LL0000005581	250.4995714	0.741014687	0.326764949	2.267730028	0.023345667	0.258496848	chek1
1917	LL0000011731	8660.494894	-0.238722075	0.10527271	-2.267653931	0.023350308	0.258496848	grin1a
1918	LL0000022626	1096.521344	0.313778169	0.138431971	2.266659703	0.023411022	0.258677011	prmt7
1919	LL0000029242	335.8990064	0.403225635	0.177904352	2.266530479	0.023418923	0.258677011	spata18
1920	LL0000001595	1015.420739	0.525662912	0.231961662	2.266162899	0.023441411	0.258677011	atp2a2b
1921	LL0000011333	386.1183195	0.545033987	0.240517588	2.266087863	0.023446004	0.258677011	gins2
1922	LL0000018321	1702.982328	-0.270593885	0.119423964	-2.265825683	0.023462058	0.258677011	lrit1a
1923	LL0000029366	354.024781	-0.509744706	0.224977694	-2.265756655	0.023466287	0.258677011	srfa
1924	LL0000006932	567.9652689	1.162236006	0.512967028	2.265712889	0.023468968	0.258677011	CR788316.1
1925	LL0000038707	1374.00691	0.436803158	0.192801079	2.265563866	0.0234781	0.258677011	zgc:153115
1926	LL0000000943	1944.714932	-0.249852541	0.110288193	-2.265451388	0.023484994	0.258677011	amfra
1927	LL0000013192	570.2654666	-0.336348542	0.14849408	-2.26506364	0.023508775	0.258679688	kcnn3
1928	LL0000001396	3735.689042	0.267657365	0.118187945	2.264675686	0.023532589	0.258679688	arpc1a
1929	LL0000007294	2411.289096	-0.357441956	0.157841509	-2.264562458	0.023539543	0.258679688	crebrf
1930	LL0000028739	834.1796846	-0.284054484	0.125443862	-2.264395229	0.023549817	0.258679688	slc38a5a
1931	LL0000028929	87.56489619	0.734112284	0.324200754	2.264375624	0.023551022	0.258679688	slx4ip
1932	LL0000010166	1002.62343	0.431288155	0.190492664	2.264066997	0.023569994	0.258743529	fbln2
1933	LL0000030264	114.3855722	0.458259968	0.202457848	2.26348335	0.02360591	0.258993188	thbs3b
1934	LL0000027423	286.0644537	0.592109314	0.261622455	2.263220536	0.023622098	0.25902625	si:dkey-262k9.4
1936	LL0000029683	740.0123819	0.240597311	0.106323433	2.262881332	0.023643005	0.259110998	supt20
1937	LL0000012446	2745.650977	0.288547343	0.127530192	2.262580626	0.023661554	0.259169807	hypk
1938	LL0000023950	145.1533865	0.403253253	0.178282793	2.26187422	0.023705176	0.259503038	rpp25l
1939	LL0000026909	217.7873383	-0.374317092	0.165506136	-2.261650836	0.023718984	0.259509713	si:dkey-182g1.2
1940	LL0000024607	215.746762	-0.383983586	0.169801801	-2.261363446	0.02373676	0.259559759	sgsm2
1941	LL0000024122	148.5590414	-0.463497969	0.204987676	-2.261101639	0.023752964	0.259592564	rxfp3.2a
1944	LL0000023961	467.0922597	-0.323277663	0.143017293	-2.260409613	0.02379584	0.259764424	rprml
1945	LL0000027618	3722.465852	-0.30028153	0.132863236	-2.260079905	0.023816292	0.259764424	si:dkey-35i13.1
1946	LL0000005442	203.7902484	0.5322999	0.235546245	2.259853049	0.023830373	0.259764424	cenpx
1947	LL0000024737	120.0082717	0.453344961	0.200611831	2.259811695	0.02383294	0.259764424	si:cabz01063885.1
1948	LL0000029214	262.0300602	0.45907788	0.203161611	2.25966844	0.023841836	0.259764424	sp5a
1949	LL0000031361	998.3276425	1.15831636	0.512647021	2.259481307	0.023853462	0.259764424	tubb6
1950	LL0000019693	513.0896218	-0.311302365	0.13779504	-2.259169596	0.023872837	0.259764424	mtfp1
1951	LL0000011755	651.3080094	-0.359659102	0.159215901	-2.258939595	0.023887143	0.259764424	grk5l
1952	LL0000011761	1924.374487	-0.247991886	0.109787407	-2.258837267	0.023893509	0.259764424	grm2a
1953	LL0000008956	1047.000593	-0.311173207	0.137765289	-2.258719947	0.023900811	0.259764424	disp2
1954	LL0000021135	702.6652815	0.674552275	0.29869524	2.258329513	0.023925124	0.259885003	otulina
1955	LL0000024660	304.8154162	-0.404125317	0.179006051	-2.257607024	0.02397017	0.260230546	shank3b
1956	LL0000009347	1427.232568	0.307714343	0.136327352	2.257172445	0.023997301	0.260381316	ebna1bp2
1957	LL0000022422	1905.162681	0.41351406	0.1832252	2.256862371	0.024016676	0.260447803	ppp1r14ba
1958	LL0000014812	331.4987882	-0.376172781	0.166723416	-2.25626843	0.024053825	0.260474167	LOC101883894
1959	LL0000009664	485.4030195	-0.324759864	0.143941539	-2.256192803	0.024058559	0.260474167	ensaa
1960	LL0000024278	2418.272251	-0.265531374	0.117690263	-2.256188125	0.024058852	0.260474167	scg2a
1961	LL0000013693	1999.116868	-0.228372825	0.101233917	-2.255892416	0.02407737	0.260515205	lingo1b
1962	LL0000005450	212.1010701	0.597697358	0.264971479	2.255704507	0.024089143	0.260515205	cep152
1964	LL0000028955	7044.191295	0.28531411	0.12650329	2.255388847	0.024108932	0.26058588	smarcd1
1965	LL0000024069	1071.792984	0.318885241	0.141419752	2.254884736	0.024140565	0.260784418	rtca
1967	LL0000026678	945.7145456	-0.291423458	0.129276491	-2.254264918	0.024179507	0.260958849	si:dkey-118j18.2
1968	LL0000031318	300.3195081	0.346174402	0.153568269	2.254205271	0.024183257	0.260958849	ttf1
1969	LL0000001982	698.6301307	0.324243821	0.143874434	2.253658362	0.024217669	0.260979741	bop1
1971	LL0000008905	1231.791165	0.271638867	0.120537984	2.253554094	0.024224234	0.260979741	dhx32b
1972	LL0000012070	1319.826604	0.434982442	0.193021698	2.253541687	0.024225015	0.260979741	hexa
1973	LL0000014967	186.2547978	-0.552338538	0.245165313	-2.252922862	0.024264013	0.261256715	LOC101884692
1974	LL0000024670	685.5677631	0.269234512	0.11954808	2.252102347	0.024315805	0.26160514	shha
1975	LL0000022790	404.8949494	0.410918828	0.18246931	2.251988728	0.024322984	0.26160514	psph
1977	LL0000023579	857.8525967	-0.335348901	0.148935822	-2.251633596	0.024345436	0.261640562	rfx3
1978	LL0000013119	207.4824252	-0.400656314	0.177949597	-2.25151571	0.024352893	0.261640562	kcng2
1979	LL0000010985	767.7657439	0.365696408	0.162446673	2.251178197	0.024374253	0.261694175	ftsj3
1980	LL0000022168	777.9853736	-0.324601785	0.144211847	-2.250867684	0.024393919	0.261694175	plrdgb
1981	LL0000023112	3308.399844	0.336389215	0.149452767	2.25080621	0.024397814	0.261694175	rac1a
1982	LL0000040251	111.1133287	-0.538311637	0.239235207	-2.250135521	0.024440344	0.261832025	tbc1d9a
1983	LL0000023064	1465.653941	-0.30762587	0.136732342	-2.249839846	0.024459114	0.261832025	rab3b
1984	LL0000000477	1267.289615	0.36516032	0.162307438	2.249806447	0.024461235	0.261832025	agr2
1985	LL0000006804	81.62628051	-0.602316084	0.267724128	-2.249763924	0.024463935	0.261832025	CR749763.3
1986	LL0000005352	1029.025752	-0.312065201	0.138730417	-2.249436054	0.024484767	0.26187714	cdk15
1987	LL0000009863	126.6172651	0.583434169	0.259387265	2.249278391	0.02449479	0.26187714	exo1
1988	LL0000019531	1751.012881	0.368590074	0.163925899	2.248516408	0.02454328	0.26208769	mrpl12
1989	LL0000013447	4255.056036	0.253953132	0.112948839	2.248390808	0.024551281	0.26208769	kpnb1
1990	LL0000006024	124.0411114	0.571933496	0.254380264	2.24834068	0.024554475	0.26208769	col7a1
1991	LL0000021347	1938.578595	-0.232251668	0.103318658	-2.247916032	0.024581545	0.262172193	pbxip1a
1992	LL0000024255	1336.89831	0.237559416	0.105685384	2.247798199	0.024589061	0.262172193	scamp2
1993	LL0000019891	181.0673887	-0.545795702	0.242872616	-2.247250885	0.024623998	0.262277776	myo5c
1994	LL0000020558	42.90543485	-0.892098276	0.397011478	-2.247033968	0.024637856	0.262277776	npy2r
1995	LL0000024829	356.5416083	-0.364049666	0.162026427	-2.246853624	0.024649383	0.262277776	si:ch1073-342h5.2
1996	LL0000000238	604.4697778	0.44728146	0.199075877	2.246788853	0.024653525	0.262277776	actr5
1997	LL0000012759	136.6152363	0.435056564	0.193666624	2.246419923	0.024677123	0.262277776	inka1b
1998	LL0000026754	43.58903692	0.898836683	0.400141352	2.246297913	0.024684932	0.262277776	si:dkey-148h10.5
1999	LL0000009640	224.8658395	0.407907243	0.18162368	2.245892401	0.024710901	0.262277776	endog
2000	LL0000028500	732.6395137	-0.335805395	0.149526903	-2.245785798	0.024717731	0.262277776	slc15a4
2001	LL0000004845	8475.674089	-0.229178689	0.102051977	-2.24570553	0.024722876	0.262277776	camk2n1a
2002	LL0000024191	1978.128399	0.256923917	0.114414311	2.245557531	0.024732363	0.262277776	samm50
2003	LL0000009942	524.5618832	0.413712289	0.184260934	2.245252314	0.024751939	0.262343871	fabp7b
2004	LL0000030189	67.61862964	0.687126842	0.306078194	2.244938892	0.024772056	0.262415619	tex30
2005	LL0000012081	1017.422779	0.332331413	0.148088105	2.244146577	0.024822972	0.262774213	hgh1
2006	LL0000024818	3507.50665	-0.401202557	0.178797102	-2.243898542	0.02483893	0.262774213	si:ch1073-303d10.1
2007	LL0000018659	3964.321215	-0.27469724	0.122432322	-2.243666013	0.024853898	0.262774213	mapre3b
2008	LL0000025374	3863.457857	-0.269338992	0.1200487	-2.243581074	0.024859368	0.262774213	si:ch211-194c3.5
2009	LL0000031334	42.56009155	0.811778752	0.361856717	2.243370687	0.024872921	0.262776191	ttll9
2012	LL0000021160	319.0848085	-0.4450094	0.198450498	-2.242420173	0.024934229	0.263148948	oxt
2013	LL0000032066	993.515688	0.350374768	0.156249293	2.242408666	0.024934972	0.263148948	wif1
2015	LL0000020763	568.4597992	0.303169679	0.135264842	2.241304343	0.025006368	0.263760836	NUP85 (1 of many)
2016	LL0000007471	2516.464181	0.240559473	0.10736542	2.240567529	0.025054102	0.264100153	cstf1
2017	LL0000030066	3029.63505	0.215989064	0.09641179	2.240276458	0.025072981	0.264100153	tcea1
2018	LL0000022782	1916.704273	0.333306697	0.148805963	2.239874606	0.025099065	0.264100153	psme3
2019	LL0000002060	27943.31521	-0.252752469	0.112846417	-2.239791713	0.025104448	0.264100153	btf3
2020	LL0000020588	1213.930584	-0.47865251	0.213714791	-2.239678903	0.025111776	0.264100153	nr3c1
2021	LL0000023946	987.2606035	0.258808309	0.115561831	2.239565668	0.025119134	0.264100153	rpp14
2023	LL0000012932	96.11409571	0.519093692	0.231908376	2.238356804	0.025197797	0.264772333	itga9
2024	LL0000030800	15201.29339	-0.246568052	0.110165046	-2.23816956	0.02521	0.264772333	tob1a
2025	LL0000026030	17826.80542	0.346202807	0.154700062	2.23789701	0.025227772	0.264817526	si:ch211-288g17.3
2026	LL0000030871	2684.807289	0.271398906	0.121315005	2.237142111	0.025277053	0.265193248	tpi1a
2028	LL0000008269	225.7800772	-0.434831377	0.194466157	-2.236025971	0.02535007	0.265782024	CU861453.1
2029	LL0000031393	948.3561421	0.280853086	0.125617976	2.235771461	0.025366745	0.265782024	twnk
2030	LL0000013165	215.3264394	-0.567724858	0.253940047	-2.235664935	0.025373728	0.265782024	kcnj9
2031	LL0000028776	74.63682824	-0.53461836	0.239228521	-2.234760129	0.025433101	0.266097985	slc44a5a
2032	LL0000026441	765.7483539	0.303135215	0.135659445	2.234530852	0.025448165	0.266097985	si:ch73-308l14.2
2033	LL0000031520	971.2646279	-0.293666907	0.131424186	-2.23449668	0.025450411	0.266097985	ubox5
2034	LL0000023856	2974.999225	-0.337096012	0.150867755	-2.234380783	0.025458029	0.266097985	rom1a
2035	LL0000005392	2773.701933	0.285933332	0.127990423	2.234021308	0.025481671	0.266203579	cdon
2036	LL0000015388	587.6238638	0.423698068	0.189781662	2.232555366	0.02557828	0.267070934	LOC101886786
2037	LL0000003411	107.3268372	-0.711168432	0.318599066	-2.232173626	0.02560349	0.267192258	BX663503.2
2039	LL0000019994	1331.101529	0.309562869	0.138703604	2.231830031	0.025626199	0.26728737	nat10
2041	LL0000019599	2213.093983	0.260498953	0.116809461	2.230118614	0.025739569	0.268222851	mrps36
2042	LL0000022381	996.0366295	0.348028098	0.15606191	2.230064326	0.025743173	0.268222851	ppih
2043	LL0000004908	3896.758288	0.292294613	0.131087745	2.229763064	0.025763177	0.268289098	carm1
2045	LL0000009826	2383.584182	0.258953505	0.116197432	2.228564775	0.025842877	0.268699072	etf1b
2046	LL0000019588	797.9491744	0.249600048	0.112001983	2.228532409	0.025845033	0.268699072	mrps23
2047	LL0000022561	380.8904885	-0.347136779	0.155779634	-2.228383578	0.025854947	0.268699072	prickle3
2048	LL0000038823	471.230405	-0.400118514	0.179567053	-2.228240135	0.025864506	0.268699072	zgc:162160
2049	LL0000020257	3377.640365	-0.315811282	0.141737341	-2.228144531	0.025870879	0.268699072	nfil3-2
2050	LL0000021183	153.107577	0.454809366	0.204150089	2.227818604	0.025892614	0.268782829	p3h1
2051	LL0000020708	1074.143479	0.479469846	0.21529842	2.22700123	0.025947192	0.269207247	nucb1
2052	LL0000018626	1571.748686	-0.265066252	0.119060054	-2.226323973	0.025992489	0.269534981	map7d2b
2053	LL0000003042	458.1770249	-0.359246326	0.161418004	-2.225565402	0.026043306	0.269783142	BX539336.1
2054	LL0000012218	7016.648138	0.325872884	0.146423062	2.225557082	0.026043864	0.269783142	hnrnpl
2055	LL0000022920	220.2314096	0.483705345	0.217379402	2.225166414	0.026070069	0.269805496	ptrh2
2056	LL0000011525	111.250031	0.495413034	0.222645959	2.22511577	0.026073467	0.269805496	got1l1
2057	LL0000029951	1078.340512	-0.461742131	0.207559542	-2.224624927	0.026106428	0.269876219	taok1b
2058	LL0000028862	712.619567	-0.325430654	0.146286926	-2.224605176	0.026107755	0.269876219	slc7a3b
2059	LL0000029155	1834.669267	-0.250161756	0.112474885	-2.224156595	0.02613791	0.269917428	sorbs2b
2060	LL0000024449	1395.034625	-0.222455609	0.100034066	-2.223798541	0.026162002	0.269917428	sema6dl
2061	LL0000018572	509.2090619	0.455788945	0.204968672	2.223700531	0.026168599	0.269917428	manf
2062	LL0000039249	1561.201126	0.286371982	0.128789046	2.22357406	0.026177115	0.269917428	zgc:85777
2063	LL0000005978	13867.38603	0.326110392	0.14666922	2.223441231	0.026186062	0.269917428	col11a1a
2064	LL0000001692	1789.024318	0.25735144	0.115750877	2.223321736	0.026194113	0.269917428	auts2b
2066	LL0000038426	1357.925043	0.280367727	0.126131828	2.222815058	0.026228273	0.270127858	zfx
2067	LL0000039067	177.9336933	-0.51724533	0.232739451	-2.222422231	0.026254784	0.270259327	zgc:174931
2068	LL0000001603	77062.74747	0.318370178	0.143271301	2.222148998	0.026273238	0.27030776	atp5f1b
2069	LL0000020127	517.0008478	0.339947979	0.153008284	2.221761926	0.026299399	0.2704354	ndufaf2
2070	LL0000023562	1092.686041	0.343956202	0.154840803	2.221353768	0.02632701	0.270470482	rfc3
2071	LL0000012104	503.7477823	-0.320081711	0.144096259	-2.221304798	0.026330324	0.270470482	hid1a
2072	LL0000028782	56.11541969	0.714048825	0.32149499	2.221026289	0.026349181	0.270522843	SLC45A4 (1 of many)
2073	LL0000029670	3772.682329	-0.269653969	0.121426915	-2.220710027	0.026370608	0.270601524	sult4a1
2074	LL0000010974	350.1738493	0.515853594	0.232320843	2.220436136	0.026389176	0.270650806	ftr86
2075	LL0000025812	154.9854243	-0.582492688	0.262393166	-2.219923245	0.026423978	0.270793448	si:ch211-246m6.4
2076	LL0000036671	50.02465029	-0.905654781	0.407984714	-2.219825275	0.026430631	0.270793448	XLOC_034498
2077	LL0000028988	729.6440922	-0.386362475	0.174104735	-2.219138239	0.026477321	0.271130528	SMIM18
2078	LL0000009524	702.6593626	0.268679672	0.121104197	2.218582659	0.02651513	0.271308823	eif4ea
2079	LL0000005956	731.882271	0.410636654	0.1851005	2.218452433	0.026523999	0.271308823	coa3a
2081	LL0000022940	640.9448979	0.352369678	0.158901702	2.217532434	0.026586729	0.271308823	pus1
2082	LL0000029967	1926.655108	0.375836758	0.169484584	2.217527686	0.026587053	0.271308823	tars
2083	LL0000031872	1140.552381	0.336234019	0.151631053	2.217448286	0.026592473	0.271308823	vmp1
2084	LL0000024378	794.1674936	0.299449778	0.135064786	2.21708254	0.026617452	0.271308823	sec23ip
2085	LL0000020325	256.1720788	0.331531029	0.149538192	2.217032486	0.026620872	0.271308823	nipsnap3a
2086	LL0000029073	3915.720169	0.311454484	0.14048388	2.217012251	0.026622254	0.271308823	snrpa
2088	LL0000008842	43.34056077	-0.704031164	0.317588053	-2.216806199	0.026636338	0.271308823	derl3
2089	LL0000007744	4012.276504	0.250127933	0.112834978	2.216758827	0.026639576	0.271308823	ctnnd1
2090	LL0000009946	2039.945284	0.241362752	0.1088941	2.216490618	0.02665792	0.271308823	faf1
2091	LL0000015270	199.6782884	-0.451597579	0.203766065	-2.216255094	0.026674037	0.271308823	LOC101886114
2092	LL0000027394	618.4545634	0.44969776	0.202908962	2.216253814	0.026674124	0.271308823	si:dkey-25o16.4
2093	LL0000012693	5971.478792	0.336038	0.151679295	2.215450697	0.026729145	0.271450567	ilf2
2094	LL0000028729	361.5223892	-0.482715521	0.217886819	-2.215441595	0.026729769	0.271450567	slc37a1
2095	LL0000031083	90.43510321	0.544314098	0.245702398	2.215338976	0.026736806	0.271450567	trim33l
2096	LL0000028601	50.07543633	0.61996388	0.279862506	2.215244513	0.026743286	0.271450567	slc25a24l
2097	LL0000001604	27581.0474	0.300622844	0.135729812	2.214862307	0.026769517	0.271497186	atp5f1c
2098	LL0000013641	5701.022677	-0.236236111	0.106663696	-2.21477522	0.026775497	0.271497186	lhfpl3
2099	LL0000022804	1803.130055	0.241284012	0.108953009	2.214569512	0.026789627	0.271500437	ptcd3
2100	LL0000028283	482.9217366	0.366347425	0.165457526	2.214147843	0.02681861	0.271654147	si:dkeyp-82a1.6
2101	LL0000005981	2583.19356	0.336209734	0.151860109	2.213943722	0.026832651	0.271656407	col12a1a
2102	LL0000009933	2293.846931	0.424901628	0.191943102	2.213685328	0.026850433	0.271696532	fabp11a
2103	LL0000009012	401.4458427	0.378175291	0.170879192	2.213114931	0.026889723	0.271954138	dmrta2
2104	LL0000022361	129.3961654	-0.612875607	0.27706743	-2.212008845	0.026966054	0.272352337	ppef1
2105	LL0000011064	1111.079826	-0.236298288	0.106845159	-2.211595644	0.026994617	0.272352337	gabra5
2106	LL0000001493	422.7589921	-0.360710408	0.163101322	-2.21157255	0.026996214	0.272352337	aspa
2107	LL0000000309	426.7494846	0.352811774	0.15953116	2.211553996	0.026997497	0.272352337	adcy1a
2108	LL0000024404	748.3380182	0.390749169	0.176686334	2.211541557	0.026998357	0.272352337	selenon
2111	LL0000026029	770.1543143	-0.308963672	0.139766658	-2.210567783	0.027065782	0.27289248	si:ch211-288d18.1
2112	LL0000013685	1060.813539	0.295176436	0.133571618	2.20987393	0.027113913	0.272913673	lin37
2113	LL0000015158	106.2230946	-0.455193744	0.206012725	-2.209541884	0.027136972	0.272913673	LOC101885646
2114	LL0000029370	822.5215949	-0.408108229	0.184710132	-2.20945232	0.027143195	0.272913673	srgap1b
2115	LL0000028009	654.7062713	0.431778188	0.195459505	2.209041646	0.027171744	0.272913673	si:dkey-88p24.11
2116	LL0000013315	378.3425444	-0.388204478	0.175740523	-2.208963939	0.027177149	0.272913673	kif3b
2117	LL0000028766	909.2971204	0.394918606	0.17878797	2.208865658	0.027183986	0.272913673	slc43a1a
2118	LL0000021716	719.7007476	-0.358449497	0.162289359	-2.208706105	0.027195089	0.272913673	phka2
2119	LL0000022779	1074.632271	0.287378306	0.130114528	2.208656567	0.027198538	0.272913673	psmd9
2120	LL0000020031	1230135.813	-0.27363713	0.123897952	-2.208568627	0.027204659	0.272913673	NC_002333.4
2121	LL0000023370	1412.573444	0.332782127	0.150693608	2.208336043	0.027220857	0.272913673	rdh20
2122	LL0000039172	299.3500461	0.419264208	0.189871894	2.208142549	0.027234338	0.272913673	zgc:56556
2123	LL0000001512	1078.575175	0.35073672	0.158838019	2.208140862	0.027234455	0.272913673	atad2
2124	LL0000009052	884.8480988	-0.325135839	0.147295957	-2.207364315	0.027288617	0.272926286	dnajb4
2125	LL0000020181	4168.845038	-0.270757787	0.122661965	-2.207349171	0.027289675	0.272926286	negr1
2126	LL0000022350	354.6353248	-0.433945363	0.196591187	-2.207349018	0.027289685	0.272926286	pparab
2127	LL0000018575	8092.005462	-0.219987507	0.099663221	-2.207308834	0.027292491	0.272926286	map1aa
2128	LL0000006429	112.0627372	-0.427210553	0.193559487	-2.207127944	0.027305122	0.272926286	CR384075.1
2129	LL0000002331	152.2510974	0.460712142	0.208774931	2.206740729	0.027332178	0.273005247	BX072576.1
2130	LL0000038638	1355.222737	0.258208043	0.117028071	2.206376988	0.027357615	0.273005247	zgc:114119
2131	LL0000016716	99.42618596	0.617844891	0.280037622	2.206292453	0.027363529	0.273005247	LOC108183728
2132	LL0000013688	4788.514854	-0.252939053	0.114648129	-2.206220505	0.027368564	0.273005247	lin7a
2133	LL0000027823	5334.679068	-0.356513761	0.161640779	-2.205592939	0.027412514	0.273183927	si:dkey-67c22.2
2134	LL0000029734	1410.402341	-0.288046299	0.130599604	-2.205567936	0.027414266	0.273183927	SYDE2
2135	LL0000021649	1350.681643	0.220181757	0.099861943	2.204861535	0.027463812	0.273539015	pgam5
2137	LL0000025388	14666.84679	-0.26648492	0.120898985	-2.204194859	0.027510643	0.273866711	si:ch211-195b13.1
2138	LL0000004746	601.5166777	-0.279547107	0.126874792	-2.203330568	0.027571458	0.274244619	cacna1ha
2139	LL0000006168	2277.325843	0.277335026	0.125874911	2.203258953	0.027576502	0.274244619	cpsf2
2140	LL0000008798	1258.048388	0.296066941	0.134421405	2.202528247	0.027628016	0.27461801	ddx56
2142	LL0000011866	770.5311145	0.274643972	0.124750087	2.201553353	0.027696874	0.275007263	gucd1
2143	LL0000039718	47.25090537	0.981391487	0.445825609	2.201290073	0.027715495	0.275007263	zp2l2
2144	LL0000003940	920.5918884	-0.29854722	0.135625137	-2.2012676	0.027717085	0.275007263	ca10b
2146	LL0000028179	3788.543912	-0.415904084	0.188957825	-2.201041864	0.02773306	0.275007263	si:dkeyp-44a8.2
2147	LL0000018314	1781.531812	-0.268231582	0.121868905	-2.200984599	0.027737114	0.275007263	lrfn4b
2148	LL0000029486	1502.226018	-0.307514099	0.139739499	-2.200624031	0.027762651	0.275121713	st8sia5
2149	LL0000023577	783.4452378	-0.379658466	0.172608403	-2.199536409	0.027839803	0.275487341	rfx1b
2150	LL0000026318	74.65162484	0.658329116	0.299329765	2.199343973	0.027853473	0.275487341	si:ch73-21g5.7
2151	LL0000008805	208.0784852	0.385674703	0.175374613	2.19914785	0.027867411	0.275487341	decr2
2152	LL0000006723	273.3463419	-0.493154943	0.224249523	-2.199134854	0.027868335	0.275487341	CR556696.1
2153	LL0000005951	713.4143079	-0.32570611	0.148107679	-2.199116974	0.027869606	0.275487341	cntnap5a
2155	LL0000008831	409.8276628	-0.385447176	0.175315523	-2.198591264	0.027906999	0.275718343	dennd6aa
2156	LL0000004831	112.9127232	-0.57122432	0.25988143	-2.198019	0.027947752	0.275982296	camk1a
2157	LL0000022345	2685.039078	0.304552187	0.13859412	2.197439445	0.027989077	0.276123501	ppa1b
2158	LL0000032080	547.6197267	-0.309059841	0.140646401	-2.197424459	0.027990146	0.276123501	wnk2
2159	LL0000023625	1667.001563	-0.233499204	0.106269913	-2.197227761	0.028004184	0.276123501	rgs9b
2160	LL0000018937	79.66722838	-0.56178424	0.255842778	-2.195818242	0.028104955	0.27697821	mfsd11
2162	LL0000000239	830.5692447	0.332068563	0.151243098	2.195594818	0.028120958	0.276997067	actr6
2163	LL0000002473	63.40159508	-0.655651893	0.298766144	-2.194532098	0.028197179	0.277604019	BX276128.1
2164	LL0000031269	2106.889129	0.296132966	0.1349672	2.194110613	0.028227458	0.277604019	tsr1
2165	LL0000029331	917.5353345	-0.299148212	0.136349962	-2.193973566	0.02823731	0.277604019	spsb3a
[truncated: 17,662 more rows]
