# Supplementary material for: Genetic context of transgene insertion can influence neurodevelopment in zebrafish
Source: bioRxiv. 2025 Mar 5:2025.02.28.640904. Preprint. [Version 1] doi: 10.1101/2025.02.28.640904 (PMC11908146; doi:10.1101/2025.02.28.640904)
Supplement: Supplement 6 [file media-6.csv]

	p_val	avg_log2FC	pct.1	pct.2	p_val_adj	cluster	gene
1	1.25415263796668e-42	1.34585816320885	0.563	0.416	3.20874952423776e-38	0	elavl4
2	2.95362065415861e-32	1.00473737034133	0.66	0.558	7.55683844366481e-28	0	grid1b
3	1.56210991855325e-29	1.00749153091455	0.628	0.547	3.9966582266185e-25	0	nrxn3a
4	3.71694470551217e-17	1.04079181719596	0.419	0.343	9.50980302905288e-13	0	slc6a1a
5	2.68285885336391e-13	1.04588489565751	0.391	0.336	6.86409437633157e-09	0	kcnc3a
6	1.37785881147016e-06	1.11857725671292	0.276	0.24	0.0352525176914642	0	grin2db
7	2.95951144375803e-06	1.20884378976304	0.278	0.248	0.0757191002885493	0	plxna4
8	2.55414197806109e-05	1.23602909989553	0.186	0.149	0.653477225086931	0	glra1
9	4.75944332381575e-05	1.8091957438758	0.061	0.035	1	0	BX640462.3
10	7.63902468598162e-05	2.26916167079055	0.044	0.022	1	0	slc30a2
11	0.000359548738845405	1.18439268556346	0.155	0.124	1	0	slc32a1
12	0.00124860625364373	1.12680925670039	0.132	0.105	1	0	si:ch211-113g11.6
13	0.0045554762670603	1.84576366773455	0.063	0.044	1	0	cacna2d3
14	0.00578375460142031	1.47516765528482	0.091	0.07	1	0	si:dkey-175g6.2
15	0.00726643415930816	1.14955101498774	0.163	0.143	1	0	si:dkey-7j14.5
16	0.00759158718285911	1.2680553543096	0.102	0.081	1	0	slitrk1
17	0.00847029259252667	1.55046259736923	0.015	0.031	1	0	crtac1b
18	5.9400155324266e-128	2.26677305558105	0.599	0.273	1.51975297397134e-123	1	celf2
19	1.47343609597515e-72	1.82492644200516	0.482	0.244	3.76978625155241e-68	1	grin2bb
20	4.77199687062007e-64	2.23741307127761	0.364	0.154	1.22091539934815e-59	1	iqsec2b
21	9.349791520948e-49	1.89523881489919	0.377	0.192	2.39214416063454e-44	1	prkcbb
22	3.24545943882862e-45	1.0579756683894	0.67	0.501	8.30350797424303e-41	1	gabbr2
23	1.1235903593254e-40	1.71995261770294	0.381	0.21	2.87470593433402e-36	1	r3hdm1
24	4.2664305745955e-34	1.84676279320743	0.336	0.188	1.09156626251026e-29	1	il1rapl2
25	1.2383088995835e-26	3.06797025881618	0.091	0.023	3.16821331958438e-22	1	BX248501.2
26	9.30790617638318e-20	1.94015259521939	0.137	0.057	2.38142779522764e-15	1	grm5a
27	1.1504640121629e-18	2.79611850972566	0.063	0.016	2.94346217511879e-14	1	slc1a6
28	2.96409212580545e-18	2.53594919033656	0.091	0.031	7.58362970387325e-14	1	kcnt1
29	6.31552761561117e-18	1.59533646742296	0.279	0.178	1.61582774045412e-13	1	scg2b
30	2.68591420252967e-17	2.01369931290142	0.157	0.077	6.87191148717215e-13	1	citb
31	1.31033044906754e-16	1.31892348395125	0.236	0.14	3.35248045393929e-12	1	gria2b
32	2.13563285981245e-15	2.04876781724202	0.16	0.084	5.46401667183015e-11	1	ccdc136b
33	4.29188416087853e-15	1.62918276597324	0.176	0.096	1.09807856256077e-10	1	slc17a6a
34	6.0417267559868e-15	1.97578296187754	0.157	0.081	1.54577579051922e-10	1	cacnb1
35	1.32750656201226e-14	3.59334657561388	0.04	0.008	3.39642553890837e-10	1	rtn4rl2a
36	1.91689961396352e-14	1.36721599826048	0.227	0.14	4.90438766232566e-10	1	ptprna
37	5.11659053437509e-14	1.67735821976204	0.203	0.124	1.30907968821987e-09	1	ak5
38	2.82920211885984e-12	1.27558678369658	0.342	0.269	7.23851362110291e-08	1	si:dkey-192j17.1
39	4.15070061680948e-12	1.33807143947137	0.266	0.191	1.0619567528107e-07	1	slc8a4a
40	5.91419648591335e-12	2.02866109467678	0.09	0.039	1.51314717092093e-07	1	mir7a-1
41	1.27151033453992e-11	1.5383899137147	0.149	0.083	3.2531591909204e-07	1	adcyap1b
42	1.28262510817831e-11	2.04714383376501	0.093	0.042	3.2815963392742e-07	1	cacna1eb
43	2.5898685262732e-11	2.46773698953486	0.057	0.019	6.62617862446997e-07	1	si:ch211-168d1.3
44	4.274343364633e-11	1.2933446520377	0.254	0.18	1.09359074984135e-06	1	nell2b
45	5.12904578391931e-11	1.37811628337707	0.292	0.222	1.31226636381576e-06	1	bcl11ba
46	6.23808210260646e-11	1.65535643376321	0.226	0.157	1.59601330595186e-06	1	si:rp71-1h3.1
47	1.43944013747366e-09	1.22288091080798	0.233	0.166	3.68280759172636e-05	1	nrp2a
48	1.56314656172477e-09	1.32101099885836	0.173	0.111	3.99931047817282e-05	1	sipa1l1
49	2.12738327867115e-09	1.19488849762931	0.241	0.176	5.44291011848015e-05	1	dlgap1a
50	3.04196013477123e-09	1.11541433214206	0.268	0.206	7.7828550048122e-05	1	map2
51	3.6231228185634e-09	1.16492279008932	0.219	0.154	9.26975973129446e-05	1	adcyap1r1a
52	4.70297426525641e-09	1.50448124846599	0.227	0.164	0.000120325596576585	1	nfixb
53	5.19358873407345e-09	2.30679534263334	0.046	0.016	0.000132877967761269	1	kcnh4a
54	8.16220592905771e-09	1.72286429950924	0.073	0.034	0.000208830038694942	1	CR450740.1
55	1.20984223326977e-08	1.54394246096996	0.138	0.084	0.000309538135382072	1	cacna1ea
56	8.15497996803581e-08	2.48076268778184	0.046	0.018	0.00208645162482196	1	wu:fj39g12
57	8.46546813272507e-08	1.70844270040129	0.082	0.042	0.00216589002175771	1	palmdb
58	8.95592668407012e-08	1.72898251073467	0.148	0.096	0.00229137384211934	1	BX510306.1
59	1.55591009768927e-07	2.66950909175633	0.027	0.007	0.00398079598493799	1	hrh3
60	1.70327321723848e-07	1.01374907760449	0.268	0.215	0.00435782452630464	1	trpm3
61	3.62110244804882e-07	1.10859162623748	0.29	0.239	0.00926459061333292	1	galnt18b
62	4.1178962157082e-07	1.97945387444191	0.067	0.033	0.0105356374678894	1	camk2a
63	9.13753426363842e-07	1.39092119918124	0.12	0.075	0.0233783814135189	1	bdnf
64	9.60444193090322e-07	1.08771212687722	0.232	0.184	0.0245729646802159	1	olfm1b
65	1.00857121202864e-06	1.44895395743899	0.098	0.057	0.0258042944597528	1	si:dkey-261i16.5
66	1.25398617453292e-06	1.06562686133744	0.229	0.178	0.0320832362754246	1	nrp2b
67	1.50089862049665e-06	1.85035561460577	0.117	0.074	0.0384004912054067	1	LOC101887174
68	1.51024438546912e-06	1.62607871576156	0.062	0.031	0.0386396026022274	1	prkd1
69	2.74077180574739e-06	1.67909530832357	0.154	0.109	0.070122646650047	1	CR392045.1
70	3.89259463070798e-06	1.19569974750748	0.193	0.146	0.0995920336266636	1	si:dkey-172j4.3
71	7.18807886918695e-06	1.10908223406698	0.218	0.174	0.183906997868148	1	dgkza
72	8.36291069116209e-06	2.78815320022443	0.017	0.004	0.213965070033382	1	XLOC-017089
73	1.46271081227905e-05	2.17725212597871	0.04	0.018	0.374234561321594	1	raver2
74	1.72781845807406e-05	1.28236451981013	0.078	0.045	0.442062352498247	1	foxg1a
75	1.73178649591263e-05	3.37624788459259	0.013	0.003	0.443077574979247	1	XLOC-041834
76	1.85494165207243e-05	2.39768152171224	0.021	0.007	0.474586821682731	1	ptchd1
77	2.01530389740562e-05	2.16193929605951	0.026	0.009	0.515615502151227	1	CU571064.1
78	2.05166408213102e-05	2.28737625538744	0.018	0.005	0.524918255413221	1	tbr1a
79	2.09469674731458e-05	3.43830088577728	0.016	0.004	0.535928162800434	1	rtn4rl2b
80	2.71271376185241e-05	1.16274862738038	0.131	0.091	0.694047815969939	1	olfm1a
81	3.26307586712281e-05	1.32190010918915	0.121	0.083	0.834857960603371	1	shisa9b
82	3.39727762222871e-05	1.1751272176269	0.199	0.158	0.869193479647217	1	cpne5b
83	3.4855958930958e-05	1.34264339799427	0.136	0.097	0.891789709248561	1	CABZ01073166.1
84	3.80896188786059e-05	2.74704578854804	0.028	0.011	0.974522899009133	1	sst1.1
85	4.25829288574718e-05	1.51983450150587	0.088	0.055	1	1	trim9
86	4.28627274837607e-05	2.30636527966435	0.024	0.009	1	1	tespa1
87	4.51813992443899e-05	1.61099194153557	0.057	0.031	1	1	camkva
88	4.70849211483951e-05	1.34410616824369	0.08	0.048	1	1	crybg1b
89	5.78811301309141e-05	1.2921627265544	0.089	0.056	1	1	homer1b
90	6.48140306962394e-05	2.34619964285484	0.023	0.008	1	1	si:dkey-221l4.11
91	9.64394692992971e-05	1.42247654318516	0.107	0.072	1	1	baiap3
92	0.000110909478772285	1.10099937094912	0.189	0.151	1	1	pknox2
93	0.000111769204361633	1.26544173070501	0.099	0.066	1	1	kctd8
94	0.000114520828313933	2.16499371566592	0.029	0.012	1	1	cort
95	0.000119564139223843	1.01031587005952	0.293	0.26	1	1	KCNIP4
96	0.000129240450765707	2.39314081849994	0.013	0.004	1	1	egr3
97	0.000149989182487149	1.49148241027008	0.073	0.045	1	1	chrm4a
98	0.000166493377515239	1.24764430166366	0.147	0.112	1	1	prkcab
99	0.00020310765827673	2.68689281595181	0.017	0.005	1	1	synpr
100	0.000228834427949525	2.72257272717537	0.011	0.003	1	1	CR388166.1
101	0.000242895966992605	1.18342956039061	0.144	0.11	1	1	fxyd6
102	0.000255085719809332	1.24524139625932	0.161	0.127	1	1	gfra4a
103	0.000269257359352073	1.24921564551816	0.087	0.057	1	1	scg2a
104	0.000346254900261459	1.02952892115334	0.147	0.112	1	1	dclk1b
105	0.000349192210598966	1.20514803852629	0.15	0.117	1	1	zgc:171482
106	0.000451878716635769	1.07168987758569	0.161	0.128	1	1	dlgap2a
107	0.000457574892565644	1.11285350303171	0.243	0.216	1	1	bcl11aa
108	0.000501860465902194	1.29652870349224	0.092	0.064	1	1	lrrtm4l2
109	0.000505104013664462	1.26430206665722	0.048	0.027	1	1	FP102122.1
110	0.000518245045508202	1.49723558496894	0.053	0.031	1	1	zgc:165508
111	0.000558991658094712	1.43581834099117	0.087	0.059	1	1	tmem163b
112	0.000559661716301798	1.64254862417074	0.062	0.038	1	1	adgrb1b
113	0.00058779325983076	2.10446716862521	0.02	0.008	1	1	grid2ipb
114	0.00077678218284227	1.31265251905357	0.084	0.058	1	1	gal3st3
115	0.000916355857789726	1.42104716639823	0.116	0.086	1	1	lhx9
116	0.000989878196626554	1.33990690387844	0.071	0.047	1	1	LO018380.1
117	0.00107017683413415	1.55304716515125	0.08	0.055	1	1	CABZ01113373.1
118	0.00117594725259879	2.26700284344647	0.028	0.013	1	1	prlhr2a
119	0.0013927132250429	1.62089006467484	0.053	0.033	1	1	clmn
120	0.00155869514172203	1.67286440464091	0.033	0.018	1	1	nrgna
121	0.0016876201655252	1.36980677462471	0.052	0.032	1	1	oprm1
122	0.00197787021878795	1.47761745346963	0.028	0.014	1	1	GRIN2B
123	0.00208204574965847	1.10283099502282	0.138	0.11	1	1	grm5b
124	0.00235717896004685	1.26735563170709	0.104	0.078	1	1	cpne7
125	0.00281187962810195	1.38984711931837	0.05	0.031	1	1	prickle2b
126	0.00323944413543203	1.12139129087482	0.06	0.039	1	1	adcy1a
127	0.00351249163780023	1.60361444841844	0.05	0.032	1	1	kcng1
128	0.0041360658360384	1.56708434666937	0.037	0.021	1	1	cpne2
129	0.00454194752622774	1.05357151918997	0.16	0.135	1	1	fam19a5l
130	0.00465026262429847	1.39939546917394	0.051	0.033	1	1	tmem184bb
131	0.00475388208579921	1.09873671797251	0.106	0.081	1	1	BX470189.2
132	0.00553691116003994	1.69811981114509	0.018	0.008	1	1	rasal1a
133	0.00653731950651237	1.31903509035157	0.076	0.055	1	1	gas7a
134	0.00758831427472515	1.37653349768054	0.092	0.071	1	1	npr1a
135	0.00768714464403594	2.21740650463927	0.023	0.012	1	1	si:ch73-379f7.5
136	0.00843976962572615	1.16459584437007	0.11	0.087	1	1	necab2
137	0.00887323774384617	1.16637310315781	0.069	0.049	1	1	prickle2a
138	0.00984589841635439	1.29474895117991	0.053	0.036	1	1	LOC103911600
139	0.00985174179043996	1.04659367096399	0.099	0.077	1	1	nol4la
140	2.55939450536507e-92	1.36611962370074	0.363	0.083	6.54821084197652e-88	2	lef1
141	4.2285591320057e-44	1.23702041069721	0.121	0.019	1.08187685392366e-39	2	CU467823.1
142	4.99806640271677e-38	1.00900018374543	0.139	0.03	1.27875528913509e-33	2	im:7142702
143	2.31967231486349e-30	1.18349750814616	0.088	0.015	5.93488161757823e-26	2	shank1
144	2.43976760109335e-29	1.2086797291498	0.096	0.019	6.24214540739733e-25	2	bcan
145	2.19744850865462e-27	1.10896307442568	0.085	0.016	5.62217200939284e-23	2	zgc:92287
146	6.14446178942618e-26	1.05903263292462	0.097	0.021	1.57206054882469e-21	2	galnt17
147	5.63020173522132e-25	1.11291614895906	0.084	0.017	1.44048711395637e-20	2	pax7a
148	2.76345804817602e-23	1.39861773810803	0.058	0.009	7.07030741625834e-19	2	BX465857.1
149	7.8497804546132e-23	1.13930908866717	0.049	0.006	2.00836632931279e-18	2	tunar
150	5.84641133159809e-21	1.03702842017773	0.067	0.013	1.49580433918937e-16	2	sh3gl2b
151	2.17833042749167e-16	1.07448403768023	0.055	0.012	5.57325839873744e-12	2	pcdh18a
152	7.46381773715234e-16	1.10072442803229	0.049	0.01	1.90961776805042e-11	2	si:ch211-254n4.3
153	2.63097105619936e-15	1.57338034094999	0.042	0.007	6.73133944728607e-11	2	arhgap18
154	3.3726580346397e-15	1.03574549384135	0.061	0.015	8.62894558162568e-11	2	pde11al
155	7.95518376755241e-15	1.23393412119402	0.055	0.013	2.03533376692828e-10	2	rpz6
156	8.31095087698539e-15	1.72773479660093	0.022	0.002	2.12635678187671e-10	2	sp5l
157	1.0527582772474e-14	1.02969546841857	0.046	0.009	2.69348205233748e-10	2	snrpe
158	3.43447783259558e-14	1.12051610291601	0.037	0.006	8.78711153469579e-10	2	hm13
159	4.49360209735359e-14	1.07875936122195	0.048	0.01	1.14968809660792e-09	2	palm1a
160	4.85220204390526e-14	2.10574340672418	0.022	0.002	1.24143589293316e-09	2	wnt1
161	6.31575396354413e-14	2.03265467926292	0.025	0.003	1.61588565157277e-09	2	FQ790208.1
162	1.25327321145825e-13	1.15244318142573	0.03	0.004	3.20649951151593e-09	2	nrn1la
163	1.42040316698354e-13	1.17112039419102	0.042	0.008	3.63410150272738e-09	2	cnstb
164	1.68533135925288e-13	1.10699877892792	0.033	0.005	4.3119202826485e-09	2	LOC110438835
165	2.57473529939798e-13	1.04460101573281	0.039	0.007	6.58746026350973e-09	2	ARMC6
166	7.53381830832871e-13	1.47226359373571	0.027	0.004	1.9275274141859e-08	2	gcna
167	9.17834157317588e-13	2.12550991222575	0.025	0.003	2.34827869149705e-08	2	si:ch73-299h12.3
168	1.0723243059328e-12	1.45689836245903	0.016	0.001	2.74354173672908e-08	2	rpp25a
169	1.6274550294997e-12	1.54756051315116	0.028	0.004	4.16384369297499e-08	2	rxfp2b
170	1.67890978453816e-12	1.56773248574105	0.031	0.005	4.29549068374089e-08	2	CT583651.2
171	2.26656160806909e-12	1.3736725537729	0.027	0.004	5.79899787424476e-08	2	cmtm7
172	2.58743760323002e-12	1.13089260228849	0.033	0.006	6.61995910786401e-08	2	atn1
173	2.77006255082347e-12	1.59410166288533	0.03	0.005	7.08720503628184e-08	2	panx2
174	4.90710227276418e-12	1.70004293253775	0.021	0.002	1.25548211648672e-07	2	fto
175	5.56989709393187e-12	1.28607060088488	0.033	0.006	1.42505817148247e-07	2	LOC101884676
176	1.76096756295748e-11	1.66584598614769	0.022	0.003	4.50543550982672e-07	2	sstr2a
177	1.90764638993603e-11	2.0804647612397	0.019	0.002	4.88071328865134e-07	2	barhl1a
178	8.04293450732143e-11	1.916561412327	0.018	0.002	2.05778479369819e-06	2	cdhr5b
179	9.77043084474619e-11	2.71171381155288	0.013	0.001	2.49976473162831e-06	2	SLCO3A1 (1 of many)
180	1.20985601848243e-10	1.0902625466556	0.033	0.007	3.09541662328729e-06	2	npy7r
181	1.93981687658809e-10	1.25760757895594	0.03	0.006	4.96302147875062e-06	2	nelfcd
182	2.15671232235152e-10	1.16101473499731	0.031	0.006	5.51794847673636e-06	2	dhdds
183	2.26191759092217e-10	1.18540412032957	0.031	0.006	5.78711615637438e-06	2	zgc:171740
184	2.3267997599667e-10	1.00010926002521	0.034	0.007	5.95311718587481e-06	2	trmt12
185	2.49830862209291e-10	1.20647670842088	0.04	0.01	6.39192260962472e-06	2	LO018383.1
186	2.82848972727485e-10	1.28035581382889	0.027	0.005	7.23669096723269e-06	2	LOC108190098
187	3.30636194299841e-10	1.75083470663751	0.024	0.004	8.45932703116144e-06	2	slc10a4
188	4.39293881902757e-10	1.01232138674059	0.034	0.008	1.1239333968482e-05	2	sdhaf3
189	5.18761057732343e-10	1.09002384350469	0.025	0.004	1.3272501662082e-05	2	ythdc1
190	5.22224473744136e-10	1.18376373948403	0.025	0.004	1.33611131607437e-05	2	sarm1
191	1.17154049474256e-09	1.42544158036409	0.025	0.005	2.99738635579884e-05	2	LOC562098
192	1.18266333859478e-09	1.06802350656295	0.043	0.012	3.02584415179475e-05	2	LO017682.1
193	1.38761900704331e-09	2.17291499079346	0.018	0.002	3.5502232295203e-05	2	chka
194	1.40333108222637e-09	1.03423256790299	0.018	0.002	3.59042257387616e-05	2	ebp
195	1.44357220248214e-09	1.567847703253	0.022	0.004	3.69337948005056e-05	2	dld
196	1.4883363824446e-09	1.27191434372869	0.022	0.004	3.80790863448452e-05	2	slc25a51b
197	1.54269565110855e-09	1.96562385829122	0.016	0.002	3.94698682336122e-05	2	m17
198	1.64907171929362e-09	1.15521723599428	0.028	0.006	4.21914999381272e-05	2	si:dkeyp-53e4.4
199	1.74623090612321e-09	1.00532108836986	0.031	0.007	4.46773177331624e-05	2	LOC110437978
200	2.07907491220807e-09	1.65831572047676	0.024	0.004	5.31931316288435e-05	2	micu3a
201	2.10321832576859e-09	1.29287108408489	0.024	0.004	5.38108408647894e-05	2	ndst3
202	2.27772924656436e-09	1.37272032081022	0.021	0.003	5.82757027733491e-05	2	rhocb
203	2.60766199914977e-09	1.30681375499214	0.025	0.005	6.67170322482468e-05	2	si:dkey-253d23.3
204	2.7637602597803e-09	1.12965279267703	0.025	0.005	7.0710806246479e-05	2	BX004991.1
205	2.86379459808902e-09	2.52072522751095	0.012	0.001	7.32701847921075e-05	2	zgc:172215
206	3.09829436497055e-09	1.25418944454031	0.031	0.007	7.92698613277714e-05	2	cops3
207	3.42827307891305e-09	1.03514106141424	0.028	0.006	8.77123667239904e-05	2	si:rp71-77l1.1
208	3.68108973719887e-09	1.1989830278941	0.022	0.004	9.4180680926233e-05	2	tomm40l
209	5.38052947716606e-09	2.07834978643964	0.013	0.001	0.000137660846673294	2	c6h1orf226
210	5.97690045566677e-09	1.76968689741717	0.016	0.002	0.000152918998158234	2	dyrk1aa
211	6.07080554089017e-09	1.5551694875179	0.016	0.002	0.000155321559763675	2	LOC110438496
212	6.22272617247598e-09	1.37902134840292	0.021	0.003	0.000159208449122798	2	si:dkey-56m15.2
213	9.49371966381482e-09	1.73461510907036	0.019	0.003	0.000242896817598702	2	rbm33a
214	1.13827110306476e-08	1.07901265424584	0.03	0.007	0.00029122666171912	2	si:ch211-67n3.9
215	1.20992774193808e-08	1.10872901398116	0.028	0.006	0.000309560012774857	2	AL928951.1
216	1.24327658147731e-08	1.36813061050631	0.027	0.006	0.000318092313370971	2	kcnh5a
217	1.46469667509914e-08	1.4951343191848	0.018	0.003	0.000374742644324114	2	foxb1a
218	1.47136152825236e-08	1.82969179755892	0.021	0.004	0.000376447847003365	2	BX664742.2
219	1.48337622300898e-08	1.79509799138207	0.018	0.003	0.000379521806656848	2	jpt1a
220	2.01867035604341e-08	1.16229435019291	0.022	0.004	0.000516476810593707	2	uprt
221	2.02927008529267e-08	1.13464761649913	0.022	0.004	0.00051918875132213	2	sarnp
222	2.29567039611718e-08	1.12506166913647	0.028	0.006	0.000587347270846581	2	sema4bb
223	2.3202393938357e-08	1.15584239737673	0.024	0.005	0.000593633248912865	2	tmem173
224	2.45977686191142e-08	1.09610827495041	0.027	0.006	0.000629333910120036	2	slc25a1a
225	2.57698887862562e-08	1.8868486760238	0.015	0.002	0.000659322604596364	2	si:ch73-265h17.4
226	2.58806307050825e-08	2.00122934775489	0.015	0.002	0.000662155936589535	2	zgc:194665
227	2.60662276479755e-08	1.63876934572242	0.015	0.002	0.000666904434373452	2	CT573003.1
228	2.7032976489629e-08	1.66124498378656	0.013	0.001	0.000691638703487157	2	wasla
229	3.68279392401155e-08	1.17576839270934	0.021	0.004	0.000942242825458356	2	dvl1a
230	4.33007556825137e-08	1.19706902124178	0.018	0.003	0.00110784983413711	2	CT573139.1
231	4.36862423978924e-08	1.17700874135473	0.022	0.004	0.00111771251175008	2	XLOC-015260
232	6.32574233784817e-08	1.33118489936449	0.019	0.003	0.00161844117713845	2	polr2k
233	6.39621465946103e-08	1.24781663955496	0.019	0.003	0.0016364715206231	2	birc6-as2
234	6.48999831745518e-08	1.26704087661935	0.016	0.002	0.00166046606952091	2	rnf170
235	6.4982047712072e-08	1.57467773808691	0.016	0.002	0.00166256569071336	2	evx2
236	7.68909776243991e-08	1.96750290434997	0.01	0.001	0.00196725566252025	2	LOC103909470
237	7.71707031320004e-08	2.47522921485446	0.01	0.001	0.00197441243963223	2	si:dkey-185e18.7
238	7.7592140100145e-08	1.7764342352437	0.01	0.001	0.00198519490446221	2	arl2bp
239	8.23707225810572e-08	1.00676961138054	0.021	0.004	0.00210745493723635	2	ttc1
240	8.25836326905665e-08	1.35648319799768	0.021	0.004	0.00211290224238814	2	h3f3c
241	8.36562129249313e-08	1.00709582655782	0.021	0.004	0.00214034420768437	2	CR854907.1
242	9.31476173609364e-08	1.08829429344816	0.025	0.006	0.00238318179017956	2	srprb
243	1.04323314592424e-07	1.04374554074539	0.033	0.009	0.00266911200384718	2	CR388132.2
244	1.11396472627018e-07	1.54656297077487	0.013	0.002	0.00285007875216224	2	LOC100538032.1
245	1.12041788150396e-07	2.05363114970673	0.013	0.002	0.00286658914982789	2	nfkbil1
246	1.12710680427871e-07	2.25047486715191	0.012	0.001	0.00288370275874709	2	zgc:66479
247	1.28351914671276e-07	1.00398664101463	0.028	0.007	0.00328388373686459	2	yaf2
248	1.48680836233968e-07	1.14449843120459	0.019	0.004	0.00380399919504606	2	armc5
249	1.68150461954787e-07	1.29112299086721	0.021	0.004	0.00430212956911323	2	ptpra
250	1.76716823141092e-07	1.13109103676398	0.021	0.004	0.00452129992006484	2	deaf1
251	1.77860972307331e-07	1.05236529636096	0.021	0.004	0.00455057297648307	2	kcnip2
252	1.78302938203447e-07	1.08723142288681	0.021	0.004	0.0045618806739352	2	ndufa7
253	1.8058808395167e-07	1.3606514408098	0.022	0.005	0.00462034612790347	2	carmil2
254	1.84689185477304e-07	1.14948812502162	0.016	0.003	0.00472527281043682	2	LOC100330864
255	2.68664014787473e-07	1.0320361298143	0.018	0.003	0.0068737688183375	2	adra2da
256	2.80356318291908e-07	1.38058766637906	0.015	0.002	0.00717291640349847	2	rasd4
257	2.83197413165262e-07	1.61888988076979	0.015	0.002	0.00724560581583322	2	si:dkey-20i20.4
258	3.3061941630189e-07	1.01574350581899	0.019	0.004	0.00845889776608384	2	ube3d
259	4.00323429901605e-07	1.52253935795635	0.013	0.002	0.0102422749540326	2	mkrn2
260	4.61292201794947e-07	2.65056064634967	0.01	0.001	0.0118021609829237	2	ubl3a
261	4.63931082882327e-07	1.51391599357367	0.016	0.003	0.0118696767555443	2	znf142
262	4.84268217196697e-07	2.07256100347021	0.012	0.001	0.0123900023369775	2	LOC108180112
263	4.84977006489086e-07	1.85425313052149	0.012	0.001	0.0124081367110233	2	CR589874.1
264	4.8996662102311e-07	1.20385914388158	0.012	0.001	0.0125357959988763	2	si:ch211-79g12.1
265	4.92840019580676e-07	2.0718144102016	0.012	0.001	0.0126093119009716	2	zgc:112496
266	6.23604045880706e-07	1.24026486878137	0.022	0.005	0.0159549095138579	2	zgc:63863
267	6.72949773260173e-07	1.4355823350154	0.019	0.004	0.0172174199488615	2	zgc:172128
268	7.02455407614474e-07	1.00289860842796	0.019	0.004	0.0179723216038163	2	dsn1
269	7.7187103068889e-07	1.3343021339091	0.015	0.002	0.0197483203201753	2	LOC101886719
270	7.73707492978262e-07	1.18092068792123	0.015	0.002	0.0197953062078488	2	nup88
271	7.84814970258703e-07	1.25628852048524	0.015	0.002	0.0200794910140689	2	dusp16
272	1.12322586884488e-06	1.25588262411578	0.016	0.003	0.0287377338543963	2	smpd5
273	1.12322586884488e-06	1.2269148470936	0.016	0.003	0.0287377338543963	2	tacr1a
274	1.12565063483135e-06	1.06524241535315	0.016	0.003	0.02879977149216	2	zgc:56095
275	1.15347363581335e-06	1.11010587713246	0.022	0.005	0.0295116229722845	2	rbm42
276	1.1872242297105e-06	1.12737312876948	0.022	0.005	0.0303751319171432	2	fmnl1a
277	1.22408252614918e-06	1.74262686043829	0.013	0.002	0.0313181514315267	2	pcm1
278	1.22870498840594e-06	1.55094207631285	0.013	0.002	0.0314364171283659	2	FP243383.1
279	1.23489439977545e-06	1.12244449323769	0.013	0.002	0.0315947732182548	2	cdk19
280	1.29291860557737e-06	1.69764616147456	0.018	0.004	0.0330793225236971	2	CR376857.1
281	1.33692495642833e-06	1.28525947146397	0.019	0.004	0.0342052250102189	2	BX294129.1
282	1.72040207374258e-06	1.71075175003742	0.012	0.002	0.0440164870567038	2	ehhadh
283	1.72272794343654e-06	2.43856940093225	0.012	0.002	0.044075994432824	2	CR925709.1
284	1.73206167778984e-06	1.97854218108698	0.012	0.002	0.044314798026253	2	pcdh1g9
285	1.75798071542885e-06	1.28344194656564	0.012	0.002	0.0449779366042471	2	syn3
286	1.96599656349076e-06	1.32443653553802	0.015	0.003	0.0503000220769111	2	si:dkeyp-122a9.2
287	1.99486596944627e-06	1.46068411834721	0.015	0.003	0.0510386458282828	2	fanci
288	2.01057923239749e-06	1.11059339128452	0.015	0.003	0.0514406696608897	2	porcn
289	2.03088589043972e-06	1.10329004729207	0.022	0.006	0.0519602155069004	2	srsf2b
290	2.10495039827607e-06	2.68750178216883	0.01	0.001	0.0538551559398932	2	LOC103909978
291	2.12065306064714e-06	1.92416353229274	0.01	0.001	0.0542569085566572	2	gfral
292	2.45884528663984e-06	1.32943956411541	0.016	0.003	0.0629095566586804	2	impa1
293	2.49186730522758e-06	1.09279549443333	0.016	0.003	0.0637544250042477	2	egr2b
294	2.72815019135621e-06	1.03726508912931	0.018	0.004	0.0697997226458486	2	havcr1
295	3.3512392219108e-06	1.63545512413695	0.013	0.002	0.0857414554925878	2	nudt19
296	3.40289733117474e-06	1.00186161541991	0.013	0.002	0.0870631282181056	2	CABZ01039782.1
297	3.49652115341768e-06	1.05371597983545	0.022	0.006	0.0894584937101914	2	AL929114.1
298	4.59181759652909e-06	1.58130789953871	0.015	0.003	0.117481653207197	2	si:ch1073-391i24.1
299	4.61623727361905e-06	1.45485838425556	0.015	0.003	0.118106430645543	2	top3a
300	4.65556770745442e-06	1.15456961623988	0.015	0.003	0.119112699795221	2	LOC110440189
301	4.6605065222342e-06	1.02665918865225	0.015	0.003	0.119239059371362	2	crhr2.2
302	5.18696163947543e-06	1.58796291934655	0.016	0.003	0.132708413545979	2	mapk4
303	5.21137886681681e-06	1.08996244541836	0.018	0.004	0.133333128307508	2	LOC110438262
304	5.34553683769167e-06	1.42338080455136	0.012	0.002	0.136765559992341	2	CU459093.1
305	5.38582799375428e-06	1.00933839243995	0.012	0.002	0.137796409220203	2	LO018124.1
306	5.40608244391145e-06	1.62780351901439	0.012	0.002	0.138314619327475	2	prph
307	5.41285011788464e-06	1.44730009228664	0.012	0.002	0.138487770266079	2	anapc10
308	5.81338390209687e-06	1.16271434609746	0.022	0.006	0.148735427135148	2	lcmt1
309	7.73293720639063e-06	2.36213836947287	0.01	0.001	0.197847198425504	2	LOC100538160
310	7.7961501853085e-06	1.14604604386353	0.01	0.001	0.199464502491118	2	nsun5
311	7.7961501853085e-06	1.42281385657769	0.01	0.001	0.199464502491118	2	LOC100005536
312	7.80673359670046e-06	1.02782669026843	0.01	0.001	0.199735279071581	2	tmtops3b
313	7.8173307430998e-06	1.08114720811052	0.01	0.001	0.200006407062208	2	LOC103911535
314	7.82794164143856e-06	1.37719057903395	0.01	0.001	0.200277886896206	2	BX294163.1
315	7.83856630866834e-06	1.25540319482796	0.01	0.001	0.20054971900728	2	si:dkey-102m7.3
316	7.84920476176051e-06	1.0197077078078	0.01	0.001	0.200821903829643	2	snrpd3l
317	8.28842729698602e-06	1.65136623924569	0.013	0.002	0.212059412393387	2	LOC100333826
318	8.38979554296575e-06	1.52845190655962	0.013	0.002	0.214652918966779	2	cthl
319	8.41764616347956e-06	1.4889629217591	0.013	0.002	0.215365477092625	2	si:ch73-308l14.2
320	9.71936817007154e-06	1.25397855566651	0.018	0.004	0.24867003463128	2	golim4b
321	1.01103057791895e-05	1.12312973646045	0.015	0.003	0.258672173360563	2	hcfc2
322	1.03039128600642e-05	1.3356491566988	0.016	0.004	0.263625610524742	2	hs6st3b
323	1.03810298088317e-05	1.12250708860231	0.016	0.004	0.265598647658958	2	paqr3a
324	1.20535824238405e-05	1.00505222782751	0.021	0.006	0.308390906313959	2	PRDM15
325	1.44999130845483e-05	1.33207816803635	0.012	0.002	0.370980276268168	2	BX323884.1
326	1.44999130845483e-05	1.5848186599217	0.012	0.002	0.370980276268168	2	LOC110437711
327	1.45167974973953e-05	1.40074062678148	0.012	0.002	0.371412263970858	2	RF00611
328	1.45337006583884e-05	1.2871156817558	0.012	0.002	0.371844731344867	2	FP015809.1
329	1.45337006583884e-05	1.63067048323203	0.012	0.002	0.371844731344867	2	znf991
330	1.46525493914448e-05	1.24960844180447	0.012	0.002	0.374885476180115	2	rbm11
331	1.48239420352061e-05	1.01996464845651	0.012	0.002	0.379270556970748	2	LOC100537317
332	1.74586068459544e-05	1.33206645794833	0.018	0.004	0.446678456153742	2	muc5e
333	1.86030655270271e-05	1.8549505504462	0.013	0.003	0.475959431508988	2	gpr142
334	1.90139421862741e-05	1.31033050216823	0.013	0.003	0.486471710835822	2	CABZ01058723.1
335	1.91262624122029e-05	1.01666177947815	0.021	0.006	0.489345423816211	2	add3b
336	1.91528114544551e-05	1.11944553691063	0.013	0.003	0.490024681062235	2	CABZ01071020.1
337	1.93127020111027e-05	1.00305479552107	0.013	0.003	0.494115480954064	2	CR626882.2
338	1.99551141973795e-05	1.06576872121047	0.016	0.004	0.510551596739953	2	prpf3
339	2.02030055952877e-05	1.25635336116316	0.015	0.003	0.516893898155437	2	btd
340	2.06214635109963e-05	1.11763570257663	0.015	0.003	0.527600143928841	2	ppp1r8a
341	2.06608065709378e-05	1.09533582686473	0.015	0.003	0.528606736117445	2	fbxo18
342	2.38763872828348e-05	1.33949136905694	0.01	0.002	0.610877368631328	2	si:dkey-240n22.6
343	2.39358978682936e-05	1.57660039539918	0.01	0.002	0.612399946960292	2	CABZ01073424.1
344	2.39358978682936e-05	1.71099688022158	0.01	0.002	0.612399946960292	2	trip6
345	3.4973505755518e-05	1.02118940987665	0.012	0.002	0.894797144754928	2	LOC101882460.1
346	3.4973505755518e-05	1.77313165790278	0.012	0.002	0.894797144754928	2	ttc9c
347	3.50495253761243e-05	1.75689990252846	0.012	0.002	0.896742106748141	2	znf518b
348	3.51257019005749e-05	1.35499481215285	0.012	0.002	0.898691083126209	2	BX914211.1
349	3.51257019005749e-05	1.13340582387453	0.012	0.002	0.898691083126209	2	zgc:158517
350	3.52020356337647e-05	1.37412757181776	0.012	0.002	0.90064408168987	2	fktn
351	3.52785268811402e-05	1.14133767184987	0.012	0.002	0.902601110253973	2	CR545466.1
352	3.55860731407652e-05	1.15563122937196	0.012	0.002	0.910469681306478	2	zgc:165409
353	6.12277981049618e-05	1.12975648600302	0.019	0.006	1	2	zmat5
354	6.14223609274087e-05	1.18511118466743	0.016	0.004	1	2	CU207301.3
355	6.16726699143787e-05	1.07173938025794	0.016	0.004	1	2	CR396584.1
356	6.1923946436989e-05	1.31654690194086	0.016	0.004	1	2	aglb
357	6.31192497066417e-05	1.15616767188704	0.01	0.002	1	2	LOC108190785
358	6.3191696942264e-05	1.16155778685432	0.01	0.002	1	2	commd2
359	6.32642228882741e-05	1.31906683295669	0.01	0.002	1	2	adma
360	6.34095112321974e-05	1.25322958677986	0.01	0.002	1	2	LOC110440171
361	6.36280360825959e-05	1.23252614752656	0.01	0.002	1	2	zgc:153631
362	7.30080179170967e-05	1.24466993882707	0.015	0.004	1	2	tbce
363	7.76972022469605e-05	1.70525681257373	0.012	0.002	1	2	neu3.1
364	7.79341234812041e-05	1.35566732298373	0.012	0.002	1	2	si:ch211-235m3.5
365	7.82510810991892e-05	1.34990641225105	0.012	0.002	1	2	cratb
366	7.82510810991892e-05	1.43679867513937	0.012	0.002	1	2	nitr9
367	7.84895986807123e-05	1.01343838854117	0.012	0.002	1	2	zgc:101785
368	7.88086914605128e-05	1.14225327521857	0.012	0.002	1	2	si:dkey-117n7.5
369	0.000101924185810573	1.03828170133369	0.016	0.004	1	2	XLOC-044313
370	0.00010312216007342	1.04148607407402	0.016	0.004	1	2	ccl38.6
371	0.000103685751296535	1.05220239148704	0.016	0.004	1	2	znf1160
372	0.000127826458628877	1.06838113188341	0.015	0.004	1	2	pde8a
373	0.000146737954472335	1.90694454479477	0.01	0.002	1	2	cyp27a1.4
374	0.000146893840821099	1.58608972976802	0.01	0.002	1	2	XLOC-006827
375	0.00014788614886181	1.23592192158305	0.013	0.003	1	2	b9d1
376	0.000148461304017033	1.88021046325523	0.01	0.002	1	2	tstd2
377	0.000148776680533302	1.51000262385799	0.01	0.002	1	2	trhrb
378	0.000148925729823164	1.56299203400639	0.013	0.003	1	2	CU459174.1
379	0.000149092687737263	1.20466310439724	0.01	0.002	1	2	CU929037.1
380	0.000149885472711219	1.37812477628226	0.01	0.002	1	2	wnt8b
381	0.000156715015105777	1.4527744198165	0.012	0.003	1	2	mul1b
382	0.000157912852054228	1.19796713801251	0.012	0.003	1	2	ghrhrb
383	0.000158665870058432	1.17858343712219	0.012	0.003	1	2	LOC564237
384	0.000158665870058432	1.20706601535994	0.012	0.003	1	2	mcm2
385	0.000160486923582837	1.3243357336433	0.012	0.003	1	2	aurka
386	0.000160945250302377	1.01979708220554	0.012	0.003	1	2	fkbpl
387	0.000167895220234149	1.24613715642599	0.016	0.005	1	2	pkn3
388	0.000259268637183823	1.57514242304185	0.013	0.003	1	2	CABZ01066320.1
389	0.000263607481300024	1.20546725972584	0.013	0.003	1	2	CABZ01078607.1
390	0.000266140969275645	1.02290085302015	0.016	0.005	1	2	CABZ01087514.1
391	0.000302951811196982	1.3861740514199	0.012	0.003	1	2	XLOC-027844
392	0.000304579955042621	1.30389182236847	0.012	0.003	1	2	ppp1r35
393	0.000304852107669247	1.18256897482445	0.012	0.003	1	2	abcb10
394	0.000313035571532924	1.99937500063186	0.01	0.002	1	2	ddx31
395	0.000317069600716943	1.53081924820356	0.01	0.002	1	2	LOC101885859
396	0.000317069600716943	1.27266160339804	0.01	0.002	1	2	ndufb6
397	0.000317381917831045	1.11469222194374	0.01	0.002	1	2	mrpl22
398	0.000317694522905976	1.4669216787816	0.01	0.002	1	2	lyrm2
399	0.000317694522905976	1.25926735080619	0.01	0.002	1	2	rtcb
400	0.000318634060906986	1.14763584077272	0.01	0.002	1	2	tbxa2r
401	0.000318634068346765	1.28334105715057	0.01	0.002	1	2	acta1a
402	0.000443886036253695	1.00408772177463	0.018	0.006	1	2	osbp2
403	0.000444636555910299	1.11409539639608	0.013	0.004	1	2	lrtm1
404	0.000444636555910299	1.52944120827394	0.013	0.004	1	2	spred1
405	0.000448854071868951	1.18627943392114	0.013	0.004	1	2	si:ch211-251p5.5
406	0.000449030602660827	1.18517026817144	0.013	0.004	1	2	pcdh1g13
407	0.000449560603937447	1.06017387657698	0.013	0.004	1	2	CABZ01090373.1
408	0.000539642524416337	1.10202086482048	0.012	0.003	1	2	slc7a10b
409	0.000545574674323932	1.0533761530712	0.012	0.003	1	2	si:dkey-210j14.5
410	0.000549717073940416	1.09392815841252	0.012	0.003	1	2	si:dkey-121b10.7
411	0.000615695707098975	2.03529720055636	0.01	0.002	1	2	twnk
412	0.000617957782051828	1.65156655105537	0.01	0.002	1	2	idh3g
413	0.00062079625044645	1.10286858126918	0.01	0.002	1	2	pithd1
414	0.0006213653978603	1.15297615761319	0.01	0.002	1	2	zgc:114119
415	0.000623075754381048	1.0739420053947	0.01	0.002	1	2	pik3ap1
416	0.000625363043881782	1.15616674369984	0.01	0.002	1	2	sema3fb
417	0.000625936085599246	1.11182722118694	0.01	0.002	1	2	CABZ01088274.1
418	0.000627083634907716	1.23887858507579	0.01	0.002	1	2	hdhd5
419	0.000932679259338925	1.29819878793184	0.012	0.003	1	2	zgc:123238
420	0.00113390900629291	1.17871422645304	0.01	0.003	1	2	LOC108182329
421	0.00114013067990919	1.01652760181283	0.013	0.004	1	2	si:dkey-247m21.3
422	0.00115029669967518	1.02360815088282	0.013	0.004	1	2	si:dkey-106g10.7
423	0.00151679718008922	1.35451068919859	0.012	0.003	1	2	epm2a
424	0.00173758918835074	1.02173495810671	0.013	0.004	1	2	rnaseh2a
425	0.00194193019620405	1.67322761687697	0.01	0.003	1	2	afp4
426	0.00195127218269893	1.13437640048641	0.01	0.003	1	2	prim1
427	0.00195595863218379	1.20664640175272	0.01	0.003	1	2	si:ch73-51i5.2.2
428	0.00237148454112259	1.09827161394421	0.012	0.004	1	2	wu:fc38h03
429	0.00502918192924734	1.0321500678352	0.01	0.003	1	2	BX855614.4
430	0.00506722341958876	1.18658916538019	0.013	0.005	1	2	manba
431	0.0070633443242741	1.12101695229677	0.013	0.005	1	2	pgam1a
432	0.00740174564009535	1.22763042135091	0.012	0.004	1	2	ap1m2
433	0.00750723824215513	1.15357428318933	0.012	0.004	1	2	swap70a
434	1.10393907616628e-35	1.05592944216432	0.585	0.323	2.82442812637144e-31	3	kcnc3a
435	1.64659075078079e-27	1.27589985956213	0.366	0.175	4.21280243587265e-23	3	neto1l
436	3.63134325195973e-26	1.33984286836857	0.349	0.167	9.29079171013896e-22	3	pcdh7a
437	4.28561142498647e-24	1.02858087288462	0.533	0.335	1.09647368308279e-19	3	grik4
438	2.35127112101254e-20	1.39258739521262	0.291	0.143	6.01572716311059e-16	3	glra1
439	1.11560747613666e-18	1.48857769761326	0.18	0.069	2.85428172769565e-14	3	XLOC-036173
440	9.08013436638707e-18	1.1752099290152	0.273	0.135	2.32315237764013e-13	3	si:dkey-7j14.5
441	5.02088151256863e-15	1.05076297137795	0.312	0.176	1.28459253499068e-10	3	grik5
442	7.2739026173916e-14	1.11534334147215	0.31	0.184	1.86102798465964e-09	3	NPAS3
443	1.02879716314026e-12	1.57256877241047	0.167	0.076	2.63217754189435e-08	3	scn4ba
444	3.83438312816958e-11	1.53258842573577	0.107	0.042	9.81026923342186e-07	3	cacna2d3
445	9.92871063469131e-11	1.14229505596392	0.223	0.123	2.54026061588577e-06	3	zgc:162928
446	1.17884340030909e-09	1.15545877267421	0.223	0.129	3.0160708396908e-05	3	col14a1a
447	5.78365816066207e-09	1.91568443770264	0.066	0.022	0.000147974894040539	3	slc30a2
448	1.30795052641887e-08	1.10138829458612	0.178	0.099	0.000334639142184267	3	ahdc1
449	3.59125622929679e-08	1.3077954115628	0.095	0.041	0.000918822906265584	3	XLOC-041348
450	2.63681015701331e-07	1.06984099709936	0.116	0.057	0.00674627878671855	3	grin2ca
451	2.89026501778704e-07	1.18665523626029	0.099	0.047	0.00739474304800815	3	lgi2a
452	5.95086384743917e-07	1.01214607551131	0.136	0.074	0.0152252851536731	3	kcna1a
453	9.53884255973997e-07	1.15410178806289	0.12	0.063	0.0244051286890947	3	si:dkey-56f14.4
454	1.01412977170799e-06	1.17259760997907	0.103	0.051	0.0259465102091489	3	mgat4c
455	1.90634050592134e-06	1.52005766185813	0.157	0.095	0.0487737218439974	3	esrrga
456	3.72433321660207e-06	1.32699147605552	0.083	0.039	0.0952870653467641	3	slc45a1
457	4.06448881053505e-06	1.08719086691313	0.093	0.046	0.103989946217539	3	ppm1la
458	6.59429803880941e-06	1.1663645050588	0.116	0.064	0.168715115322939	3	znf385a
459	7.76871683777512e-06	1.00825756718264	0.147	0.089	0.198762620294476	3	sntg1
460	1.16712775703635e-05	1.42715831962098	0.085	0.042	0.298609636637751	3	pax2b
461	1.42903694481956e-05	1.88831592426144	0.043	0.016	0.365619102332086	3	rab11fip5a
462	1.64979270698659e-05	1.97280142305189	0.041	0.015	0.422099464082519	3	ogdhl
463	1.88654814469346e-05	1.49796377285974	0.054	0.022	0.482673342819823	3	drd2a
464	2.03644802856904e-05	1.21451544030843	0.087	0.044	0.521025228109389	3	npas1
465	2.124641771886e-05	1.49440246690664	0.029	0.009	0.543589597337034	3	XLOC-022188
466	2.48076444458014e-05	1.0496644305735	0.13	0.078	0.634703583145828	3	meis2b
467	2.89307640829478e-05	1.12175812023418	0.101	0.056	0.740193599062219	3	chrnb2b
468	3.16250511693332e-05	1.55197704285888	0.039	0.014	0.809126934167389	3	tmed7
469	5.08762662859709e-05	1.01508383138667	0.083	0.043	1	3	grid1a
470	5.88672753655419e-05	1.46061141428778	0.031	0.01	1	3	CABZ01041610.1
471	6.85787095273805e-05	2.19236589031876	0.017	0.004	1	3	l1cama
472	7.44823011364266e-05	1.95763947048384	0.048	0.02	1	3	tmtopsa
473	8.6026024003026e-05	1.15228984182152	0.099	0.056	1	3	BX004770.1
474	9.75681625897706e-05	1.00149054327397	0.124	0.076	1	3	fam19a1a
475	0.000140301116656692	1.19323433159077	0.058	0.027	1	3	st8sia3
476	0.000178778522879317	1.01221185155222	0.039	0.016	1	3	fam69b
477	0.000191346296852376	1.00037088338643	0.124	0.078	1	3	si:dkey-238f9.1
478	0.000208534350774577	1.51566545768585	0.031	0.011	1	3	itga6a
479	0.000209775511100844	1.03653795929747	0.083	0.045	1	3	elmod1
480	0.000219432449730591	1.06797161656214	0.056	0.027	1	3	chgb
481	0.000224811278453474	1.08257084324121	0.079	0.043	1	3	si:dkeyp-27e10.3
482	0.000305294883359983	1.88860515750667	0.025	0.008	1	3	si:ch73-140j24.4
483	0.000461975237702963	1.09732374163939	0.068	0.036	1	3	mafa
484	0.000469372546125609	1.94310566450285	0.017	0.004	1	3	fzd8a
485	0.000495993896002662	3.15605026306903	0.01	0.002	1	3	dnali1
486	0.000538014823981532	1.43071493920702	0.029	0.011	1	3	XLOC-008693
487	0.000548762085448007	1.4700727418405	0.062	0.032	1	3	AL929493.1
488	0.000556825969105808	1.23606626071638	0.035	0.014	1	3	XLOC-017021
489	0.000564779382998631	1.21774768333239	0.029	0.011	1	3	zgc:110063
490	0.000566320633781627	1.06228030890779	0.058	0.029	1	3	susd4
491	0.000582373275421082	1.33485656925849	0.041	0.018	1	3	ank1b
492	0.00068912953212364	1.30098746681375	0.043	0.02	1	3	LOC101884441
493	0.000749518220795943	1.08939066057696	0.153	0.107	1	3	si:dkey-112m2.1
494	0.000764928025097795	1.3951512506989	0.037	0.016	1	3	naa38
495	0.000840785479986999	2.96714886268612	0.012	0.003	1	3	il2rb
496	0.000875669568910493	1.81068747331425	0.031	0.013	1	3	gtf2a1
497	0.000984151476586993	2.94623815749696	0.014	0.004	1	3	nrxn1b
498	0.000984297356156294	2.36202978396482	0.01	0.002	1	3	znf1181
499	0.00100984989682416	2.20187396513389	0.014	0.004	1	3	si:ch211-238n5.4
500	0.00102021574975755	1.25134851388323	0.074	0.043	1	3	pax2a
501	0.00110119770350323	1.34111458936204	0.056	0.029	1	3	si:ch211-130m23.3
502	0.001207581919908	1.32102050276559	0.033	0.014	1	3	XLOC-002452
503	0.00120758192458765	1.39579983740596	0.033	0.014	1	3	CU467042.1
504	0.00128983661696527	1.06981355681277	0.107	0.07	1	3	si:ch73-386h18.1
505	0.00148588693867337	1.32412206935686	0.052	0.027	1	3	MGAT5B
506	0.00156822098243932	1.22657967957277	0.014	0.004	1	3	crsp7
507	0.00173879296642483	1.00647758168471	0.074	0.044	1	3	arhgap32a
508	0.00174686236728517	1.06466417348196	0.019	0.006	1	3	mgat2
509	0.00178785281500673	2.46266911212206	0.01	0.002	1	3	si:dkey-154p10.3
510	0.00181467353942411	1.82666681084181	0.023	0.008	1	3	scn1ba
511	0.00184506703707415	1.09245768329438	0.079	0.047	1	3	KCNN2
512	0.00203529942075867	1.04283800300979	0.056	0.03	1	3	rgs7a
513	0.00223562334179875	1.80080983707196	0.014	0.004	1	3	pus10
514	0.00240763642122847	1.05980064709924	0.052	0.028	1	3	onecut3b
515	0.00257155493353023	1.15929149269028	0.056	0.031	1	3	ARHGAP22 (1 of many)
516	0.00265354272770233	1.30468697352784	0.029	0.012	1	3	atraid
517	0.00277003295390004	1.14917732861206	0.025	0.01	1	3	si:dkey-81h8.1
518	0.00293186003348984	1.37953736606542	0.027	0.011	1	3	brap
519	0.00300033876617626	1.59694105282509	0.019	0.006	1	3	si:dkey-183i3.9
520	0.00305501578080675	2.15732668002289	0.01	0.002	1	3	tomm5
521	0.00314128860600216	1.28352908894119	0.062	0.036	1	3	bnc2
522	0.0032017432536542	1.22462485371952	0.033	0.015	1	3	tmie
523	0.00325101281070643	1.32320819405802	0.048	0.025	1	3	bace1
524	0.00333444891883343	1.52774065673313	0.025	0.01	1	3	zgc:165518
525	0.00351134146009942	1.25907495459153	0.035	0.017	1	3	ecel1
526	0.00386848974372708	1.06903853130119	0.081	0.051	1	3	LO017711.1
527	0.004851333235121	2.34079324560705	0.01	0.003	1	3	emp1
528	0.00488623417096411	1.69603301589649	0.01	0.003	1	3	ndufs6
529	0.00497843587202075	1.1169052538812	0.033	0.016	1	3	plekha7b
530	0.00599544381036043	1.18215120252108	0.027	0.012	1	3	CABZ01066312.1
531	0.00616605046129758	1.18294819651294	0.062	0.037	1	3	LOC100332354
532	0.00618635610231039	1.23293667093421	0.05	0.028	1	3	LOC101883656
533	0.0063451196913342	1.3402016086926	0.017	0.006	1	3	chd8
534	0.00669137401156168	1.4067207590168	0.029	0.013	1	3	XLOC-014193
535	0.00700300800783396	1.40006246161194	0.033	0.016	1	3	vopp1
536	0.0071642118979288	1.02661317381092	0.043	0.024	1	3	ttbk2a
537	0.00732161624862303	1.14421594738897	0.054	0.031	1	3	gfra4b
538	0.00768224504011121	1.11406614623336	0.023	0.01	1	3	FNDC10
539	0.00783324808752317	1.53358846408107	0.014	0.005	1	3	dgat1a
540	0.00841131971678662	1.45521011710683	0.031	0.015	1	3	rpn1
541	0.00868405474452665	1.00432055005512	0.112	0.08	1	3	CR381531.2
542	0.00884083069730418	1.2542183956874	0.021	0.009	1	3	XLOC-020898
543	0.00950639746012016	2.05367451247555	0.012	0.004	1	3	abcf2b
544	0.00999356910875879	2.02366225652084	0.017	0.006	1	3	LOC103910007
545	0.00999356910875879	1.73714485469917	0.017	0.006	1	3	XLOC-019883
546	8.50908158384723e-179	2.29232592319438	0.998	0.886	2.17704852322731e-174	4	NC-002333.4
547	5.0961357671912e-136	2.5994582722288	0.683	0.215	1.30384633603587e-131	4	eef1a1l1
548	8.7609247005057e-136	3.02938407198259	0.529	0.117	2.24148258462438e-131	4	crybb1
549	3.36686767175977e-120	3.23099899230937	0.46	0.098	8.61413093819738e-116	4	crygm2d13
550	2.04030111700612e-107	3.07696237391114	0.467	0.113	5.22011040786017e-103	4	cryba1b
551	1.19159550550531e-97	2.96803828903813	0.462	0.119	3.04869710083534e-93	4	krt91
552	2.12232354076273e-97	3.0008429167129	0.393	0.085	5.42996477904145e-93	4	crybb1l1
553	7.96300474726902e-97	3.06429537362163	0.391	0.085	2.03733476458878e-92	4	cryba2a
554	2.0060441494818e-94	2.47882350220911	0.391	0.083	5.13246395644919e-90	4	cyt1
555	2.50576500942656e-94	3.08495327081081	0.393	0.088	6.41099977661785e-90	4	cryba1l1
556	2.64645444178522e-94	3.13921289394224	0.393	0.088	6.77095368930749e-90	4	apoa1b
557	3.02478604430252e-94	2.77193520078801	0.377	0.079	7.738915094348e-90	4	actc1b
558	4.88024662419688e-86	2.9147921209439	0.356	0.077	1.24861109880077e-81	4	crygn2
559	8.31530555462924e-84	2.72570147533705	0.448	0.128	2.12747092615189e-79	4	rpl4
560	2.83341106786142e-76	2.9820103839115	0.379	0.1	7.24928221712344e-72	4	crygm2d8
561	4.90075877501918e-75	2.95088723683401	0.37	0.096	1.25385913258866e-70	4	rplp0
562	1.41472599629635e-74	2.80003775836633	0.317	0.068	3.61957646152421e-70	4	crygm2d2
563	1.08103041121449e-73	2.88340423943135	0.336	0.078	2.76581630709228e-69	4	crybb1l2
564	2.95233083307022e-73	2.80879008416305	0.329	0.075	7.55353843641016e-69	4	aldob
565	3.3802333485968e-72	3.31224074616577	0.26	0.047	8.64832702238492e-68	4	crygmxl2
566	6.51554797526585e-72	2.9598136677484	0.315	0.071	1.66700294947177e-67	4	rpl13
567	3.28627387601775e-71	2.94113409652524	0.329	0.078	8.4079317117914e-67	4	cryba4
568	1.90898507876541e-69	2.55511032819453	0.434	0.139	4.8841383240213e-65	4	NC-002333.17
569	3.19298364215968e-68	2.84148618440664	0.313	0.072	8.16924864846554e-64	4	crygm2d18
570	1.54753748644773e-58	2.6420214361933	0.336	0.096	3.95937465907652e-54	4	eef1g
571	4.49826610888998e-57	2.34637539962785	0.366	0.113	1.1508813839595e-52	4	slc25a5
572	8.51947799388369e-57	2.70551224350306	0.313	0.085	2.17970844473514e-52	4	rpsa
573	3.54858172577255e-53	2.5243108817021	0.32	0.093	9.07904634538907e-49	4	rack1
574	4.00951643404039e-52	2.26955750204694	0.395	0.141	1.02583477964923e-47	4	hsp90ab1
575	1.41150882511031e-50	2.48989046373646	0.329	0.101	3.61134532904473e-46	4	serbp1a
576	8.75238860274476e-50	2.75383443664522	0.241	0.057	2.23929862401225e-45	4	crygm2d16
577	1.04265897546516e-49	2.25765872850367	0.359	0.12	2.66764298872761e-45	4	eef2b
578	3.2455127171354e-49	2.90340604422284	0.251	0.062	8.30364428679093e-45	4	rpl7
579	8.51737597925656e-48	2.72126971142476	0.246	0.061	2.17917064429279e-43	4	tpt1
580	6.65693271220161e-47	2.7363718971142	0.264	0.072	1.70317623441678e-42	4	rps9
581	7.00938152962992e-46	2.33819617298934	0.326	0.108	1.79335026435581e-41	4	si:ch73-1a9.3
582	9.51960831183585e-46	2.51893471943242	0.285	0.084	2.4355917865832e-41	4	rpl7a
583	9.83361692915076e-46	2.91135585263413	0.202	0.043	2.51593089132322e-41	4	si:ch211-255g12.6
584	1.03520068245026e-45	2.64981527384406	0.234	0.058	2.648560946049e-41	4	rps7
585	5.4514280619758e-45	2.59742767628594	0.274	0.079	1.39474786965651e-40	4	rps4x
586	5.76037265794588e-45	2.55092669771943	0.283	0.084	1.47379134453545e-40	4	rps3
587	6.74568647837805e-45	2.88780921417352	0.186	0.038	1.72588388549303e-40	4	crygm2d15
588	9.1505835796148e-45	2.71713668012213	0.228	0.056	2.34117680884445e-40	4	cryba2b
589	1.16782517445039e-43	1.32469365776057	0.354	0.122	2.98788070883133e-39	4	opn1sw1
590	2.07254778227167e-43	1.69306440881227	0.398	0.155	5.30261350094207e-39	4	pde6h
591	2.44435837762987e-43	2.84254574668722	0.205	0.047	6.25389090916602e-39	4	crygm2d14
592	3.56380037135427e-43	2.39721909352236	0.274	0.081	9.11798325010989e-39	4	rpl8
593	5.35643963197888e-43	2.37723957053436	0.29	0.09	1.3704450798418e-38	4	rps2
594	4.81832768286059e-42	2.59025010782567	0.216	0.053	1.23276913765988e-37	4	rpl26
595	9.67679721852001e-42	1.55659245684785	0.253	0.07	2.47580856835835e-37	4	atp2a1
596	1.74992973757889e-41	2.89902879089556	0.198	0.046	4.47719523359558e-37	4	crygm2d11
597	1.77474711869815e-41	2.350913088274	0.326	0.117	4.54069050318921e-37	4	tmsb4x
598	3.44917630191602e-41	2.31054694718841	0.198	0.045	8.82471756845215e-37	4	ucp1
599	4.00186790476155e-41	2.35108296271239	0.253	0.072	1.02387790343324e-36	4	rps10
600	1.29627107050477e-40	2.4469740782884	0.251	0.072	3.31650953388645e-36	4	rps6
601	6.02995721019535e-39	2.51821048161691	0.221	0.059	1.54276455222848e-34	4	rpl15
602	6.60882970181569e-39	2.07586819671896	0.372	0.153	1.69086907920954e-34	4	marcksl1b
603	1.64655257636607e-38	2.28410508296275	0.257	0.078	4.21270476663258e-34	4	ppdpfb
604	3.29258733256242e-38	2.78089258836851	0.17	0.037	8.42408469036096e-34	4	crygmx
605	3.89734536382503e-38	2.70889265243676	0.147	0.027	9.97135811334634e-34	4	krtt1c19e
606	5.92613205654387e-37	3.21374375588724	0.115	0.017	1.51620088666675e-32	4	crygm2d6
607	8.96485470087423e-37	2.04458577784627	0.31	0.113	2.29365807521867e-32	4	pabpc1a
608	1.152167270267e-36	2.89854330410497	0.172	0.039	2.94781996097811e-32	4	rps28
609	2.98598700352372e-36	2.62739504307146	0.221	0.062	7.63964774851544e-32	4	ppiaa
610	9.33770168099577e-36	2.22588209627893	0.267	0.087	2.38905097508277e-31	4	rpl3
611	1.70297863914957e-35	1.88614482536588	0.416	0.197	4.35707084826418e-31	4	h1f0
612	5.46654654897391e-35	2.42888867323101	0.251	0.081	1.39861593455497e-30	4	rpl6
613	2.00901627097873e-34	2.34068356463074	0.234	0.072	5.14006812929909e-30	4	rpl18
614	6.61572839725666e-34	2.67353927784438	0.166	0.038	1.69263411043812e-29	4	rpl11
615	1.01026019964844e-33	3.37002762967448	0.138	0.027	2.58475072080053e-29	4	bfsp2
616	4.4738569369953e-33	2.93891592594731	0.136	0.027	1.14463629733025e-28	4	lim2.4
617	2.47952324153543e-32	3.25330085473464	0.113	0.019	6.34386021346841e-28	4	CR384089.1
618	2.87949411608256e-32	3.16394274552511	0.138	0.029	7.36718569599723e-28	4	prss59.2
619	7.96983134556767e-32	3.04157727472299	0.12	0.022	2.03908134976349e-27	4	apoa2
620	2.18544176072933e-31	1.92040378812277	0.117	0.021	5.591452744826e-27	4	krt96
621	3.38281407405614e-31	1.02622950669492	0.26	0.088	8.65492980847265e-27	4	rho
622	3.83281106533637e-31	2.66210731847175	0.182	0.049	9.8062471106631e-27	4	zgc:114188
623	7.64656272037877e-31	1.97054981670563	0.246	0.082	1.95637307200891e-26	4	pde6ha
624	4.64165960508959e-30	2.20152677608894	0.234	0.078	1.18756860996217e-25	4	ybx1
625	4.74238383778763e-30	2.89506899181492	0.152	0.036	1.21333890489797e-25	4	BFSP1
626	7.96024122833287e-30	1.85863773943159	0.29	0.113	2.03662771826897e-25	4	mt-cyb
627	1.27232791143544e-29	2.21971108631048	0.237	0.081	3.25525096140756e-25	4	mt-co1
628	1.72968031159812e-29	2.45289382811659	0.17	0.045	4.42538707722378e-25	4	mt-atp6
629	1.90300129559807e-29	2.38698044171344	0.251	0.09	4.86882881478765e-25	4	COX3
630	1.90932866405159e-29	2.97653466203792	0.101	0.017	4.885017386976e-25	4	crygm2d21
631	4.36385168803675e-29	1.97632205718739	0.276	0.106	1.1164914543842e-24	4	stmn1b
632	9.52765767167057e-29	2.95172182511784	0.115	0.022	2.43765121529691e-24	4	zgc:136930
633	1.35438831840899e-28	2.28046985481654	0.23	0.079	3.4652025126494e-24	4	naca
634	1.92010739468974e-28	4.17458366158502	0.069	0.008	4.91259476931371e-24	4	cyp3a65
635	2.69217672525414e-28	2.68317352671121	0.122	0.025	6.88793415156272e-24	4	nme2b.2
636	7.56294564866201e-28	2.10986004844249	0.225	0.077	1.93497964421018e-23	4	rps8a
637	1.0705237303534e-27	1.41007275946708	0.485	0.283	2.73893496410917e-23	4	cirbpb
638	1.51727742460033e-27	2.95128332749847	0.113	0.022	3.88195429083995e-23	4	crygm2d10
639	2.05620276748841e-27	2.25148421646954	0.207	0.067	5.2607947806191e-23	4	mt-co2
640	7.22495953002609e-27	1.42498611977116	0.172	0.049	1.84850589575717e-22	4	myhz1.1
641	1.08156654495776e-26	2.62110166902687	0.159	0.043	2.76718800527442e-22	4	rps5
642	1.75057954544157e-26	2.93097310779067	0.094	0.016	4.47885776701227e-22	4	crygm2d1
643	1.91465177415566e-26	2.9979032982829	0.12	0.026	4.89863656417727e-22	4	eif5a
644	2.80497790330542e-26	2.60799800685971	0.154	0.042	7.17653596560693e-22	4	rps26l
645	4.33714664522485e-26	1.80330148492307	0.149	0.039	1.10965896918078e-21	4	krt17
646	4.38134184897891e-26	2.98813303414645	0.122	0.027	1.12096631206126e-21	4	rplp2
647	5.50031059563911e-26	1.55360391245314	0.4	0.213	1.40725446589427e-21	4	histh1l
648	6.03786501500925e-26	2.62913113674388	0.161	0.046	1.54478776409012e-21	4	rpl18a
649	7.72327441026191e-26	2.36689923381052	0.117	0.025	1.97599975786551e-21	4	cyt1l
650	8.01482289438274e-26	3.51147014354219	0.106	0.021	2.05059243752782e-21	4	chia.2
651	1.21048332451757e-25	2.29597117831525	0.161	0.045	3.0970215857782e-21	4	rps25
652	1.40311240906124e-25	2.60158099565213	0.152	0.041	3.58986309858318e-21	4	rps14
653	9.97122554879196e-25	2.80127751508965	0.12	0.027	2.55113805665842e-20	4	si:dkey-183i3.5
654	4.06986434677608e-24	2.61046384112548	0.152	0.043	1.04127479312266e-19	4	rps11
655	8.00421336892832e-24	2.36875679884443	0.147	0.041	2.04787799044031e-19	4	rpl14
656	1.4446312300998e-23	2.41988679081998	0.202	0.073	3.69608900221035e-19	4	rpl19
657	1.88048867428425e-23	2.17092908878125	0.209	0.076	4.81123027315626e-19	4	actb2
658	2.61611395167275e-23	2.33466135590455	0.126	0.032	6.69332754535473e-19	4	ckmb
659	2.67417484277525e-23	2.96176632121222	0.103	0.022	6.84187633524047e-19	4	rpl12
660	5.74811188418538e-23	2.05388127644778	0.189	0.064	1.47065442556883e-18	4	rpl23a
661	5.95685675357857e-23	7.2964771928784	0.021	0	1.52406180040308e-18	4	ela2
662	9.41849498082692e-23	1.49548504834476	0.372	0.201	2.40972194084457e-18	4	glula
663	1.91665049021304e-22	2.62078927089024	0.103	0.023	4.90375027921007e-18	4	pfn1
664	2.793829037852e-22	3.63716524442009	0.062	0.008	7.14801159334435e-18	4	fetub
665	3.06167128906519e-22	2.28929588795914	0.163	0.052	7.83328599307329e-18	4	rplp1
666	7.22505021796711e-22	1.48355573019526	0.11	0.026	1.84852909826688e-17	4	atp2a1l
667	8.39592782443073e-22	1.94875305137246	0.23	0.093	2.1480981338806e-17	4	mt-nd4
668	3.30584326030165e-21	2.57107392071989	0.108	0.026	8.45799998148177e-17	4	si:dkey-33c14.3
669	5.63307990371262e-21	2.73038913652919	0.106	0.025	1.44122349336487e-16	4	rplp2l
670	7.76092420066035e-21	2.1399115874858	0.117	0.03	1.98563245673895e-16	4	tpma
671	8.83564621135904e-21	2.71398213877427	0.108	0.026	2.26060008317621e-16	4	rpl28
672	1.57348790451812e-20	3.08297564175753	0.064	0.01	4.02576880370961e-16	4	fabp10a
673	3.99747629073598e-20	1.23690255659395	0.384	0.216	1.0227543089848e-15	4	mknk2b
674	6.37121816914197e-20	1.65274566533383	0.26	0.117	1.63007616857497e-15	4	vamp2
675	1.0443339576744e-19	2.097557628168	0.159	0.053	2.67192843070994e-15	4	h3f3d
676	1.69575972770393e-19	2.54580142001417	0.103	0.026	4.33860126333051e-15	4	rps29
677	2.19277695650033e-19	2.5101705490492	0.097	0.023	5.61021984320608e-15	4	hmga1a
678	2.34849505571594e-19	2.38038699898305	0.138	0.043	6.00862460004923e-15	4	rsl24d1
679	2.72111544573915e-19	2.69571029581511	0.117	0.032	6.96197386792361e-15	4	rps16
680	2.7908731657314e-19	3.93387489521574	0.076	0.015	7.14044899452379e-15	4	apobb.1
681	3.13456111851133e-19	2.17982647973996	0.131	0.039	8.01977462171123e-15	4	rpl27
682	3.14549546067949e-19	3.26441786279551	0.067	0.011	8.04775013614849e-15	4	prss1
683	4.6299451701371e-19	2.23153797390835	0.159	0.054	1.18457147177958e-14	4	rpl17
684	5.52533473410927e-19	2.31852458860355	0.154	0.052	1.41365689172186e-14	4	si:ch211-222l21.1
685	8.03717355012003e-19	2.51335621779812	0.12	0.034	2.05631085279821e-14	4	mt-nd2
686	1.39204679850827e-18	2.15826627178907	0.163	0.058	3.56155173398341e-14	4	eif1b
687	3.17205375529395e-18	2.27337781326083	0.09	0.021	8.11569953291956e-14	4	pvalb1
688	3.31916221787632e-18	2.79741302321236	0.071	0.014	8.49207653443658e-14	4	gapdh
689	7.58643014916559e-18	2.01533473322043	0.156	0.055	1.94098815366402e-13	4	rpl34
690	9.37312599029799e-18	1.84158473644642	0.184	0.072	2.39811428461774e-13	4	mylz3
691	6.10615705439722e-17	2.16539099950123	0.136	0.045	1.56226028236753e-12	4	rps18
692	6.92449759253984e-17	2.60107766586952	0.062	0.011	1.77163270905132e-12	4	prss59.1
693	9.28771010045446e-17	2.39510417148539	0.094	0.024	2.37626062920127e-12	4	vim
694	1.1011816557707e-16	2.35165310316167	0.101	0.028	2.81737326628933e-12	4	rpl24
695	1.34474618086071e-16	2.43586727821096	0.097	0.026	3.44053310373213e-12	4	rpl22
696	2.2087299038149e-16	2.27643472315221	0.074	0.016	5.65103545891043e-12	4	tnni2b.2
697	5.03221868250968e-16	1.5057815235552	0.122	0.039	1.2874931499201e-11	4	krt4
698	7.21325317064269e-16	2.06661521042373	0.147	0.054	1.84551082370893e-11	4	rps19
699	8.1602039465427e-16	2.41740581581114	0.11	0.034	2.08778817972295e-11	4	rpl23
700	8.65141687387926e-16	2.12364895151137	0.133	0.046	2.21346500718201e-11	4	rps24
701	5.82563459132408e-15	1.08001353268445	0.209	0.094	1.49048861019027e-10	4	rbp4
702	6.21314107255635e-15	2.82758027264522	0.051	0.009	1.58963214341354e-10	4	si:dkey-14d8.6
703	1.29953647727638e-14	1.98165884651458	0.12	0.04	3.32486407711162e-10	4	faua
704	1.40197633252636e-14	1.74322439621643	0.228	0.112	3.5869564467687e-10	4	ptmab
705	1.50459447082481e-14	3.06095149216361	0.048	0.008	3.84950495360529e-10	4	apoda.2
706	1.53930956921844e-14	1.63472951155701	0.218	0.105	3.93832353284537e-10	4	calm1a
707	1.73717695902851e-14	2.18948143946678	0.094	0.027	4.44456724967444e-10	4	eif3i
708	1.95163164913345e-14	1.50895403589602	0.225	0.109	4.99324957430794e-10	4	gnb1b
709	2.09675938738134e-14	2.24707401652393	0.08	0.021	5.36455889261516e-10	4	rps15a
710	5.78805691063872e-14	2.22786362997371	0.09	0.026	1.48087436058692e-09	4	mdh2
711	6.36529572459682e-14	2.56896356753158	0.046	0.008	1.6285609111381e-09	4	krt92
712	8.12065222998266e-14	2.0802495196447	0.131	0.049	2.07766887304106e-09	4	cfl1
713	1.09046202445385e-13	2.45816872067041	0.103	0.034	2.78994708956517e-09	4	oaz1a
714	1.34927616303875e-13	2.09981197052372	0.12	0.042	3.45212306313464e-09	4	rps20
715	1.8389229600403e-13	4.02789931761757	0.048	0.009	4.70488439326311e-09	4	apoa4b.1
716	1.92544051908194e-13	2.97560535866066	0.057	0.012	4.92623956807114e-09	4	cpa5
717	2.01082213082053e-13	2.45270548453613	0.09	0.027	5.14468842170431e-09	4	gtpbp4
718	2.13159868321229e-13	2.73305084275912	0.062	0.014	5.45369523099866e-09	4	pck1
719	2.93838271993706e-13	2.29109526299766	0.085	0.024	7.51785218895898e-09	4	eif4ebp2
720	3.77109285889258e-13	3.18152056656649	0.037	0.005	9.64834107947668e-09	4	atp1a1a.4
721	4.31571139250307e-13	2.28424518131705	0.097	0.031	1.10417475977191e-08	4	bhmt
722	8.20403671873165e-13	1.90294409284823	0.087	0.026	2.09900279448749e-08	4	fthl27
723	8.51508858880804e-13	2.8751381934823	0.062	0.015	2.17858541544654e-08	4	eno3
724	8.53257069552054e-13	2.1169813519449	0.09	0.027	2.18305821244893e-08	4	zgc:171772
725	1.21723883217673e-12	2.10333065884321	0.099	0.032	3.11430555212416e-08	4	eef1b2
726	1.33694988291662e-12	4.94455493667919	0.021	0.002	3.42058627544218e-08	4	slc6a19a.2
727	1.76264368183484e-12	1.87578047675475	0.138	0.056	4.50972385997443e-08	4	apoeb
728	2.05031092590713e-12	2.2573421419059	0.122	0.046	5.24572050393338e-08	4	CELA1 (1 of many)
729	2.67001432754648e-12	1.84747730829179	0.147	0.062	6.83123165702767e-08	4	ubc
730	3.35685651781355e-12	2.63138829905158	0.083	0.025	8.58851740082597e-08	4	rpl31
731	3.56064300307746e-12	4.24736799930493	0.03	0.004	9.10990512337367e-08	4	ace2
732	4.72656256035287e-12	4.44005614406439	0.028	0.003	1.20929103106628e-07	4	BX511034.8
733	6.0569050281418e-12	2.74342743211662	0.057	0.014	1.54965915145008e-07	4	mipb
734	8.92596941589109e-12	2.5474417816399	0.069	0.019	2.28370927505574e-07	4	romo1
735	9.16689710562457e-12	1.81536979951129	0.14	0.059	2.34535062447405e-07	4	ckbb
736	9.2403498664278e-12	2.24293612899241	0.092	0.03	2.36414351332555e-07	4	rpl35
737	9.39534670746884e-12	1.32791253262571	0.159	0.07	2.4037994551059e-07	4	chac1
738	1.13186926198252e-11	1.4421809054582	0.064	0.017	2.89588750678229e-07	4	mbpa
739	1.57826504086306e-11	3.47934217325758	0.028	0.003	4.03799110704814e-07	4	dio3a
740	1.73493614630035e-11	2.05987178118917	0.09	0.03	4.43883413030944e-07	4	eif3g
741	1.95309248551024e-11	1.65736634964094	0.175	0.084	4.99698712417794e-07	4	hmgb3a
742	2.86861194621899e-11	1.81647261457542	0.115	0.044	7.3393436644013e-07	4	ptgdsb.1
743	3.30631267836001e-11	2.03629992513743	0.129	0.053	8.45920098758409e-07	4	tuba1c
744	4.21602252389015e-11	2.06204474018815	0.074	0.022	1.07866936273729e-06	4	hmga2
745	4.59359737270622e-11	2.02350884202333	0.083	0.027	1.17527188780689e-06	4	capn3a
746	5.11310874962773e-11	2.55329902551079	0.083	0.027	1.30818887359225e-06	4	uba52
747	5.2629888665505e-11	1.35560652093369	0.126	0.052	1.34653570150694e-06	4	rpl5a
748	7.82419302258282e-11	2.26125945113313	0.078	0.025	2.00181978482781e-06	4	ugp2a
749	8.91297721399678e-11	1.99092975670403	0.11	0.043	2.28038522020108e-06	4	atp5f1b
750	9.16421949939439e-11	2.31502121714052	0.055	0.014	2.34466555892006e-06	4	saga
751	1.08213717105584e-10	1.52876822210347	0.078	0.025	2.76864795214637e-06	4	myhz2
752	1.18266928871366e-10	1.97225654672181	0.097	0.035	3.0258593751739e-06	4	ddx21
753	1.3638714047497e-10	2.11508197794969	0.055	0.014	3.4894649890521e-06	4	rps17
754	1.82166188555738e-10	4.80858069343791	0.025	0.003	4.66072193419856e-06	4	tm4sf4
755	1.87679170827771e-10	2.34068448787374	0.071	0.022	4.80177158562853e-06	4	nme2b.1
756	1.88298789872467e-10	2.36652856228267	0.078	0.025	4.81762453888707e-06	4	tuba1a
757	2.03847333169708e-10	1.22327430017049	0.297	0.19	5.21543401914698e-06	4	sncgb
758	2.06223601503803e-10	1.88501056006003	0.113	0.045	5.27623084447481e-06	4	tdh
759	2.53906621643739e-10	3.91544192600871	0.048	0.011	6.49620091475506e-06	4	zgc:112285
760	2.95958830327811e-10	1.18935533858225	0.156	0.073	7.57210667393706e-06	4	gngt2b
761	3.40492528765354e-10	3.11398420748872	0.028	0.004	8.71150134846157e-06	4	plg
762	3.43851106324936e-10	1.81273503329131	0.131	0.058	8.7974305553235e-06	4	tuba8l4
763	3.7110547485388e-10	2.13175530916639	0.085	0.03	9.49473357413651e-06	4	ran
764	4.08509884317117e-10	4.24735965968313	0.03	0.005	1.04517253902534e-05	4	vwa11
765	5.16294246729667e-10	2.39534881324968	0.064	0.019	1.32093883025785e-05	4	rpl35a
766	5.33983677155406e-10	1.89794259774086	0.046	0.011	1.36619723800211e-05	4	serpina1l
767	6.01902769029806e-10	2.06925833429513	0.067	0.02	1.53996823456276e-05	4	marcksb
768	8.3515712680298e-10	2.05600922631698	0.064	0.019	2.13674950892543e-05	4	ahcy
769	8.49896252246099e-10	2.55654096247892	0.034	0.006	2.17445956137164e-05	4	pklr
770	8.67082102331215e-10	2.60346429116738	0.064	0.019	2.21842955881441e-05	4	ttll4
771	1.14328109524387e-09	1.58276227396841	0.092	0.034	2.92508468218144e-05	4	tnnt3b
772	1.38465924591826e-09	3.72412956208504	0.025	0.004	3.54265068068186e-05	4	tnni2b.1
773	1.39935387592006e-09	1.98929264134833	0.11	0.046	3.58024689154146e-05	4	mt-nd1
774	1.64488229289927e-09	1.92089943186101	0.106	0.043	4.20843134638278e-05	4	anp32e
775	1.77718064362703e-09	2.57371556213222	0.051	0.013	4.54691667671974e-05	4	fundc1
776	1.8069528434787e-09	4.48421457334767	0.016	0.001	4.62308885004024e-05	4	pla2g12b
777	1.81770122479167e-09	3.08117607361553	0.032	0.006	4.65058858362949e-05	4	sult6b1
778	1.82668683771355e-09	4.0590291112312	0.016	0.001	4.67357827429012e-05	4	zgc:153968
779	2.19162072248576e-09	1.70616471059591	0.154	0.077	5.60726161847982e-05	4	mdh1aa
780	2.19906472335396e-09	1.00206310357865	0.361	0.257	5.6263070947011e-05	4	ndrg4
781	2.79969635004532e-09	1.94653129019262	0.09	0.034	7.16302311159096e-05	4	serbp1b
782	3.07274547226954e-09	1.68302452786002	0.166	0.086	7.86161929080161e-05	4	vsnl1b
783	3.14655805753044e-09	3.24018440232305	0.018	0.002	8.05046879019163e-05	4	zgc:153846
784	3.28705859445363e-09	1.82063145288221	0.122	0.055	8.40993941390962e-05	4	hnrnpaba
785	3.53104657390259e-09	3.35816323345529	0.025	0.004	9.03418265932978e-05	4	krt94
786	3.64800220874584e-09	2.55143674288941	0.051	0.014	9.33341365107623e-05	4	pgam1b
787	4.47690543492068e-09	1.79893818665624	0.09	0.034	0.000114541625552446	4	zgc:65895
788	4.97585614225563e-09	2.00367937963818	0.113	0.049	0.00012730727939961	4	fam117ba
789	5.23128844592869e-09	2.15516402185917	0.085	0.032	0.000133842514889086	4	nsa2
790	5.64046641971952e-09	2.21941775860462	0.051	0.014	0.000144311333348524	4	cfl1l
791	5.77640239218056e-09	1.88083214089572	0.11	0.048	0.00014778925520394	4	aldh6a1
792	6.48980342068428e-09	1.28737189175466	0.237	0.144	0.000166041620518207	4	sncb
793	7.79096267096617e-09	3.41133670782045	0.03	0.005	0.00019933177993667	4	eif3ea
794	7.92398035871828e-09	3.17666724560515	0.03	0.005	0.000202735037477807	4	pdzk1
795	8.68373265883738e-09	2.3958252738322	0.064	0.021	0.000222173300076354	4	rps21
796	9.42332112118189e-09	2.17032652585549	0.071	0.025	0.000241095670885439	4	si:ch211-288g17.3
797	9.44083802493601e-09	2.14671536398384	0.071	0.025	0.000241543840867988	4	h2afvb
798	1.00245936324673e-08	1.61412769229783	0.113	0.05	0.000256479228086675	4	hdlbpa
799	1.01798255231587e-08	1.6408336487749	0.149	0.076	0.000260450836010016	4	dnajc5aa
800	1.33594447670011e-08	1.75895928118769	0.108	0.047	0.000341801394363722	4	atp5fa1
801	2.08206154233436e-08	1.66862570855634	0.055	0.017	0.000532695445606247	4	cdk5r2a
802	2.25437043554609e-08	1.73131109992863	0.108	0.047	0.000576780675934468	4	vdac2
803	2.5444903520403e-08	4.54794447548276	0.021	0.003	0.000651007856569511	4	slc5a1
804	2.6152827949243e-08	1.41719948812958	0.113	0.05	0.000669120103081381	4	gnat2
805	2.67330595167882e-08	3.30352563662131	0.021	0.003	0.000683965327737025	4	rab28
806	3.52176137445849e-08	1.90723870803294	0.103	0.046	0.000901042647655205	4	pcbp2
807	3.76884101410128e-08	1.40313237776319	0.138	0.069	0.000964257973457813	4	h1fx
808	3.79838105336372e-08	1.73064862644645	0.076	0.028	0.000971815792503108	4	zfp36l1a
809	4.07552329537106e-08	2.27508487842646	0.06	0.02	0.00104272263512069	4	rpl38
810	4.16071083378664e-08	4.44424757389341	0.016	0.002	0.00106451786682431	4	tcnba
811	4.19182152866136e-08	3.94145485687852	0.016	0.002	0.00107247753810801	4	si:ch211-161h7.5
812	4.76540196459657e-08	1.9529966758773	0.083	0.033	0.00121922809264203	4	nupr1a
813	5.86406253813963e-08	1.30280612214911	0.216	0.133	0.00150032040038302	4	cnbpb
814	6.53204920904528e-08	2.33245744882359	0.069	0.025	0.00167122479013424	4	myl12.1
815	6.63007703886096e-08	4.98652339352535	0.021	0.003	0.00169630521039258	4	stoml3b
816	6.78114816660754e-08	1.99982904091077	0.067	0.024	0.00173495675842654	4	map1lc3b
817	6.93032649777065e-08	2.82661985564104	0.028	0.005	0.00177312403445462	4	lrrc20
818	7.22119156400051e-08	2.1154389459648	0.071	0.026	0.00184754186164953	4	atp5mc3b
819	8.48328256521802e-08	2.19281914825866	0.078	0.031	0.00217044784431103	4	rpl29
820	8.55159069831402e-08	2.14762685376116	0.055	0.018	0.00218792448016364	4	gstp1
821	1.00871723453916e-07	2.97091594413805	0.032	0.007	0.00258080304456844	4	CR848757.1
822	1.04118629857452e-07	2.59268565447224	0.034	0.008	0.00266387514490291	4	aldoab
823	1.13041838622761e-07	1.74421751725674	0.097	0.042	0.00289217544116335	4	rps23
824	1.21160334517035e-07	1.4521759200783	0.053	0.017	0.00309988715861835	4	zgc:112265
825	1.2622608656588e-07	2.60523911482703	0.044	0.012	0.00322949442478804	4	rps26
826	1.3177171729236e-07	2.10527144402265	0.071	0.027	0.00337137938692502	4	caprin1b
827	1.33371031582007e-07	2.34504066835114	0.046	0.013	0.00341229784302564	4	fabp7a
828	1.36434359395059e-07	1.86363487912436	0.071	0.027	0.00349067308512258	4	gng3
829	1.54523960825165e-07	2.8373573591379	0.03	0.006	0.00395349553771186	4	gpx9
830	1.57839279871615e-07	3.35754316609855	0.025	0.005	0.00403831797551527	4	apex1
831	1.60304561245354e-07	3.09669127451703	0.025	0.005	0.00410139219946239	4	cel.1
832	1.70601712524898e-07	2.30277832523506	0.062	0.022	0.00436484481494951	4	nop53
833	1.80726032725213e-07	1.45164868408357	0.101	0.046	0.00462387554727457	4	atp1b1a
834	1.89649136997329e-07	1.29050643380464	0.149	0.08	0.00485217317007667	4	nfil3-6
835	2.36897987085584e-07	2.05954872650521	0.051	0.016	0.00606103499958466	4	zgc:56493
836	2.67396762119175e-07	1.00254707395275	0.099	0.045	0.00684134615881908	4	si:ch211-250g4.3
837	2.73391774815168e-07	2.06941971627606	0.034	0.008	0.00699472855864609	4	g6pca.2
838	3.44260278455616e-07	4.33714551371607	0.023	0.004	0.00880789922428693	4	zanl
839	3.70917058778156e-07	2.76451743008363	0.034	0.009	0.00948991294883911	4	glo1
840	3.93030319648078e-07	1.93840218909158	0.069	0.027	0.0100556807281961	4	ube2v2
841	3.98225928897528e-07	2.89570527813246	0.028	0.006	0.0101886103908432	4	amy2a
842	4.41327759580245e-07	1.65763794140163	0.039	0.011	0.0112913707288606	4	gch1
843	4.66011739703699e-07	4.09812878046229	0.016	0.002	0.0119229103603191	4	muc13b
844	4.88444934747168e-07	2.89842976195585	0.016	0.002	0.0124968636555063	4	zgc:153284
845	5.32033176773791e-07	1.98209021252813	0.067	0.026	0.0136120688277574	4	wu:fb55g09
846	5.49290609865755e-07	2.24319744541024	0.057	0.02	0.0140536002534153	4	BX649300.2
847	5.6606502209531e-07	3.95095502232988	0.014	0.002	0.0144827735903085	4	hrasls
848	5.72813990647417e-07	2.28611335224395	0.025	0.005	0.0146554459507142	4	LOC100330805
849	5.79660804724743e-07	3.19409901343444	0.014	0.002	0.0148306216888826	4	apoea
850	5.81780206706706e-07	2.91883913694822	0.014	0.002	0.0148848465885911	4	si:ch211-121a2.2
851	6.02026798687871e-07	2.10947852737515	0.078	0.033	0.0154028556444292	4	recql
852	6.07434587769438e-07	1.8652398101448	0.048	0.015	0.0155412139280811	4	lxn
853	6.42603636009395e-07	2.13117653138548	0.06	0.022	0.0164410140273004	4	rps27.1
854	6.69150659188564e-07	3.62093609113939	0.023	0.004	0.0171202196153394	4	bysl
855	6.81331324801009e-07	2.26910925734617	0.028	0.006	0.0174318619450338	4	cdo1
856	6.88435265935758e-07	3.04062129964661	0.023	0.004	0.0176136162789664	4	znf622
857	6.98783971167635e-07	2.47986378406924	0.03	0.007	0.0178783879023239	4	eif3k
858	7.04175058130948e-07	2.27861159510748	0.037	0.01	0.0180163188622803	4	arl4ca
859	7.07615605087631e-07	1.82972179129024	0.09	0.04	0.018104345256167	4	ywhaqa
860	7.43542827744452e-07	3.16872394314214	0.018	0.003	0.0190235432478418	4	si:ch211-276i12.9
861	7.61174443425117e-07	2.54607620063437	0.044	0.013	0.0194746481350316	4	mibp2
862	7.7082139842685e-07	3.46339158018392	0.021	0.004	0.019721465478751	4	mt-nd6
863	8.01454662067638e-07	2.91604382025152	0.021	0.004	0.0205052175290005	4	smyd1a
864	8.08690695117821e-07	2.32353934153373	0.044	0.013	0.0206903514345895	4	ola1
865	8.75021439343975e-07	1.62438813807468	0.097	0.045	0.0223874235256156	4	hmgn2
866	8.83855703408372e-07	1.77385011128776	0.055	0.019	0.0226134481717032	4	si:ch73-197b13.1
867	9.71075573058139e-07	1.06852741078642	0.046	0.014	0.0248449685366925	4	agxtb
868	1.09963434500202e-06	2.46736701937643	0.039	0.011	0.0281341447168766	4	eif5a2
869	1.10891569523407e-06	2.37599562359302	0.039	0.011	0.0283716080625637	4	hmgb2b
870	1.2588534773159e-06	2.36323426462954	0.034	0.009	0.0322077662171273	4	pvalb8
871	1.25923390676534e-06	1.79177110084523	0.09	0.041	0.0322174995045912	4	nap1l1
872	1.26898208064482e-06	1.60598586125207	0.106	0.052	0.0324669065332977	4	vdac3
873	1.28357386375872e-06	1.37463780210959	0.11	0.055	0.0328402373042669	4	cdk5r1b
874	1.28811819475315e-06	2.87861114161793	0.023	0.005	0.0329565040127592	4	apoa1a
875	1.29473613328168e-06	3.21850245863788	0.023	0.005	0.0331258239700118	4	c6ast4
876	1.34963709061722e-06	2.2449220306875	0.023	0.005	0.0345304649634416	4	ube2nb
877	1.3875477063994e-06	3.46414518178515	0.032	0.008	0.0355004080682286	4	dgat2
878	1.44566224733733e-06	2.41186844067864	0.044	0.014	0.0369872685981255	4	seta
879	1.49597398922138e-06	1.42641433684684	0.124	0.065	0.038274494514229	4	LOC100333482
880	1.61099219799263e-06	3.13208836564465	0.021	0.004	0.0412172353856413	4	eif1axb
881	1.67813684694674e-06	2.27209491561156	0.046	0.015	0.0429351312291323	4	rpl37
882	1.72092417913101e-06	2.87796876041562	0.028	0.006	0.0440298451230668	4	mylpfb
883	1.7956442405582e-06	2.20161679519478	0.046	0.015	0.0459415578946815	4	edf1
884	1.82803057076262e-06	2.06791929173512	0.053	0.019	0.0467701621529616	4	eif2s3
885	1.84737321681008e-06	1.95151944357229	0.03	0.007	0.0472650437520859	4	bri3
886	1.93135026359603e-06	1.32285746118012	0.048	0.016	0.0494135964941044	4	cct2
887	1.94258340975429e-06	4.4672441806218	0.011	0.001	0.0497009965385636	4	cldn15la
888	1.96172375766407e-06	1.71065359864572	0.103	0.051	0.0501907023398352	4	si:dkeyp-44a8.2
889	1.97726290617316e-06	3.80393842110873	0.011	0.001	0.0505882714544402	4	rps19bp1
890	2.09265185986516e-06	1.54276018110608	0.087	0.04	0.05354049783465	4	rcvrn3
891	2.11273176338696e-06	1.59258880428796	0.097	0.046	0.0540542421662554	4	pfn2
892	2.30731485361468e-06	1.97877487375456	0.053	0.019	0.0590326505297317	4	eif3s6ip
893	2.43440636727157e-06	2.49660538237798	0.048	0.017	0.0622842869066432	4	cct5
894	2.49759878406784e-06	2.40706313882054	0.044	0.014	0.0639010648903758	4	pno1
895	2.67390440932379e-06	2.42181070034556	0.039	0.012	0.0684118443125492	4	tal2
896	2.85599703615356e-06	2.01279138665959	0.037	0.011	0.0730706841699888	4	myl1
897	3.08310512108587e-06	3.19581411853364	0.021	0.004	0.0788812445229819	4	serpina1
898	3.4430069570836e-06	1.92849599954594	0.044	0.014	0.0880893329969838	4	exosc1
899	4.11080190007564e-06	1.7343326199806	0.046	0.016	0.105174866613435	4	eif3f
900	5.09508505801967e-06	1.46006836199146	0.136	0.078	0.130357751209433	4	marcksl1a
901	5.16722598114362e-06	1.03379135379093	0.269	0.194	0.13220347672756	4	btg1
902	5.21630936423481e-06	2.13365629060809	0.037	0.011	0.133459275083948	4	eif3m
903	5.69921752171826e-06	3.5433448507893	0.014	0.002	0.145814480293162	4	prrx1a
904	5.7798284051626e-06	3.18673108966294	0.014	0.002	0.147876909746085	4	si:zfos-1192g2.3
905	5.88802301494364e-06	1.45018971161015	0.124	0.069	0.150645068837333	4	pkma
906	6.09216134203769e-06	1.82350005338785	0.078	0.036	0.155867947936034	4	eif3c
907	6.26249943449541e-06	1.25324901154803	0.186	0.118	0.160226048031565	4	gad2
908	6.74917458340607e-06	2.68737604719059	0.023	0.005	0.172677631716444	4	hypk
909	6.88131635508486e-06	2.60280552878131	0.023	0.005	0.176058478944846	4	ctrl
910	7.64195554572227e-06	4.12249148237878	0.011	0.001	0.195519432637304	4	cx28.9
911	8.05064486104493e-06	2.24884831923699	0.03	0.008	0.205975748769835	4	kmt5aa
912	8.09985831941258e-06	2.1757863123326	0.057	0.023	0.207234875102171	4	zgc:92744
913	8.38205562307688e-06	1.79613903062682	0.103	0.054	0.214454893116422	4	napba
914	8.73796380960992e-06	1.63933514351278	0.03	0.008	0.22356080406887	4	erh
915	8.83637409232093e-06	2.14171189459423	0.037	0.011	0.226078631152031	4	apoc1
916	9.40489695345325e-06	2.10541794662608	0.034	0.01	0.240624288554101	4	klhl11
917	1.03382530479697e-05	1.81847586047799	0.071	0.032	0.264504204232305	4	stmn2a
918	1.03888937617532e-05	1.82396466391584	0.028	0.007	0.265799846894457	4	si:ch211-152c2.3
919	1.05433897825871e-05	2.71339516626482	0.025	0.006	0.26975262758749	4	ccdc59
920	1.06702334003297e-05	1.17885327791207	0.156	0.095	0.272997921547436	4	calm2b
921	1.06891597711081e-05	1.83472293625227	0.057	0.023	0.2734821527438	4	CAMK2N1
922	1.07648348579116e-05	3.01662671514502	0.023	0.005	0.275418299839668	4	si:ch211-217k17.7
923	1.0976359876775e-05	1.72191428679648	0.08	0.038	0.280830167447288	4	tubb4b
924	1.12217905619448e-05	1.61895155745298	0.074	0.033	0.287109511527358	4	mab21l1
925	1.12531769550465e-05	2.60013663151412	0.023	0.005	0.287912532394866	4	apoc2
926	1.17447018828372e-05	1.37257628741328	0.051	0.019	0.300488197672391	4	pmela
927	1.19455021081762e-05	1.89305454773549	0.048	0.018	0.305625671437687	4	atf4a
928	1.27048670956432e-05	1.71617636826357	0.06	0.025	0.32505402464203	4	grk7a
929	1.29897256492933e-05	1.74291717896235	0.062	0.026	0.332342130737168	4	ldhba
930	1.30396661187534e-05	1.93958514501723	0.034	0.011	0.333619857648304	4	hspa8
931	1.31708557221132e-05	3.67674683632485	0.018	0.004	0.336976343650267	4	casp7
932	1.45400056089638e-05	3.54568660935805	0.014	0.002	0.372006043505339	4	si:ch211-270n8.4
933	1.47526933869022e-05	3.65058735466511	0.014	0.002	0.377447660303893	4	leg1.1
934	1.49900755927468e-05	3.35624650695601	0.014	0.002	0.383521084040426	4	eps8l3b
935	1.56137382151252e-05	1.41759076949477	0.138	0.082	0.399477492233977	4	ywhaba
936	1.58489097438913e-05	1.96567834392563	0.037	0.012	0.405494355797459	4	ada
937	1.66079368389014e-05	2.52630779138229	0.032	0.01	0.424914064023292	4	ela3l
938	1.68138327040899e-05	3.49475204151642	0.023	0.005	0.43018190973414	4	atp5pf
939	1.84351511545077e-05	2.60023952196523	0.041	0.014	0.471663342288079	4	anp32b
940	2.10760436140792e-05	1.45109639734753	0.087	0.044	0.539230575866215	4	foxg1b
941	2.40370518512453e-05	3.24003080793903	0.018	0.004	0.61498797161411	4	stard10
942	2.41367254657581e-05	4.67238637846878	0.011	0.002	0.61753812104142	4	arf6a
943	2.43725887625889e-05	3.59634647652137	0.011	0.002	0.623572683490837	4	foxa1
944	2.45310474026739e-05	3.466890166319	0.011	0.002	0.627626847797413	4	si:dkeyp-73b11.8
945	2.54684777214882e-05	2.07331722491899	0.025	0.007	0.651611002504275	4	agxta
946	2.61861287046461e-05	1.98029052714301	0.041	0.015	0.669972102908371	4	cdk5r1a
947	2.719582844693e-05	3.34962607279983	0.023	0.006	0.695805270814705	4	chia.1
948	2.729619161861e-05	2.8070003406101	0.023	0.006	0.698373062562136	4	rpl22l1
949	2.73193822786329e-05	2.12791762154734	0.057	0.024	0.698966395598822	4	scocb
950	2.75179394716497e-05	2.40707950071114	0.034	0.011	0.704046481382159	4	ddx27
951	2.77309390826073e-05	1.82801035354881	0.062	0.027	0.709496076428508	4	setb
952	2.79050512233958e-05	1.81393349463663	0.037	0.012	0.713950735550581	4	tmsb2
953	2.82826758106042e-05	2.56257287171042	0.021	0.005	0.723612260614307	4	hspe1
954	2.83390965697691e-05	2.77077434012222	0.021	0.005	0.725055785737543	4	zgc:123103
955	2.9149830157964e-05	2.17992004257929	0.034	0.011	0.745798404591509	4	ndufs8a
956	3.03566950510798e-05	1.71979290914239	0.034	0.011	0.776676042881877	4	ces2
957	3.09223565710077e-05	2.14236942406918	0.03	0.009	0.791148492869231	4	diabloa
958	3.37100848352016e-05	3.63613023917151	0.014	0.002	0.862472520508634	4	wu:fa56d06
959	3.82716551463613e-05	1.58302757940502	0.025	0.007	0.979180296919654	4	sec61b
960	3.91746973382546e-05	1.41133558627269	0.085	0.043	1	4	hmgb1b
961	3.94771899421658e-05	1.93721181567166	0.034	0.011	1	4	ube2v1
962	4.10218559093378e-05	1.41357919525265	0.092	0.048	1	4	cdc42
963	4.13652047043679e-05	2.12299623366896	0.032	0.01	1	4	pvalb4
964	4.14638835604257e-05	1.65103056381996	0.067	0.031	1	4	hnrnpa1b
965	4.19780841184312e-05	3.32190193672957	0.018	0.004	1	4	spata5l1
966	4.30692405420797e-05	1.69891059529038	0.028	0.008	1	4	cox7c
967	4.35167153296525e-05	1.58500982235861	0.067	0.031	1	4	ube2d2
968	4.7240619812225e-05	1.73332682628537	0.053	0.022	1	4	ensaa
969	4.99128439215042e-05	2.57465082131302	0.025	0.007	1	4	myl9b
970	5.31179668546591e-05	1.42239014272935	0.055	0.024	1	4	cox4i1
971	5.62905018960642e-05	1.08643368134843	0.034	0.011	1	4	fn1b
972	5.72068159396941e-05	1.91784840378413	0.028	0.008	1	4	spag7
973	5.95331880602679e-05	1.64559728368226	0.037	0.013	1	4	hpda
974	6.01128469929939e-05	2.46177023870774	0.016	0.003	1	4	zgc:65873
975	6.11493186407613e-05	2.42189084506747	0.016	0.003	1	4	nmi
976	6.94233593374791e-05	2.44779823235898	0.039	0.014	1	4	eif2s1b
977	6.9918968333104e-05	1.56487691884287	0.053	0.022	1	4	got1
978	7.24124032420769e-05	2.21434779855712	0.018	0.004	1	4	XLOC-013197
979	7.31810568173251e-05	2.89473256550399	0.014	0.002	1	4	BX470189.1
980	7.40959245314458e-05	1.36137864225681	0.117	0.069	1	4	ppm1aa
981	7.68866601088864e-05	1.68655208761938	0.062	0.028	1	4	vdac1
982	7.87296192746098e-05	1.60914346263894	0.044	0.017	1	4	rab11ba
983	8.34437408952045e-05	1.39085404823932	0.074	0.036	1	4	si:dkey-164f24.2
984	8.66948618547141e-05	2.14486033492508	0.032	0.011	1	4	LOC103911404
985	8.83502785658079e-05	2.15547786108073	0.032	0.011	1	4	cct7
986	9.01484267078513e-05	2.04771130498417	0.041	0.016	1	4	anxa1a
987	9.26695710326945e-05	1.83424264748476	0.039	0.014	1	4	tfa
988	9.69252988714156e-05	2.39122434636825	0.034	0.012	1	4	abcf1
989	9.85473915586636e-05	1.87626521703796	0.051	0.021	1	4	fkbp1aa
990	9.89560614241567e-05	1.8918825612151	0.046	0.019	1	4	si:dkey-19e4.5
991	0.000100405218831285	1.76696272147798	0.067	0.032	1	4	skp1
992	0.000100442982267814	1.98931042017751	0.034	0.012	1	4	tcea1
993	0.000100883691552261	2.31137316685122	0.025	0.007	1	4	nefmb
994	0.000103400767449676	3.9596103465216	0.016	0.003	1	4	slc34a2b
995	0.000103722327276805	1.99162380310045	0.028	0.008	1	4	isl2a
996	0.000104509590651736	1.79075674063906	0.053	0.023	1	4	atp5po
997	0.000105686429254497	3.22147926795446	0.021	0.005	1	4	ndufb11
998	0.000106956580263512	1.97587035321974	0.039	0.015	1	4	rbm8a
999	0.000111752924899081	2.73084522782486	0.034	0.012	1	4	LOC108181090
1000	0.000115663449182141	1.22302467683769	0.101	0.057	1	4	syncrip
1001	0.000116791439728912	1.90730256260611	0.032	0.011	1	4	XLOC-003685
1002	0.000124576021595204	1.1417513372894	0.085	0.045	1	4	lhx1a
1003	0.000125439869105787	1.66500604736214	0.06	0.028	1	4	rhoaa
1004	0.000129395715018206	2.40541738660723	0.023	0.006	1	4	ndufb10
1005	0.000135696974740914	2.90959519867269	0.025	0.008	1	4	lim2.3
1006	0.000141611562468587	1.99726483127154	0.025	0.008	1	4	yod1
1007	0.000150164558856794	1.34898322405821	0.113	0.067	1	4	foxo4
1008	0.000154584878811684	1.59240528193092	0.06	0.028	1	4	pdcb
1009	0.000158242653365554	2.5213283958872	0.011	0.002	1	4	fga
1010	0.000160059360690754	1.53718428731532	0.067	0.033	1	4	rpl36
1011	0.000168003806618852	1.95410564803803	0.034	0.012	1	4	BX088688.1
1012	0.000178768808979729	2.77802181607274	0.023	0.007	1	4	XLOC-033414
1013	0.00018010592747184	2.43559641486478	0.023	0.007	1	4	tcp1
1014	0.000182968186209326	1.97963672517616	0.018	0.005	1	4	zgc:77262
1015	0.000187672967548486	1.58715449019691	0.053	0.024	1	4	atp5pb
1016	0.000189111698932173	2.33371746512424	0.032	0.011	1	4	si:dkey-16p21.8
1017	0.000199028779159363	1.93344769964537	0.053	0.024	1	4	zgc:65851
1018	0.000224920624685752	2.77558257281088	0.028	0.009	1	4	rfxap
1019	0.000226023572583313	3.5335692545822	0.021	0.006	1	4	lim2.5
1020	0.000226587333670398	2.26691851323859	0.021	0.006	1	4	sb:cb37
1021	0.000227839240500868	1.87020699741407	0.048	0.021	1	4	pde6gb
1022	0.000228110822819222	2.55122012677807	0.028	0.009	1	4	zgc:195001
1023	0.000234193969122885	2.26484248082429	0.044	0.018	1	4	ccnd1
1024	0.000236495916912159	1.29981081841745	0.071	0.036	1	4	tp53inp1
1025	0.000250500907381012	1.55856252085901	0.09	0.05	1	4	bhlhe40
1026	0.000255008000364198	2.35393635014208	0.023	0.007	1	4	wdr83os
1027	0.000257013119663309	4.16471440063744	0.014	0.003	1	4	zgc:172079
1028	0.000260178174923686	1.32752597996906	0.046	0.02	1	4	dcaf7
1029	0.000262248457103122	2.91658897592489	0.014	0.003	1	4	apoa4b.2
1030	0.000262248457103122	2.5123602374484	0.014	0.003	1	4	hbxb
1031	0.000286991865869117	1.56938147646923	0.083	0.045	1	4	aldoaa
1032	0.000293064943594491	3.43376725995011	0.016	0.004	1	4	sap30l
1033	0.000296534071129194	2.34998062107622	0.016	0.004	1	4	gchfr
1034	0.00029851600556328	1.75187810349998	0.032	0.012	1	4	crygn1
1035	0.000306184370437439	2.00599001142723	0.028	0.009	1	4	gc
1036	0.000332833108687767	2.42310108605939	0.011	0.002	1	4	akr7a3
1037	0.000332833108687767	2.45303176957824	0.011	0.002	1	4	junba
1038	0.00033325368399143	2.92995710709433	0.011	0.002	1	4	mtg2
1039	0.00033409632688284	2.53128120745696	0.011	0.002	1	4	rpl5b
1040	0.000336609474428709	1.58950688282203	0.021	0.006	1	4	LOC101883704
1041	0.000337061303026156	2.17180901083857	0.011	0.002	1	4	foxd1
1042	0.000337486875264806	1.91517218382167	0.011	0.002	1	4	rps3a
1043	0.000338766610329985	1.82253662555204	0.011	0.002	1	4	tomm6
1044	0.000346470300594161	2.14675064267813	0.023	0.007	1	4	lgsn
1045	0.000350180993543366	1.47891023077782	0.064	0.032	1	4	ywhabl
1046	0.000354490165266532	1.48740354628378	0.074	0.039	1	4	ppp3r1a
1047	0.000373597059375773	1.55429745186794	0.039	0.016	1	4	tpi1b
1048	0.000390087949883052	1.46605536820041	0.041	0.017	1	4	si:dkey-175m17.7
1049	0.000401105113910836	1.37590251774266	0.041	0.017	1	4	wu:fb05h10
1050	0.000402133179571722	2.02472535520955	0.028	0.009	1	4	grpel2
1051	0.000413588077825105	2.09553549493373	0.018	0.005	1	4	XLOC-026010
1052	0.000419396296936808	2.19820072887803	0.037	0.015	1	4	prdx5
1053	0.000421653481813788	1.36858094321818	0.076	0.041	1	4	idh2
1054	0.000445824481975703	1.57908530342017	0.037	0.015	1	4	ik
1055	0.000451987746913448	1.53898193909886	0.032	0.012	1	4	elof1
1056	0.000452271810167289	1.80531777567666	0.025	0.008	1	4	fmoda
1057	0.000452312563615847	2.97497054332152	0.014	0.003	1	4	rap2b
1058	0.000454776277423713	3.40732137884894	0.016	0.004	1	4	apom
1059	0.000455667973209577	3.18280372393416	0.014	0.003	1	4	zgc:92137
1060	0.00045614920922579	2.27090925149402	0.014	0.003	1	4	cel.2
1061	0.000471668532665789	2.09391726262792	0.016	0.004	1	4	uox
1062	0.00047210927402312	1.95159360179208	0.016	0.004	1	4	CT009487.2
1063	0.000492365154713543	2.21528912817969	0.028	0.01	1	4	prdx2
1064	0.000493430137753549	1.13345540974519	0.133	0.088	1	4	ldb1b
1065	0.000511474394645441	1.20348558900825	0.085	0.048	1	4	id1
1066	0.000513462956744922	2.24180690544662	0.03	0.011	1	4	ppp1r11
1067	0.000517672578487191	2.24794126885132	0.034	0.014	1	4	pdxp
1068	0.000531542237413994	1.90997387897012	0.034	0.014	1	4	atp5f1d
1069	0.000534037984424639	1.96658994329007	0.051	0.024	1	4	sox2
1070	0.00053718776123698	1.51536025394867	0.037	0.015	1	4	gnb5b
1071	0.000567331767096364	1.58171397675269	0.032	0.012	1	4	tefa
1072	0.000586426860013046	2.22022852069488	0.018	0.005	1	4	pole4
1073	0.000593760218697656	2.61311840342394	0.023	0.007	1	4	txlng
1074	0.000600827780309262	2.33706555205164	0.023	0.007	1	4	lrrc58a
1075	0.000606331888915085	1.46979834962591	0.067	0.035	1	4	oaz2a
1076	0.000608172456089985	1.72456258194161	0.067	0.035	1	4	hp1bp3
1077	0.000611229724269974	1.25380548447781	0.08	0.045	1	4	si:dkey-46i9.1
1078	0.00062548006156242	2.31022964106454	0.021	0.006	1	4	si:dkey-74k8.4
1079	0.00063035156421572	3.82319662705668	0.011	0.002	1	4	aqp12
1080	0.000634806403732492	3.01793865243805	0.011	0.002	1	4	epdl2
1081	0.00063500964534552	2.12350095501892	0.032	0.012	1	4	znf706
1082	0.000638013361908532	1.79459882982693	0.046	0.021	1	4	csrnp1b
1083	0.000640791754769709	2.25539026651278	0.011	0.002	1	4	hbbe1.3
1084	0.00064834725994992	2.43727278064052	0.011	0.002	1	4	dele1
1085	0.00065445122946186	2.24329620481038	0.011	0.002	1	4	acsl5
1086	0.000668016639856961	1.84579745935594	0.03	0.011	1	4	cct8
1087	0.000685500839884992	1.20377615779756	0.044	0.019	1	4	wu:fb16f03
1088	0.000692133630074377	1.64700788350051	0.076	0.042	1	4	oip5-as1
1089	0.00070760391564885	2.17920670507407	0.016	0.004	1	4	tbx1
1090	0.00073217329228799	1.93216465886657	0.025	0.009	1	4	akirin2
1091	0.000744654993418215	3.10807901839441	0.014	0.003	1	4	BX005108.2
1092	0.000769136380157317	1.18259300556969	0.053	0.026	1	4	necap1
1093	0.000789020707011894	1.8019312540852	0.028	0.01	1	4	pdcd5
1094	0.000827785628758673	1.80311359528943	0.023	0.008	1	4	FO082877.1
1095	0.000839797871987102	2.29494699544566	0.018	0.005	1	4	tuba8l
1096	0.000852068448830726	2.38291546480164	0.021	0.006	1	4	atp6v1b2
1097	0.000852520388514797	1.84409936666779	0.018	0.005	1	4	hamp
1098	0.000873920433307397	1.72632943089845	0.021	0.006	1	4	cnot6l
1099	0.000906767488136077	1.34663534402433	0.083	0.048	1	4	txnipa
1100	0.000920558558653033	2.00537897321542	0.025	0.009	1	4	pebp1
1101	0.000930449035942501	1.58933093583112	0.048	0.023	1	4	gnl2
1102	0.0009320470863985	1.62289007541956	0.046	0.021	1	4	ak1
1103	0.000943264899880125	1.23499719083948	0.074	0.041	1	4	vamp1
1104	0.000979678324450305	1.31338074688601	0.06	0.031	1	4	eef1da
1105	0.000983279938415316	1.2437354767487	0.034	0.014	1	4	arhgef16
1106	0.00102128287661713	1.8646391966565	0.048	0.023	1	4	tubb2b
1107	0.00104295822600539	1.87052169648687	0.039	0.017	1	4	dnaja2b
1108	0.00104913151300019	1.94065819664907	0.016	0.004	1	4	surf6
1109	0.00105284329405466	1.201723992119	0.184	0.139	1	4	cirbpa
1110	0.00109960670652568	1.65274218042969	0.044	0.02	1	4	cplx3b
1111	0.00112775532367507	1.78441866744553	0.034	0.014	1	4	scp2a
1112	0.00112814868030224	1.44224292077475	0.067	0.036	1	4	mcl1b
1113	0.00115463966949011	1.62963896235859	0.044	0.02	1	4	sumo3a
1114	0.00117250661682475	1.89416674159976	0.011	0.002	1	4	tuba1b
1115	0.00119507070535214	1.51668182229782	0.018	0.005	1	4	pvalb5
1116	0.00120581331881837	1.93723340402661	0.03	0.012	1	4	clic5b
1117	0.00120784906028068	1.07446696406221	0.062	0.033	1	4	cplx2l
1118	0.00122459060425904	1.45108447433146	0.074	0.042	1	4	si:dkeyp-72g9.4
1119	0.0012924642726643	1.43488734657475	0.039	0.017	1	4	cox6a1
1120	0.00132078855298091	1.41469390893646	0.041	0.019	1	4	qdpra
1121	0.0014373110135149	1.02736864976054	0.055	0.028	1	4	eif4ebp3l
1122	0.00144695748038718	2.53828577770844	0.021	0.007	1	4	CABZ01079192.1
1123	0.00145485228977112	2.63898396440156	0.021	0.007	1	4	sp5a
1124	0.00146825823175556	2.64452332048773	0.016	0.005	1	4	glrx
1125	0.00152254663763615	1.76796403333472	0.021	0.007	1	4	six3b
1126	0.00152618205000532	1.11937816738493	0.064	0.035	1	4	sdcbp
1127	0.00155654998796229	2.11577044631107	0.037	0.016	1	4	atp5f1c
1128	0.00156398136725085	1.46514072244245	0.041	0.019	1	4	brk1
1129	0.00163822882434098	1.73856306208532	0.037	0.016	1	4	purba
1130	0.00167835234777515	1.36453670619344	0.039	0.018	1	4	hmga1b
1131	0.0017065017535827	1.54483783952818	0.055	0.029	1	4	gabarapb
1132	0.00174318537335766	1.99394411153341	0.025	0.009	1	4	zgc:77058
1133	0.00174362618025241	1.17955955042327	0.037	0.016	1	4	ier2a
1134	0.00176934614659106	2.15321521639176	0.037	0.016	1	4	rab1ab
1135	0.00176953159271941	1.69436539593454	0.034	0.015	1	4	scly
1136	0.00177968508923971	2.01935135313921	0.03	0.012	1	4	si:dkey-42i9.4
1137	0.00181043545648008	2.72157404781322	0.014	0.004	1	4	krt18b
1138	0.0018120565124679	2.46155119257876	0.014	0.004	1	4	ddx24
1139	0.0018236110424127	1.72394076267266	0.037	0.016	1	4	eif3ba
1140	0.00182768857619285	3.36902453136059	0.021	0.007	1	4	vil1
1141	0.0018299763786935	3.18278208094686	0.014	0.004	1	4	dnase1l1l
1142	0.00183325197876915	2.79946203461557	0.014	0.004	1	4	foxb1a
1143	0.00189024980454471	2.00302777311563	0.032	0.014	1	4	tcea2
1144	0.00192334631513566	1.47039868612261	0.048	0.024	1	4	purab
1145	0.00192371294945766	4.19817581585927	0.011	0.003	1	4	si:ch211-254p10.2
1146	0.00192641884145153	1.24771323431951	0.067	0.037	1	4	prkacaa
1147	0.00193637676188854	1.58158499899903	0.055	0.029	1	4	tfap2a
1148	0.00193808162264634	2.17469865561974	0.021	0.007	1	4	ranbp1
1149	0.00196336853653135	2.05478878837933	0.011	0.003	1	4	RNF180 (1 of many)
1150	0.00198438661441578	1.38964942629994	0.085	0.052	1	4	rnf10
1151	0.00208012766473999	2.16702387509156	0.018	0.006	1	4	sparcl1
1152	0.00208393641050401	1.23609245299678	0.062	0.034	1	4	sox11a
1153	0.00209138807259493	1.68211536082134	0.03	0.012	1	4	twist3
1154	0.00209777442635817	2.53497553652845	0.016	0.005	1	4	eif4e2rs1
1155	0.00209855974005467	1.78668237470867	0.037	0.017	1	4	paip2b
1156	0.0021443330293054	1.5062754584257	0.062	0.034	1	4	atxn1b
1157	0.00214902851536856	1.8057031369712	0.018	0.006	1	4	sp9
1158	0.00217080120914343	1.76094539844253	0.039	0.018	1	4	rnf2
1159	0.00218525310676749	1.48405573471465	0.083	0.05	1	4	dpysl3
1160	0.00220560974652042	1.71582349388762	0.028	0.011	1	4	chmp2a
1161	0.00227643322390443	1.21512732011026	0.037	0.017	1	4	rbp5
1162	0.00239095178075432	1.74592035919768	0.034	0.015	1	4	fam234a
1163	0.00242131248661017	1.9117148105071	0.03	0.012	1	4	nfyba
1164	0.00249932874416936	2.02260715437756	0.021	0.007	1	4	rps13
1165	0.00250970359205416	2.08311769875383	0.028	0.011	1	4	gap43
1166	0.00251769153890563	2.0597825775771	0.021	0.007	1	4	c9
1167	0.0025418284499371	1.7195599895381	0.021	0.007	1	4	uqcrh
1168	0.00255731926936017	1.07609733343437	0.083	0.05	1	4	si:ch211-195b13.1
1169	0.00264550559205151	2.04751592701419	0.023	0.008	1	4	txlnbb
1170	0.00266309327478121	2.40418607522944	0.014	0.004	1	4	fgb
1171	0.00266989134452751	2.49065339537519	0.014	0.004	1	4	pin1
1172	0.00270820276127764	1.82229749998927	0.023	0.008	1	4	tubb5
1173	0.0027936427006731	2.15177744221773	0.018	0.006	1	4	rap2c
1174	0.00282264060634659	1.28270841553342	0.032	0.014	1	4	mycn
1175	0.0028585945419313	1.18038766124465	0.09	0.056	1	4	rab10
1176	0.0028829264140664	1.93901668381417	0.016	0.005	1	4	padi2
1177	0.00291988298640893	1.94251952346933	0.016	0.005	1	4	klhl31
1178	0.00292266028432167	1.94187210190699	0.032	0.014	1	4	sox4b
1179	0.00293291527903681	1.37872696696952	0.057	0.031	1	4	cbx7a
1180	0.00299513548825013	1.03661014988963	0.08	0.049	1	4	pabpc1b
1181	0.0030095510467947	2.57078090268719	0.021	0.007	1	4	grifin
1182	0.00308975800927703	3.25890390031041	0.011	0.003	1	4	polr3h
1183	0.00310438588297036	1.714761997127	0.032	0.014	1	4	nkd3
1184	0.0031134730282033	2.39493744189014	0.011	0.003	1	4	slc22a6l
1185	0.0031134730282033	2.55964526406179	0.011	0.003	1	4	tnni2a.1
1186	0.00313834871170312	2.1378822823704	0.025	0.01	1	4	cetn2
1187	0.00316674529831491	1.74007734851934	0.039	0.019	1	4	AL590149.1
1188	0.0032084541658745	1.76550352647772	0.021	0.007	1	4	inab
1189	0.00325473021001804	1.45650022378034	0.034	0.016	1	4	capzb
1190	0.00327614399936882	1.46701825979953	0.064	0.037	1	4	ddx6
1191	0.00332682227031054	1.40040779621465	0.046	0.023	1	4	gabarapl2
1192	0.00336609370880914	1.07908687174902	0.094	0.061	1	4	lin7a
1193	0.00350659487642081	2.90653556056009	0.018	0.006	1	4	krr1
1194	0.00355561410146519	2.58733126472929	0.018	0.006	1	4	mt-nd3
1195	0.00358627090810872	2.21144164060741	0.018	0.006	1	4	si:ch211-261d7.6
1196	0.00367113979823302	1.58252404322503	0.055	0.03	1	4	ldha
1197	0.00367162096324932	1.50703923421227	0.06	0.034	1	4	ywhah
1198	0.00367870083983717	1.55623084238456	0.037	0.017	1	4	golga7
1199	0.00373856212154438	3.6103357944265	0.014	0.004	1	4	tmbim1b
1200	0.00380679845439781	1.08308194488667	0.041	0.02	1	4	bicc1b
1201	0.00384809771000082	2.52693749125615	0.016	0.005	1	4	psma2
1202	0.00388334389968062	2.10652624652906	0.025	0.01	1	4	ing4
1203	0.00390975711162464	2.32894944245333	0.025	0.01	1	4	gpd1b
1204	0.00391088408374459	2.57538577277367	0.016	0.005	1	4	rpl9
1205	0.0039180189860937	2.41807478102563	0.021	0.008	1	4	tma7
1206	0.00393021090740383	1.9384305803732	0.03	0.013	1	4	arpc1a
1207	0.00395575980756621	1.99968782261977	0.021	0.008	1	4	phb
1208	0.00397713380557827	1.97228203023406	0.021	0.008	1	4	anxa1c
1209	0.0040436004217057	1.37887375339728	0.016	0.005	1	4	s100t
1210	0.00405660125647955	1.69056725882468	0.023	0.009	1	4	si:ch1073-90m23.1
1211	0.00418674528722461	1.04018246027939	0.051	0.027	1	4	sat1a.2
1212	0.0042342234929298	2.0978125072655	0.028	0.012	1	4	hpcal1
1213	0.00426770845377563	1.6481750414877	0.034	0.016	1	4	znf503
1214	0.0043132733682256	1.60966078700157	0.032	0.014	1	4	tomm20b
1215	0.0043217674528254	1.14772094634432	0.039	0.019	1	4	cct6a
1216	0.00439208278555931	1.22926684833702	0.053	0.029	1	4	snx12
1217	0.00442834891517328	3.47519491156582	0.018	0.006	1	4	slc15a1b
1218	0.00443490595518926	1.52821306174828	0.053	0.029	1	4	sdhb
1219	0.00445158465548635	1.05707632243559	0.062	0.036	1	4	slco1d1
1220	0.00446367413110638	1.260880470248	0.028	0.012	1	4	cst14b.1
1221	0.00448247391180858	2.55504095793736	0.018	0.006	1	4	MRPS12
1222	0.00473997563001024	1.74722592690784	0.032	0.015	1	4	got2b
1223	0.00474626315270558	2.20919321602001	0.011	0.003	1	4	rln3a
1224	0.0047487947197574	1.69432857137497	0.025	0.01	1	4	rrp1
1225	0.00478901999094522	2.36586676550622	0.011	0.003	1	4	si:ch211-130m23.5
1226	0.00487121951566302	1.02111731435254	0.011	0.003	1	4	mfsd4ab
1227	0.00493435674303568	1.426909391375	0.021	0.008	1	4	NC-002333.9
1228	0.00498546680678522	1.46520035946228	0.048	0.026	1	4	otx5
1229	0.00501660017643601	2.61769307188154	0.016	0.005	1	4	myl12.2
1230	0.00501869432359842	1.50848092393366	0.039	0.019	1	4	mab21l2
1231	0.00508648128792534	2.54889434698049	0.016	0.005	1	4	zwi
1232	0.00515012526622095	1.92780576240871	0.016	0.005	1	4	pabpc4
1233	0.00515368213556706	2.10014626975348	0.016	0.005	1	4	FP102120.1
1234	0.00524373668252874	1.57509898589033	0.028	0.012	1	4	actr2a
1235	0.00535698644414184	2.22103843365988	0.014	0.004	1	4	dnaja1
1236	0.00541490286621002	1.87138814172602	0.014	0.004	1	4	tab3
1237	0.00541790166927695	1.143879447052	0.039	0.019	1	4	meaf6
1238	0.00543780993817284	1.75684724189335	0.014	0.004	1	4	cyp3c3
1239	0.00545113070520522	1.98388432851095	0.025	0.011	1	4	mea1
1240	0.00554131862535979	1.7544926353799	0.025	0.011	1	4	cox7b
1241	0.00565516477199593	1.17074216882513	0.046	0.024	1	4	gpt2l
1242	0.00571156909604301	2.24045373212776	0.023	0.009	1	4	gmfb
1243	0.00571949417872499	2.31527574336549	0.018	0.007	1	4	thbs1a
1244	0.00584961453822704	2.20329393135508	0.018	0.007	1	4	znf576.2
1245	0.00593662119883423	1.68238192347107	0.018	0.007	1	4	gadd45gb.1
1246	0.00593860074120361	1.76187801912017	0.034	0.017	1	4	CU137648.2
1247	0.0059420976774823	1.42302676598329	0.018	0.007	1	4	otomp
1248	0.00599711302553579	1.58640262473772	0.018	0.007	1	4	STMP1
1249	0.00610541308058666	1.06118090162443	0.053	0.029	1	4	irf2bpl
1250	0.00623575840119801	1.13205470093935	0.046	0.024	1	4	ppiab
1251	0.00625163277970868	1.54761660980244	0.03	0.014	1	4	natd1
1252	0.0062684813962457	1.40294513593783	0.032	0.015	1	4	SIKE1
1253	0.00633533810037916	1.83698023824641	0.039	0.02	1	4	eif3d
1254	0.00657296022780968	1.29532409990797	0.041	0.021	1	4	pah
1255	0.00661983885180528	2.40963375479181	0.016	0.005	1	4	insm1a
1256	0.006714977831692	2.01378117384366	0.016	0.005	1	4	PDCL3
1257	0.00679557240962503	1.753341960603	0.016	0.005	1	4	nudt4b
1258	0.00680007526676684	2.11839103981703	0.016	0.005	1	4	CABZ01054965.1
1259	0.00686890905949414	1.7768586942477	0.028	0.012	1	4	ndufb2
1260	0.00694797708546582	1.0861523989912	0.085	0.055	1	4	cebpd
1261	0.00698932459644072	1.14107737047275	0.016	0.005	1	4	nppc
1262	0.00701474936003215	2.07614004736954	0.011	0.003	1	4	tnnt2d
1263	0.00704439402296219	2.03553879458944	0.011	0.003	1	4	dnttip2
1264	0.00705875520181677	1.82062356315967	0.023	0.009	1	4	tdg.2
1265	0.00706330934038487	1.54068414667783	0.083	0.054	1	4	soul4
1266	0.00708770841751306	1.16587250587685	0.071	0.044	1	4	irf2bp2a
1267	0.00715805795455685	1.48680335078927	0.028	0.012	1	4	gsg1l2b
1268	0.00716331194909865	1.0106845105483	0.039	0.02	1	4	rprd1a
1269	0.00721023793986869	1.87103645004763	0.023	0.009	1	4	mllt11
1270	0.00722657863755846	1.52458381904512	0.041	0.022	1	4	zic1
1271	0.00726895320358918	2.29667324980802	0.014	0.004	1	4	bambia
1272	0.00730071324085188	1.36381972891852	0.032	0.015	1	4	flot1b
1273	0.00734384535964796	1.9211578691189	0.014	0.004	1	4	fgfr1op2
1274	0.00736774210943996	1.30316584957311	0.048	0.026	1	4	rbm24a
1275	0.00740858882463977	1.6467932378757	0.014	0.004	1	4	timm23a
1276	0.00749554263704708	1.26674207411726	0.03	0.014	1	4	cebpg
1277	0.00753739879882633	1.69100980061453	0.034	0.017	1	4	cct4
1278	0.00762894233297597	1.28334027861547	0.039	0.02	1	4	tuba2
1279	0.00777409215855171	1.58917048394484	0.025	0.011	1	4	eif3ja
1280	0.00791129810557436	1.52597432450241	0.025	0.011	1	4	CR339054.2
1281	0.0080328532570068	1.98271752241452	0.032	0.015	1	4	ube2a
1282	0.00810813984995498	1.7419927939274	0.037	0.019	1	4	nrgna
1283	0.00817706111859493	1.3982640987529	0.028	0.012	1	4	camlg
1284	0.00824231119484169	1.85674088342877	0.023	0.01	1	4	ubl7b
1285	0.00830018078405744	1.91508736935196	0.023	0.01	1	4	hnrnpabb
1286	0.00839185331058122	1.91308642576265	0.023	0.01	1	4	ddit4
1287	0.00850666164242504	2.17373972415634	0.016	0.006	1	4	sik2a
1288	0.00858847634155604	2.49207895370413	0.016	0.006	1	4	eef1a1l2
1289	0.00868695649221794	1.34376540388793	0.057	0.034	1	4	ncl
1290	0.00873346555584447	1.03453458704441	0.041	0.022	1	4	XLOC-011941
1291	0.00878211921762093	1.63209296105079	0.016	0.006	1	4	pcna
1292	0.00892181568387632	1.89240380156357	0.025	0.011	1	4	zic5
1293	0.00900103113222718	1.75125536516371	0.021	0.008	1	4	BX248517.1
1294	0.0090863754370694	1.53555699140408	0.025	0.011	1	4	gstz1
1295	0.00910991674063607	2.04744585271792	0.018	0.007	1	4	crp2
1296	0.00917072579708983	1.5214796983296	0.025	0.011	1	4	jpt2
1297	0.0092042772558776	1.49461396977548	0.037	0.019	1	4	sh3bgrl3
1298	0.00926136807134426	1.78364365877756	0.028	0.013	1	4	atp5mc3a
1299	0.00938063879838817	1.13583413379053	0.018	0.007	1	4	cryba1l2
1300	0.00944509814981478	1.4310202410007	0.044	0.024	1	4	si:dkey-276j7.1
1301	0.00944536347118217	1.21103136238512	0.025	0.011	1	4	larp1
1302	0.00945636222822981	1.58983116676026	0.028	0.013	1	4	pcid2
1303	0.00950599414641874	1.25685167624533	0.03	0.014	1	4	tktb
1304	0.00957320806164876	1.16877896440327	0.041	0.022	1	4	jund
1305	0.00963262465242807	1.57866830312307	0.051	0.029	1	4	calb2b
1306	0.00964091770423577	2.11949493251322	0.014	0.005	1	4	tent5c
1307	0.00971077463547737	2.11213315978162	0.023	0.01	1	4	dusp2
1308	0.00973909718058213	1.92007448277676	0.014	0.005	1	4	polr2d
1309	0.00974249866754948	1.91131621088748	0.014	0.005	1	4	CABZ01039096.1
1310	0.00974930444754593	1.91250533955238	0.014	0.005	1	4	LOC103909115
1311	0.00975006373279501	1.37111303879155	0.037	0.019	1	4	cwc25
1312	0.00986971820778237	1.81431860317568	0.037	0.019	1	4	gspt1l
1313	0.00988026844066823	1.00928724043444	0.069	0.043	1	4	id2a
1314	0.00988432332024378	1.38602011524192	0.046	0.025	1	4	ctnnb2
1315	0.00989741272100611	2.19503401344116	0.011	0.003	1	4	lyrm5a
1316	0.00996785933480326	2.22538601737852	0.039	0.021	1	4	dldh
1317	0.00997249109267615	1.84884498439066	0.032	0.016	1	4	mt-nd5
1318	1.95833160996377e-38	4.17913096102152	0.094	0.011	5.0103914240923e-34	5	grid2ipa
1319	3.56759032982334e-25	3.01670868102946	0.108	0.023	9.12767985885301e-21	5	slc1a3b
1320	9.59967948552414e-25	1.61018380215019	0.336	0.16	2.45607799637135e-20	5	nfixb
1321	1.09478959478251e-23	2.18607225414371	0.194	0.066	2.80101917825105e-19	5	cspg5b
1322	2.28617074856524e-20	1.49228613672983	0.618	0.456	5.84916786020416e-16	5	grid2
1323	1.25447848842768e-19	1.52498066466709	0.38	0.22	3.20958321264222e-15	5	unc5c
1324	4.57741730050861e-19	1.24312414971288	0.401	0.237	1.17113221633513e-14	5	tshz2
1325	3.50212547561296e-17	1.51065701846544	0.302	0.16	8.96018802935575e-13	5	slc1a2b
1326	9.5105065882208e-16	1.23335301517015	0.348	0.202	2.43326311059629e-11	5	tcf4
1327	2.59174405093124e-15	2.69114908727569	0.088	0.023	6.63097715430758e-11	5	fat2
1328	3.02876899488337e-15	1.21235707627137	0.26	0.131	7.74910547340911e-11	5	fgfr2
1329	1.24877306697576e-14	1.04440568186964	0.376	0.225	3.19498589185748e-10	5	r3hdm1
1330	7.27697765488865e-14	1.32714508593848	0.297	0.173	1.86181473300326e-09	5	qkib
1331	8.42450277193775e-14	3.84507137460158	0.048	0.009	2.15540903420027e-09	5	cacng1b
1332	1.18630228197111e-13	1.75604229284768	0.258	0.139	3.03515438842309e-09	5	rims4
1333	1.48324843217259e-13	1.02663546568726	0.336	0.2	3.79489111371358e-09	5	nfia
1334	2.65545465105974e-13	1.36137011594776	0.122	0.044	6.79398072473634e-09	5	cx43
1335	4.04392858116056e-13	3.13948536534083	0.069	0.018	1.03463912748993e-08	5	plxdc1
1336	2.77476106683281e-12	2.63702011662975	0.076	0.022	7.09922618949174e-08	5	XLOC-024337
1337	3.61216913853355e-12	1.28359744494522	0.334	0.21	9.2417347409381e-08	5	znf385b
1338	6.00942601941367e-12	1.18344139260332	0.288	0.169	1.53751164706699e-07	5	ebf1b
1339	2.70913758162399e-11	3.06817124323329	0.046	0.01	6.93132850258499e-07	5	pvalb7
1340	3.20588119903727e-11	1.18508251999658	0.251	0.142	8.20224704773686e-07	5	CU467822.1
1341	5.86281488632793e-11	4.36703164109896	0.023	0.002	1.500001188667e-06	5	casq2
1342	6.61314129551201e-11	3.51156382862148	0.039	0.007	1.69197220045675e-06	5	si:ch211-145b13.5
1343	9.57153069739642e-11	1.44772150291146	0.237	0.135	2.44887612892887e-06	5	dacha
1344	1.03391322092681e-10	3.1345575260388	0.065	0.018	2.64526697574125e-06	5	CABZ01048666.1
1345	1.80902300217207e-10	1.06262198134167	0.256	0.15	4.62838535105724e-06	5	LOC100334706
1346	2.05341257887677e-10	2.83581049136755	0.032	0.005	5.25365608305621e-06	5	ca8
1347	5.09782184546835e-10	1.33755853243054	0.147	0.068	1.30427771916308e-05	5	CU929451.2
1348	8.60654258086787e-10	1.39067484442026	0.184	0.096	2.20198391931504e-05	5	BX465834.1
1349	1.16328784082521e-09	1.39454157655346	0.24	0.143	2.97627194075129e-05	5	cnksr2a
1350	1.30371941774832e-09	1.63084557612335	0.097	0.037	3.33556613030908e-05	5	mag
1351	2.50033838459613e-09	1.53890229162648	0.152	0.075	6.39711575698919e-05	5	qki2
1352	3.80273432151419e-09	1.18914303734557	0.233	0.137	9.72929576159405e-05	5	gpm6bb
1353	4.33684906811611e-09	1.31456333653856	0.29	0.194	0.000110958283407751	5	qkia
1354	4.79193661226504e-09	1.72942405328114	0.085	0.032	0.000122601698224801	5	cd82a
1355	5.3333307803237e-09	2.27181351919271	0.046	0.012	0.000136453268014582	5	LOC108181471
1356	5.56418299729889e-09	1.30457716730109	0.2	0.113	0.000142359621985892	5	gpc3
1357	7.27349834819085e-09	1.84634432234654	0.249	0.16	0.000186092455238463	5	dgkh
1358	1.429467850163e-08	2.35051215848279	0.035	0.007	0.000365729349464204	5	gpr37l1a
1359	1.48781310336001e-08	1.57131029854897	0.092	0.037	0.000380656982494659	5	notch3
1360	1.7770267701586e-08	2.35934772805109	0.058	0.018	0.000454652299145077	5	LOC101882140
1361	4.29125905867585e-08	1.72674843596804	0.113	0.052	0.00109791863016222	5	ptprz1a
1362	8.87593643525079e-08	2.08434008645367	0.039	0.01	0.00227090833695891	5	zic5
1363	1.3598656657447e-07	1.14886539602125	0.134	0.068	0.00347921630580782	5	ptn
1364	1.56514329630902e-07	2.90096995369557	0.032	0.007	0.00400441912360662	5	si:ch211-66e2.5
1365	4.66077171826978e-07	1.42957292760221	0.122	0.062	0.0119245844411932	5	mdka
1366	7.64390562651647e-07	2.78110683196705	0.175	0.109	0.0195569325454424	5	itpr1b
1367	1.90034619807817e-06	3.52449609376501	0.012	0.001	0.04862035747783	5	XLOC-040812
1368	2.57559951790054e-06	1.0199908734295	0.171	0.102	0.0658967136654852	5	BX664610.1
1369	2.68841090323051e-06	1.93967913368092	0.058	0.022	0.0687829929591527	5	LOC110438274
1370	4.49446663499359e-06	1.90538029410122	0.06	0.024	0.114990928856311	5	ptch2
1371	5.04618511341585e-06	1.825940301144	0.127	0.071	0.129106646126745	5	LOC101884438
1372	6.26731333732216e-06	2.00526398204197	0.032	0.009	0.160349211735387	5	si:ch211-237c6.4
1373	7.07535477804093e-06	1.26160585298578	0.115	0.062	0.181022951996177	5	dclk2a
1374	1.30604858760677e-05	1.63988202721681	0.06	0.025	0.334152531139192	5	atp1b4
1375	1.38518760874588e-05	1.2399417900415	0.143	0.084	0.354400249697633	5	shisa9b
1376	1.42569775711155e-05	2.10397467757367	0.106	0.057	0.364764771156991	5	prkcg
1377	1.56350981736783e-05	2.37069913897367	0.032	0.01	0.400023986773558	5	LOC110440170
1378	2.06068160706729e-05	1.34560390083615	0.088	0.044	0.527225389168166	5	ca4a
1379	2.07266894133955e-05	1.54152515774174	0.108	0.059	0.530292348641724	5	inpp4ab
1380	2.11547680933998e-05	1.65735937578433	0.046	0.017	0.541244741669635	5	pald1b
1381	2.17757507269692e-05	1.54661481213482	0.071	0.033	0.557132582349508	5	ptgdsb.2
1382	2.36617295110521e-05	1.86441729611036	0.055	0.023	0.605385349540268	5	lrig1
1383	2.57464740725007e-05	2.6514402984216	0.035	0.011	0.65872353914493	5	LOC101886390
1384	2.66827057149089e-05	1.81851421204495	0.074	0.035	0.682677025715944	5	etv1
1385	3.25602806141359e-05	2.58273370597439	0.051	0.02	0.833054779512667	5	pbxip1b
1386	5.70177312417346e-05	3.1029372081286	0.016	0.003	1	5	myo1hb
1387	6.12829107128195e-05	1.70870107912845	0.078	0.039	1	5	XLOC-004407
1388	7.94520918794365e-05	2.01622688059003	0.037	0.013	1	5	march4
1389	9.17932539730233e-05	1.47321927435206	0.074	0.037	1	5	boc
1390	9.58381750238927e-05	2.32971603989555	0.028	0.008	1	5	si:ch211-67f24.7
1391	9.68621227930085e-05	1.53118626715302	0.053	0.023	1	5	gli1
1392	0.000127337020044896	2.0336844287877	0.023	0.006	1	5	olfm2b
1393	0.000137952556003769	2.05686129087508	0.044	0.018	1	5	dla
1394	0.000158497458473237	1.96403620509675	0.03	0.01	1	5	si:ch211-160o17.2
1395	0.000181574604447911	1.22524014377512	0.106	0.062	1	5	cabp1b
1396	0.000186362056724036	1.65816924165793	0.048	0.021	1	5	mfap2
1397	0.000218198693132532	1.23379919776377	0.099	0.057	1	5	dlgap4b
1398	0.000289381817897862	1.7171748758406	0.037	0.014	1	5	hepacama
1399	0.000321276530529489	1.15452078865912	0.168	0.117	1	5	znrf3
1400	0.00033409612039157	1.44797614674769	0.067	0.034	1	5	camkvl
1401	0.000349323022779888	1.71074778053568	0.041	0.017	1	5	aqp1a.1
1402	0.000392314068156273	1.62951400897888	0.053	0.025	1	5	acsl2
1403	0.000404664367923094	1.64657973499469	0.058	0.028	1	5	XLOC-024516
1404	0.000416566866702742	1.91679360117208	0.035	0.013	1	5	CR854827.3
1405	0.000447941276123236	2.33716314364569	0.014	0.003	1	5	CR749167.2
1406	0.000461883402863264	1.64319249376798	0.023	0.007	1	5	lix1
1407	0.000524457532880328	1.58114845426161	0.058	0.028	1	5	grip2a
1408	0.000565169993961408	1.11902114075285	0.203	0.149	1	5	nhsl2
1409	0.000570866714593484	1.44322570695808	0.074	0.04	1	5	ampd2a
1410	0.000642941770256889	1.57110530137167	0.035	0.014	1	5	CU633775.1
1411	0.000667720001463486	1.73871376357855	0.041	0.018	1	5	CR751602.2
1412	0.000769000013950171	1.87266221583901	0.032	0.013	1	5	elp1
1413	0.000847687901221015	2.23318244629684	0.035	0.014	1	5	htr1b
1414	0.000849963969659862	1.17803678113158	0.078	0.044	1	5	myo18aa
1415	0.000909180668163823	2.08818543086864	0.032	0.013	1	5	XLOC-003052
1416	0.000931534542733168	1.34805145681167	0.09	0.054	1	5	si:dkey-71h2.2
1417	0.00104232643977028	1.66156344451971	0.035	0.014	1	5	mlc1
1418	0.00109730180077464	1.18598146994034	0.055	0.028	1	5	FP102122.1
1419	0.00115076844716444	2.89685101472156	0.014	0.003	1	5	shisa3
1420	0.00127594901172161	1.1041880907995	0.12	0.079	1	5	CABZ01086127.1
1421	0.00132279268899891	1.18952964569485	0.101	0.064	1	5	cbfa2t2
1422	0.00135133079477436	1.73517392369726	0.023	0.008	1	5	fut10
1423	0.00142918265634266	1.41392966007541	0.076	0.044	1	5	prmt8b
1424	0.00153513103824015	1.21828121116342	0.108	0.07	1	5	ptprz1b
1425	0.00158098137158145	1.75504507106064	0.051	0.026	1	5	kcnh4b
1426	0.00174051626535114	1.27004551821432	0.074	0.043	1	5	acss2l
1427	0.00179750828326327	2.06829864653867	0.014	0.004	1	5	si:ch211-117c9.1
1428	0.00183874506136826	1.370563868347	0.097	0.061	1	5	rorb
1429	0.00186870681447085	2.03631165268535	0.021	0.007	1	5	agtr1b
1430	0.00187550187751065	2.15509624242273	0.021	0.007	1	5	mcm9
1431	0.00191520318236476	2.42529924328453	0.012	0.003	1	5	zgc:154125
1432	0.00196649343222371	1.9624280482483	0.041	0.02	1	5	prkcda
1433	0.00197733134098756	1.2899641742289	0.09	0.056	1	5	notch1b
1434	0.00202039443421665	2.66926675146691	0.016	0.005	1	5	harbi1
1435	0.00205564273599121	1.23435092817003	0.035	0.015	1	5	neil1
1436	0.0021223007235453	1.15962402067327	0.078	0.046	1	5	tead1a
1437	0.00218188171188073	1.24349379932328	0.023	0.008	1	5	gareml
1438	0.0022185802395939	1.63713888011089	0.032	0.014	1	5	si:dkeyp-92c9.2
1439	0.00238645295485885	1.43708524585795	0.035	0.015	1	5	BX539313.2
1440	0.00241564621515941	1.15061161120912	0.067	0.038	1	5	nkd1
1441	0.00263766929187562	2.266622403248	0.014	0.004	1	5	xkr5b
1442	0.00265554970778845	1.67866021473353	0.025	0.01	1	5	yif1b
1443	0.00278872286167126	2.62084855536393	0.016	0.005	1	5	dld
1444	0.00284328935966167	1.48785065025226	0.092	0.059	1	5	kcnh8
1445	0.00295888590532927	1.12455586640375	0.078	0.047	1	5	gli2a
1446	0.00304684496299782	2.51743270008544	0.012	0.003	1	5	qpctlb
1447	0.00331446056876423	1.24569779327648	0.039	0.019	1	5	sept4
1448	0.00335726868202562	1.68701689563776	0.041	0.02	1	5	LOC101884441
1449	0.00341418319458938	1.94809024065031	0.037	0.017	1	5	avpr2ab
1450	0.00348227616156407	1.26200142553339	0.058	0.032	1	5	notch1a
1451	0.00371147840065025	1.18066187629612	0.065	0.037	1	5	LOC100332354
1452	0.00381360324351478	1.93658831269092	0.016	0.005	1	5	zgc:172122
1453	0.00389319092789183	1.14895140887808	0.067	0.039	1	5	si:dkey-35i13.1
1454	0.00400331596388022	2.18439126799006	0.039	0.019	1	5	lingo4b
1455	0.00423980096759692	1.56030184424121	0.099	0.066	1	5	grm1a
1456	0.00428359706895008	1.55775903389766	0.028	0.012	1	5	aldh2.1
1457	0.00464967406960765	2.31020784332026	0.012	0.003	1	5	si:ch211-131k2.2
1458	0.00466224215386564	2.33064743407422	0.012	0.003	1	5	LOC101885086
1459	0.00483409794617977	1.30825282370756	0.053	0.029	1	5	esyt1b
1460	0.00490922652278269	1.26134763584643	0.046	0.024	1	5	LOC108181502
1461	0.00526091680929453	1.14258949627174	0.051	0.028	1	5	LOC108190674
1462	0.00536332166513463	1.13873309008815	0.141	0.104	1	5	plxnb2b
1463	0.00573093305755166	1.19038913577661	0.127	0.091	1	5	fmn2b
1464	0.00579235001647565	1.54765260403229	0.018	0.007	1	5	ormdl3
1465	0.00594923878352827	1.66510495728964	0.021	0.008	1	5	atn1
1466	0.00622089725823256	1.35607389529091	0.053	0.03	1	5	plppr3a
1467	0.00698439956086912	1.60295054967878	0.012	0.003	1	5	cdhr5a
1468	0.00726261140488933	2.07117945009264	0.025	0.011	1	5	gcfc2
1469	0.00806787809639923	1.57071212514623	0.037	0.019	1	5	zic2a
1470	0.00832462043954824	2.07791956154267	0.016	0.006	1	5	tinf2
1471	0.00840764332095212	1.87675832787902	0.016	0.006	1	5	lmo2
1472	0.00847784567308954	1.76204718099833	0.016	0.006	1	5	tmem175
1473	0.00848869242738753	1.75277807095063	0.016	0.006	1	5	RALGDS
1474	0.00878007725850237	1.62696472219556	0.021	0.008	1	5	aqp9a
1475	0.00950445661717363	2.03990108913784	0.014	0.005	1	5	cfap410
1476	0.00983129525657731	1.86624077606334	0.012	0.003	1	5	CU499330.1
1477	4.00175946413585e-169	2.60885843036452	0.629	0.101	1.02385015889916e-164	6	zgc:110045
1478	4.88972311137472e-151	2.17046561616509	0.623	0.112	1.25103565804522e-146	6	rbp4l
1479	3.27792289289014e-139	2.06250405930261	0.485	0.068	8.38656572145943e-135	6	grk1b
1480	2.38849401415851e-119	2.37678510539242	0.419	0.059	6.11096193522455e-115	6	abca4b
1481	1.05956962983793e-107	2.45347231323233	0.362	0.049	2.71090889794034e-103	6	CU695117.1
1482	2.77532992239781e-85	1.86170683100363	0.632	0.194	7.10068160645479e-81	6	fhod3b
1483	9.36427998885774e-84	2.28148576954751	0.314	0.047	2.39585103514925e-79	6	six7
1484	3.6832601743535e-83	2.07026435400569	0.371	0.066	9.42362115608344e-79	6	samsn1a
1485	1.76368262549884e-78	2.50657551065963	0.278	0.04	4.51238199733878e-74	6	arr3b
1486	6.47313556497743e-72	2.21037152917771	0.437	0.107	1.65615173429947e-67	6	cerkl
1487	1.18826746933327e-71	1.3594989734824	0.847	0.441	3.04018232028916e-67	6	dscamb
1488	3.07513228741921e-71	2.13288534168368	0.314	0.055	7.86772595736205e-67	6	cngb1a
1489	1.62730380436183e-68	1.69338328752048	0.386	0.084	4.16345678345975e-64	6	rbp3
1490	2.88610283241913e-66	1.31003553442106	0.841	0.42	7.38409409674435e-62	6	ntm
1491	7.25478647376971e-65	2.19595153709562	0.269	0.045	1.85613711931398e-60	6	clul1
1492	1.58203581672796e-64	2.36238971971021	0.254	0.04	4.04763863709849e-60	6	si:dkey-206f10.1
1493	7.89170215568952e-64	2.06497284494856	0.41	0.102	2.01909199653316e-59	6	kif19
1494	1.06179738014003e-58	2.10964564010722	0.272	0.05	2.71660859708828e-54	6	BX248501.1
1495	6.93888071707046e-55	2.00443547444351	0.272	0.053	1.77531263146248e-50	6	aqp9b
1496	2.74830509766251e-53	1.95776325855211	0.269	0.053	7.03153859236953e-49	6	prph2a
1497	5.60474640681277e-53	2.59464290408962	0.21	0.033	1.43397436818305e-48	6	kcnb2
1498	1.42716714430853e-51	2.03785771186744	0.234	0.042	3.65140713871338e-47	6	cngb3.2
1499	1.02857016675202e-49	2.05769976164771	0.263	0.054	2.63159677163504e-45	6	ndrg1b
1500	2.46404445672989e-49	1.7831612023497	0.35	0.092	6.30425774254342e-45	6	abcg1
1501	5.49830163716079e-48	1.90883514444865	0.299	0.07	1.40674047386759e-43	6	slc24a2
1502	6.23339571167058e-48	2.07693346040767	0.231	0.043	1.59481429283092e-43	6	serinc4
1503	1.69104286211547e-46	1.4391403568301	0.464	0.155	4.32653316272243e-42	6	pde6h
1504	2.05198283973589e-46	1.64526526955436	0.249	0.051	5.24999809546428e-42	6	impg1b
1505	2.44936840894316e-46	2.16376528301241	0.207	0.036	6.26670907428107e-42	6	slc1a8a
1506	6.6150247861897e-45	2.42369986223124	0.189	0.032	1.69245409154663e-40	6	samsn1b
1507	8.31584365769385e-45	2.05302396976458	0.26	0.058	2.12760859982097e-40	6	ndrg1a
1508	2.63888760892338e-44	2.34026431729385	0.189	0.032	6.75159394743046e-40	6	slc38a5a
1509	5.77085149600813e-44	2.02648974115994	0.257	0.058	1.47647235525368e-39	6	tdh2
1510	8.64296446765329e-44	2.62042821078161	0.168	0.026	2.21130245904909e-39	6	tulp1a
1511	8.75050401843229e-44	1.92029455139475	0.254	0.056	2.2388164531159e-39	6	camk1gb
1512	1.06998206948325e-43	1.98092910734631	0.302	0.078	2.7375491247729e-39	6	wnk4b
1513	3.30001767182235e-41	1.03290346544167	0.749	0.394	8.44309521335749e-37	6	elfn1a
1514	1.60878416381721e-40	1.56570317577903	0.428	0.151	4.11607428312632e-36	6	limch1b
1515	2.25412494351964e-40	1.78147589657416	0.207	0.041	5.767178667995e-36	6	AL844141.1
1516	6.65584295529928e-40	2.06711875142189	0.231	0.051	1.70289742011332e-35	6	gnb3b
1517	9.3170122758312e-40	2.26344246116159	0.162	0.026	2.38375759077141e-35	6	elovl4b
1518	1.26324454719598e-39	1.44909652511391	0.38	0.125	3.23201117400091e-35	6	opn1sw1
1519	2.80088747862791e-39	2.10325623926682	0.186	0.034	7.16607061406952e-35	6	smtnb
1520	5.09374498786108e-39	1.60538263714675	0.434	0.159	1.30323465514426e-34	6	mylipa
1521	6.31344729819291e-38	2.40242899326608	0.168	0.03	1.61529549124266e-33	6	tmx3a
1522	8.04557413028643e-38	1.84399359880086	0.177	0.032	2.05846014123378e-33	6	arhgef15
1523	1.05348049116423e-37	1.7223322537456	0.287	0.079	2.69532983664368e-33	6	msi1
1524	1.20802555002316e-37	1.82999552566909	0.201	0.041	3.09073336973426e-33	6	si:dkey-44k1.5
1525	1.4894038647856e-37	2.37662811178354	0.162	0.028	3.81063978805395e-33	6	cdhr1a
1526	2.57944741190125e-37	1.62562552695896	0.225	0.05	6.59951620334934e-33	6	drd4b
1527	1.26748681686613e-36	2.62324289051996	0.12	0.016	3.24286502095199e-32	6	pde6a
1528	1.98908300368233e-36	1.12146269477841	0.638	0.318	5.08906886492124e-32	6	fstl5
1529	3.0276139620989e-36	2.12097668398404	0.156	0.026	7.74615032203005e-32	6	lrmp
1530	3.04409476477197e-36	1.45221740639318	0.263	0.068	7.78831645566909e-32	6	gngt2b
1531	5.52468532349368e-36	1.19466482144204	0.518	0.219	1.41349074001586e-31	6	igsf11
1532	1.42014222419017e-35	2.59210887858346	0.138	0.021	3.63343388059056e-31	6	rom1b
1533	2.42031864207791e-35	1.95460106329177	0.195	0.041	6.19238524575633e-31	6	ncaldb
1534	3.4219112619093e-35	2.29516211073301	0.225	0.054	8.75495996359495e-31	6	cep290
1535	2.1283640106183e-34	2.29196061087966	0.141	0.023	5.44541932116691e-30	6	syt5a
1536	4.76155524071323e-34	1.93668418519439	0.249	0.066	1.21824390833648e-29	6	chl1a
1537	5.09702252659524e-34	2.25019126823887	0.135	0.021	1.30407321342939e-29	6	tulp1b
1538	9.79499473212773e-34	2.92440417342035	0.132	0.021	2.50604940221488e-29	6	LOC103909376
1539	1.10782214931169e-33	2.30729984854163	0.147	0.025	2.83436296901395e-29	6	gnat1
1540	1.14987088010873e-32	1.74098994149125	0.254	0.07	2.9419446467582e-28	6	BX323076.1
1541	3.12604463446827e-32	2.11258137903048	0.144	0.025	7.99798519728706e-28	6	myo19
1542	4.00414839999459e-32	1.15171849936303	0.536	0.248	1.02446136813862e-27	6	snap25b
1543	6.29152673766016e-32	2.52055114956918	0.108	0.015	1.60968711583035e-27	6	ptpdc1b
1544	1.10199738759085e-31	2.16014971687668	0.189	0.043	2.81946031615118e-27	6	opn1mw1
1545	5.33952895310573e-30	1.54134244608231	0.272	0.084	1.3661184826521e-25	6	pde6ha
1546	1.95462658652623e-29	2.16222896698519	0.141	0.027	5.00091212162737e-25	6	faim2b
1547	7.94887188146217e-29	2.06141646008129	0.204	0.053	2.0337188708721e-24	6	fkbp16
1548	1.28518349793732e-28	1.93850143238092	0.228	0.064	3.28814197947264e-24	6	ush2a
1549	3.81676162683415e-28	1.09559218473505	0.473	0.214	9.76518462225517e-24	6	CU467961.1
1550	2.28742750886079e-27	2.48407132083677	0.102	0.015	5.85238328142033e-23	6	pde6b
1551	2.29061389417665e-27	1.09071301172558	0.524	0.264	5.86053564825095e-23	6	oxr1a
1552	2.53012617360966e-27	1.19348795927173	0.398	0.164	6.47332781518031e-23	6	gramd4a
1553	4.25404554229228e-27	1.27398560519433	0.353	0.137	1.08839755199548e-22	6	dab2ipa
1554	4.7149136317456e-27	1.86342767889781	0.153	0.033	1.20631065268211e-22	6	ppm1na
1555	1.2008636832275e-26	1.91034130245201	0.168	0.04	3.07240973353757e-22	6	si:ch73-28h20.1
1556	1.68369101148627e-26	2.02049405650762	0.147	0.031	4.30772345288763e-22	6	cnga3a
1557	3.36237610061403e-26	2.54755993398768	0.12	0.022	8.60263925342099e-22	6	slc1a7a
1558	3.00838551805531e-25	2.42373323363881	0.111	0.02	7.69695434794451e-21	6	slc1a2a
1559	5.92553928591993e-25	2.21286293650018	0.126	0.025	1.51604922630261e-20	6	arl13a
1560	7.90211470578893e-25	1.82231274468961	0.141	0.03	2.0217560474761e-20	6	MFN1
1561	5.67617625836903e-24	1.17447764240053	0.353	0.144	1.45224969570372e-19	6	casz1
1562	6.92745579767295e-24	1.89859683794667	0.108	0.019	1.77238956583463e-19	6	kera
1563	7.8451399924397e-24	1.75042424278853	0.243	0.081	2.0071790670657e-19	6	LOC100332699
1564	9.89991275991989e-24	1.86346654172553	0.147	0.034	2.5328926796255e-19	6	eps8a
1565	1.07938686719173e-23	1.94573639717611	0.153	0.037	2.76161129971005e-19	6	camk1ga
1566	2.36922282745156e-23	1.16893993292255	0.332	0.132	6.06165660403481e-19	6	pcdh15b
1567	3.08834112116675e-23	1.3344161871797	0.15	0.035	7.90152075850514e-19	6	guca1c
1568	3.52600362909881e-23	1.82562432067561	0.132	0.029	9.02128028504931e-19	6	stxbp4
1569	3.6965959316169e-23	1.62129703437767	0.257	0.092	9.45774069104183e-19	6	rho
1570	5.7882329409389e-23	2.88900553555718	0.087	0.013	1.48091939793922e-18	6	CABZ01080074.1
1571	1.56951318731253e-22	1.90526732316803	0.129	0.028	4.0155994897391e-18	6	rx1
1572	1.69154801176231e-22	2.35627559137533	0.099	0.018	4.32782558809388e-18	6	si:ch211-81a5.8
1573	2.74913547966853e-22	1.62391607059833	0.12	0.025	7.03366312473194e-18	6	arl3l1
1574	2.95980954548429e-22	2.62895230607067	0.099	0.018	7.57267272212155e-18	6	si:ch73-366l1.5
1575	4.90141657031528e-22	1.58948261064155	0.174	0.048	1.25402742951516e-17	6	psme4a
1576	6.93283109520613e-22	1.72413277372835	0.138	0.033	1.77376483570849e-17	6	opn1mw2
1577	7.82688429136669e-22	1.6719511062662	0.156	0.04	2.00250834594617e-17	6	mib2
1578	8.13422298104347e-22	1.82244938830976	0.153	0.039	2.08114094969997e-17	6	pde5aa
1579	1.09281947621618e-21	2.54107461439504	0.081	0.012	2.7959786298991e-17	6	XLOC-043741
1580	1.32498665487531e-21	1.68884640165759	0.162	0.043	3.38997835649848e-17	6	cacna2d4b
1581	1.35200936002118e-21	1.96696649496098	0.09	0.015	3.45911594761418e-17	6	si:ch1073-417l11.1
1582	1.38086362746793e-21	1.76816724335873	0.18	0.052	3.53293959087669e-17	6	dyrk4
1583	2.21859530854267e-21	1.52129500515557	0.189	0.056	5.67627609690642e-17	6	espn
1584	5.77936199126333e-21	1.57841567790939	0.147	0.037	1.47864976546472e-16	6	rcvrn3
1585	1.15137340157293e-20	2.05446337051785	0.102	0.02	2.94578884792434e-16	6	guk1b
1586	2.3944596494327e-20	2.22635193625106	0.081	0.013	6.12622501307356e-16	6	opn6b
1587	5.11737280197334e-20	1.82395295122674	0.117	0.026	1.30927983138488e-15	6	atp2b1b
1588	6.61701208157823e-20	2.2503883154659	0.087	0.015	1.69296254107179e-15	6	usp21
1589	9.88605573797268e-20	1.29400292239501	0.246	0.091	2.52934736056031e-15	6	frya
1590	9.91108341604704e-20	2.34824074363036	0.117	0.027	2.53575069199563e-15	6	gmip
1591	1.20851144895166e-19	1.81688208544796	0.12	0.028	3.09197654214282e-15	6	rd3
1592	1.21140685448842e-19	1.99861112455664	0.093	0.018	3.09938443720863e-15	6	si:cabz01076231.1
1593	2.45180195008326e-19	2.65355886374365	0.069	0.01	6.27293528928801e-15	6	chmp6a
1594	2.5016444943867e-19	1.56768583349616	0.123	0.029	6.40045743888838e-15	6	rdh8a
1595	2.54738685897529e-19	1.5698763212167	0.195	0.064	6.51748927868829e-15	6	rgs20
1596	2.73260229454023e-19	1.92944655155073	0.12	0.028	6.99136297058118e-15	6	adcy1b
1597	3.61889982134218e-19	2.07805591918909	0.09	0.017	9.25895519290397e-15	6	fam161a
1598	6.07130070467798e-19	2.11033872322788	0.069	0.01	1.55334228529186e-14	6	PLEKHB1
1599	7.34640528537831e-19	2.19076977787544	0.075	0.012	1.87957779226404e-14	6	si:ch211-113d22.2
1600	8.18831883944896e-19	1.96400417608421	0.114	0.026	2.09498137507302e-14	6	lrit1b
1601	1.41656839408503e-18	1.97812562217346	0.093	0.018	3.62429023626656e-14	6	si:ch1073-155h21.2
1602	1.77210785474947e-18	2.21540263821083	0.138	0.038	4.53393794637653e-14	6	sagb
1603	4.70305845608429e-18	2.0647617314701	0.099	0.021	1.20327750598917e-13	6	frmpd2
1604	4.83267506761279e-18	2.7303901893465	0.042	0.004	1.23643991604873e-13	6	esrrd
1605	6.89466476181322e-18	1.80926095143333	0.156	0.047	1.76399997930991e-13	6	syt5b
1606	7.19310977746411e-18	1.07148127213252	0.293	0.124	1.84035713656419e-13	6	fam222a
1607	9.31133246746686e-18	1.14661406956143	0.326	0.149	2.3823044118014e-13	6	rorcb
1608	9.36575637074348e-18	1.4217340963395	0.174	0.056	2.39622876745472e-13	6	neurod1
1609	1.25130258236173e-17	2.15187208773234	0.09	0.018	3.20145765697249e-13	6	FO904901.1
1610	2.16949326756649e-17	1.67857071053348	0.162	0.051	5.55064852506887e-13	6	dgkzb
1611	2.48496899058459e-17	1.75185313724941	0.12	0.03	6.35779316241067e-13	6	si:dkeyp-72e1.9
1612	5.33766741684232e-17	2.02212320120174	0.084	0.017	1.36564220859911e-12	6	cobll1a
1613	5.3948885410321e-17	1.35738431855057	0.12	0.031	1.38028223322306e-12	6	crb2a
1614	6.016669818646e-17	1.48399581044223	0.141	0.041	1.53936497310058e-12	6	hexb
1615	6.08417943283742e-17	1.87869998046912	0.084	0.017	1.55663730789145e-12	6	si:ch211-103a14.5
1616	6.43871152457492e-17	1.92122114023734	0.105	0.025	1.64734434356249e-12	6	slc4a4b
1617	2.6316006875107e-16	1.50766998887767	0.171	0.057	6.73295035899612e-12	6	unc119b
1618	2.70720190676456e-16	1.26380636691317	0.192	0.068	6.92637607845713e-12	6	neurl1aa
1619	3.40672987774377e-16	2.92777491791726	0.054	0.008	8.71611839220743e-12	6	bglapl
1620	4.40950012603378e-16	2.33031232015548	0.081	0.016	1.12817060724574e-11	6	nhsl1a
1621	4.45234365019731e-16	1.94724639175958	0.093	0.021	1.13913212290298e-11	6	pdzph1
1622	4.71682273472338e-16	4.82398508805844	0.015	0	1.20679909667898e-11	6	si:ch211-265g22.4
1623	7.15114717304305e-16	1.09858673579018	0.249	0.104	1.82962100422306e-11	6	slmapa
1624	7.31439421261246e-16	1.70678891550279	0.126	0.036	1.8713877592969e-11	6	LOC110437758
1625	8.57983210219795e-16	1.63535967550005	0.138	0.042	2.19515004334735e-11	6	si:dkey-92j12.5
1626	1.19725989818346e-15	1.42520236796128	0.171	0.058	3.06318944950239e-11	6	bbs9
1627	1.3855581392901e-15	2.43463866865306	0.084	0.018	3.54495049937373e-11	6	asmt
1628	1.49239411449435e-15	1.6745987089587	0.108	0.028	3.81829034193379e-11	6	arhgap23b
1629	1.6115122562272e-15	1.34158519541632	0.204	0.078	4.12305410755728e-11	6	abcc3
1630	1.97052391580119e-15	2.85070234841453	0.048	0.006	5.04158543857735e-11	6	ankrd33ab
1631	3.0653229830949e-15	1.37686349829849	0.159	0.053	7.84262885224829e-11	6	ahr1b
1632	3.09763131983932e-15	1.80854714614167	0.114	0.031	7.92528973180891e-11	6	zgc:172302
1633	7.53894306645173e-15	1.54450980332238	0.12	0.034	1.92883858355167e-10	6	nr3c2
1634	7.78913989461537e-15	1.97463856615601	0.114	0.032	1.99285144203734e-10	6	camk1da
1635	9.76948718222984e-15	1.54410313518358	0.138	0.043	2.49952329557351e-10	6	zgc:109949
1636	1.11730852452224e-14	2.67652613103598	0.048	0.007	2.85863385999016e-10	6	XLOC-014477
1637	1.27769341467568e-14	1.91241681056336	0.108	0.029	3.26897860144772e-10	6	rs1a
1638	3.38193769642645e-14	1.13994988829229	0.21	0.086	8.65268759630706e-10	6	slc4a4a
1639	5.34772140193117e-14	2.04461502708453	0.093	0.023	1.36821452068409e-09	6	otx5
1640	5.99497494350128e-14	1.75157860008615	0.084	0.02	1.5338143392948e-09	6	gabrb3
1641	6.55388644410741e-14	1.95635006771951	0.096	0.025	1.67681184672488e-09	6	cox4i2
1642	6.59545243196379e-14	1.08879758060063	0.293	0.141	1.68744650471794e-09	6	hivep1
1643	7.50543853635353e-14	1.3120778999159	0.198	0.079	1.92026644952605e-09	6	diaph3
1644	1.14194840221048e-13	4.60592311852529	0.015	0	2.92167498705551e-09	6	aipl1
1645	1.38645330218678e-13	1.32872535366068	0.159	0.057	3.54724077364489e-09	6	CR354588.1
1646	1.44607478866922e-13	1.25275584017135	0.156	0.055	3.69978234681021e-09	6	tent5ba
1647	1.52680608207676e-13	1.22365337755406	0.15	0.052	3.9063333609934e-09	6	slc6a6b
1648	1.73342683352624e-13	2.68920296042565	0.063	0.012	4.43497255357688e-09	6	prdm1b
1649	1.80976365051712e-13	2.8992674142965	0.036	0.004	4.63028029984806e-09	6	rom1a
1650	2.30180910991222e-13	1.99842652872488	0.066	0.013	5.88917860771041e-09	6	rp1l1b
1651	3.61662493669306e-13	1.60442349850169	0.126	0.04	9.25313490052919e-09	6	gramd2aa
1652	4.20783983374405e-13	1.05709242046767	0.344	0.182	1.07657582146342e-08	6	slc44a5a
1653	5.70802936626851e-13	1.42442976638835	0.096	0.026	1.4603993133598e-08	6	si:dkey-61n16.5
1654	5.7545826215485e-13	2.3957808869627	0.081	0.02	1.47230996372318e-08	6	FO834855.1
1655	6.18430354289933e-13	1.42828803945609	0.105	0.03	1.58225406145079e-08	6	sema6d
1656	9.81209223356976e-13	2.76516269633933	0.048	0.008	2.51042379795882e-08	6	zgc:109965
1657	1.02049839561724e-12	2.15527667500591	0.072	0.016	2.6109451451867e-08	6	CU896641.1
1658	1.07727758253114e-12	1.01300787080171	0.263	0.126	2.75621469490593e-08	6	EML5
1659	1.08962585068389e-12	2.15264141177868	0.03	0.003	2.78780773897475e-08	6	CU467655.2
1660	1.39261189377941e-12	1.2881602657687	0.129	0.043	3.56299753023461e-08	6	prlra
1661	1.51154211112302e-12	1.45705333148791	0.087	0.023	3.86728049130824e-08	6	LO017648.1
1662	1.63638285286552e-12	1.19908615527283	0.225	0.101	4.18668552905642e-08	6	znf516
1663	1.76192335038904e-12	1.35880282772969	0.096	0.027	4.50788089197035e-08	6	scamp5b
1664	1.83682655143343e-12	2.38345655278259	0.06	0.012	4.69952073184243e-08	6	si:dkey-220f10.4
1665	2.16238484828296e-12	1.03242906917453	0.26	0.125	5.53246163433195e-08	6	eml1
1666	3.12754530728148e-12	1.96419696214196	0.066	0.014	8.00182466867966e-08	6	nr2f1b
1667	3.78357446836856e-12	1.47383508855882	0.117	0.038	9.68027527732096e-08	6	ppp1r14bb
1668	4.41237617139289e-12	1.78817115343631	0.096	0.028	1.12890644345087e-07	6	mpp5b
1669	5.28687883940865e-12	2.41518091783399	0.063	0.013	1.3526479510627e-07	6	si:dkey-26i13.8
1670	5.34681389751614e-12	2.23559067545291	0.06	0.012	1.36798233567951e-07	6	si:dkey-283b15.2
1671	7.16147267949125e-12	1.95593910751056	0.066	0.015	1.83226278504784e-07	6	akna
1672	1.01648786579772e-11	2.64422988561044	0.036	0.005	2.60068420464346e-07	6	FP016205.1
1673	1.01819811739161e-11	2.35548121622076	0.036	0.005	2.60505988334644e-07	6	si:ch211-175f12.2
1674	1.05362878979746e-11	1.09213498275486	0.213	0.095	2.6957092586968e-07	6	lrp2a
1675	1.05843143778251e-11	1.44089096310283	0.09	0.025	2.70799683356656e-07	6	si:ch73-167i17.6
1676	1.17687882778359e-11	1.81926583663457	0.051	0.009	3.01104448088432e-07	6	dgkab
1677	1.36387208938138e-11	1.44059577579628	0.078	0.02	3.48946674068227e-07	6	CU929359.2
1678	1.41138870792777e-11	1.26879054157919	0.15	0.057	3.61103800923319e-07	6	slc20a1b
1679	1.49902255045793e-11	1.4685479429142	0.069	0.016	3.83524919534661e-07	6	arr3a
1680	1.78273605472691e-11	1.42129980132235	0.117	0.039	4.5611301960188e-07	6	CR677617.1
1681	2.08835068868799e-11	1.31516060411859	0.141	0.052	5.34304523700822e-07	6	acap3a
1682	2.49947619675488e-11	2.23384174701995	0.048	0.009	6.39490984939736e-07	6	INHBC
1683	2.51808298643881e-11	1.5306033399646	0.072	0.018	6.44251532080368e-07	6	gabra6a
1684	3.00853148074728e-11	1.6682942689239	0.099	0.03	7.69732779349193e-07	6	si:ch73-217b7.1
1685	3.51974379398331e-11	2.41815676771885	0.033	0.004	9.00526449690631e-07	6	hs3st3b1a
1686	3.72495685746388e-11	2.78862388475944	0.048	0.009	9.53030211982134e-07	6	cnga1b
1687	4.31472213560699e-11	2.29139230503042	0.048	0.009	1.10392165839505e-06	6	cplx4a
1688	4.74533646803889e-11	1.17828268943082	0.159	0.064	1.21409433534775e-06	6	LOC100537874
1689	4.78937908747682e-11	1.8361128800544	0.084	0.024	1.22536263953094e-06	6	fam162a
1690	6.80426197061451e-11	1.12853008605336	0.24	0.118	1.74087042518172e-06	6	fam110b
1691	7.97166226938368e-11	2.14212692503343	0.063	0.015	2.03954979162182e-06	6	cdk5r2b
1692	8.67301225896669e-11	1.77564858454168	0.12	0.042	2.21899018645663e-06	6	gpsm1b
1693	9.08044340684743e-11	1.94714833234627	0.054	0.011	2.32323144564192e-06	6	prph2b
1694	1.06875220482056e-10	2.52116933419879	0.027	0.003	2.73440251603341e-06	6	kctd12b
1695	1.34706061464825e-10	1.45416442412677	0.12	0.043	3.44645458257756e-06	6	mapk8ip1a
1696	1.4570445664526e-10	1.44271786502007	0.063	0.015	3.72784852326896e-06	6	drd4a
1697	1.96341831404428e-10	2.66161503200086	0.033	0.005	5.02340575648229e-06	6	pdca
1698	2.01833987620308e-10	2.62103378881686	0.06	0.014	5.16392257326557e-06	6	nrtn
1699	2.14079943472516e-10	1.22057425101438	0.114	0.04	5.47723535374433e-06	6	si:dkey-191g9.5
1700	2.46956735622886e-10	1.45474551789099	0.087	0.026	6.31838808091155e-06	6	ttyh2l
1701	2.7720446335636e-10	1.75672413073816	0.063	0.015	7.09227619497247e-06	6	si:ch211-147k10.5
1702	3.66058774382195e-10	1.83933111629602	0.06	0.014	9.36561374256846e-06	6	saga
1703	4.19429609647139e-10	1.23116521013688	0.117	0.042	1.07311065628221e-05	6	dio3b
1704	4.52241430989866e-10	2.5549835584525	0.033	0.005	1.15705970118757e-05	6	mapkapk2b
1705	4.79834460314508e-10	3.19422191772225	0.039	0.007	1.22765646671467e-05	6	gucy2f
1706	6.72494730231647e-10	1.47154984017726	0.117	0.043	1.72057776729767e-05	6	cnbpa
1707	8.20287951036665e-10	1.85361449293242	0.075	0.021	2.09870672272731e-05	6	aipl2
1708	8.67927505349954e-10	1.57997181382454	0.123	0.047	2.22059252243786e-05	6	unc13ba
1709	1.00193567446013e-09	2.43443042100745	0.033	0.005	2.56345242310623e-05	6	pde6ga
1710	1.03033328570515e-09	1.95745307269903	0.063	0.016	2.63610771147663e-05	6	arl15a
1711	1.19758890315133e-09	1.04415189956662	0.153	0.064	3.06403120871268e-05	6	snx13
1712	2.32124311704848e-09	3.01758687902861	0.015	0.001	5.93890051496853e-05	6	BX649522.1
1713	2.54313021669678e-09	1.65666658716594	0.078	0.024	6.50659865941872e-05	6	lrrc75bb
1714	3.04763664014479e-09	1.55352504910484	0.051	0.012	7.79737834381044e-05	6	CDHR1 (1 of many)
1715	3.05178226682873e-09	1.1533176905842	0.129	0.051	7.80798492968131e-05	6	mmd
1716	3.19376199767485e-09	1.37405184821797	0.039	0.007	8.17124007105111e-05	6	rhol
1717	3.24265517877836e-09	1.66554712541722	0.084	0.027	8.29633327490444e-05	6	LOC110440049
1718	3.44061152306999e-09	1.01905994594241	0.159	0.069	8.80280458177456e-05	6	pnpla6
1719	3.72580415483614e-09	1.13780030781656	0.162	0.072	9.53246993014826e-05	6	mn1a
1720	4.30756789962447e-09	1.00262715163238	0.186	0.088	0.000110209124711892	6	ppp1r14c
1721	4.38403887863074e-09	1.25122856698381	0.102	0.036	0.000112165634709767	6	farp2
1722	5.2255560997746e-09	1.82785203715206	0.048	0.011	0.000133695852812733	6	si:rp71-39b20.4
1723	6.24427373261212e-09	1.38735148211505	0.066	0.018	0.000159759743448881	6	ppdpfa
1724	6.55790357895029e-09	1.61740819175226	0.063	0.017	0.000167783963067443	6	BX323820.1
1725	7.05165720760513e-09	1.06832029821987	0.159	0.071	0.000180416649656577	6	jam3b
1726	7.87524044243914e-09	1.77596471542696	0.048	0.011	0.000201488026719805	6	bin1b
1727	1.2049728302317e-08	1.27385784691802	0.069	0.02	0.00030829229861478	6	pde6gb
1728	1.49244099012867e-08	2.17013913853329	0.033	0.006	0.00038184102732442	6	guca1e
1729	1.64808881148156e-08	1.00234392015056	0.117	0.046	0.000421663522417557	6	ANO2 (1 of many)
1730	1.71346322402159e-08	1.20663867042177	0.141	0.062	0.000438389565865923	6	sema4ab
1731	1.93604573187506e-08	1.52680358563998	0.069	0.021	0.000495337300500234	6	stk17a
1732	1.98770491825247e-08	1.72060942277776	0.075	0.024	0.000508554303334896	6	slain2
1733	2.36273751331482e-08	1.66054322715511	0.069	0.021	0.000604506392781598	6	tmem229b
1734	2.53441897901073e-08	1.83460833247468	0.054	0.014	0.000648431095779894	6	rgs9a
1735	2.63394163378813e-08	1.47478918638923	0.093	0.033	0.000673893967004693	6	arl13b
1736	3.06965780564638e-08	2.82083416723839	0.027	0.004	0.000785371949574627	6	CR450749.1
1737	3.33943469679331e-08	2.40383024515684	0.042	0.009	0.000854394367174567	6	samd7
1738	3.76738490331199e-08	1.59522727871495	0.042	0.009	0.000963885427512372	6	rassf1
1739	4.30870920404717e-08	1.13373497951024	0.099	0.037	0.00110238324985547	6	reps2
1740	4.47873479487227e-08	1.66751088497277	0.072	0.023	0.00114588429726807	6	BX936342.1
1741	5.6486344418063e-08	4.37080242840248	0.018	0.002	0.00144520312193614	6	exorh
1742	6.05713549741156e-08	1.23665106344691	0.081	0.028	0.00154971811701275	6	bzw2
1743	6.71816774653151e-08	1.64558209136136	0.072	0.023	0.00171884321795009	6	sec14l8
1744	7.39644553769278e-08	1.38067742588841	0.072	0.023	0.0018923805908187	6	parp1
1745	7.42832326395816e-08	1.00623899829087	0.123	0.052	0.00190053650708369	6	lrch4
1746	7.62555181296454e-08	2.60762732528479	0.045	0.011	0.00195099743134698	6	slc43a3a
1747	7.91218969373261e-08	1.2046043291381	0.087	0.031	0.00202433373314149	6	atp6v0a1a
1748	8.59310625334382e-08	1.77655892102087	0.054	0.015	0.00219854623491802	6	actc1c
1749	9.13673658303911e-08	2.13159625365984	0.036	0.007	0.00233763405477056	6	snx19a
1750	1.20681928905346e-07	1.4081946734215	0.111	0.046	0.00308764715104328	6	slc25a18
1751	1.27199509378547e-07	1.02777255205623	0.09	0.033	0.00325439944745013	6	arhgap12b
1752	1.29032762505876e-07	2.35479706500511	0.048	0.012	0.00330130322871284	6	bbs7
1753	1.46827739760133e-07	1.81440647746521	0.036	0.008	0.003756587721763	6	si:ch73-267c23.10
1754	1.65258841708026e-07	1.08954556650502	0.081	0.029	0.00422814746509984	6	kita
1755	1.73733785009739e-07	1.85812248315692	0.048	0.013	0.00444497888947416	6	ppp1r18
1756	1.85258586603199e-07	1.27641842063388	0.096	0.037	0.00473984093824284	6	si:ch211-207i1.2
1757	1.92793094165765e-07	2.41134241293097	0.03	0.006	0.00493261131423111	6	XLOC-024867
1758	2.22093608118239e-07	1.02183177333251	0.078	0.027	0.00568226496370514	6	pdcb
1759	2.4653338766044e-07	2.0293218750351	0.045	0.011	0.00630755672329235	6	rp1l1a
1760	2.62548732870415e-07	1.05939021878019	0.147	0.07	0.00671730933048957	6	cry1bb
1761	2.6657662937058e-07	1.55098920029081	0.072	0.025	0.00682036306244628	6	grk7a
1762	3.31880613419174e-07	1.31426937981881	0.06	0.018	0.00849116549432958	6	rasgrf2a
1763	3.5753602232058e-07	1.11607950470807	0.108	0.045	0.00914755913107203	6	tpd52l2a
1764	4.20214297180498e-07	3.0559772387161	0.021	0.003	0.010751182793363	6	CABZ01057159.1
1765	4.24342028317123e-07	2.84208506768556	0.021	0.003	0.0108567907944936	6	si:ch211-191i18.4
1766	4.51935142358651e-07	1.06158397745337	0.093	0.037	0.0115627606172461	6	usp44
1767	4.69906556700323e-07	1.40049928926341	0.132	0.062	0.0120225592531778	6	dock6
1768	4.87006498973437e-07	1.31685685411396	0.078	0.028	0.0124600612762354	6	CABZ01055522.1
1769	5.04050205694004e-07	1.77489375130065	0.063	0.021	0.0128961245126811	6	adora2b
1770	5.04719530488967e-07	1.2482110997076	0.084	0.032	0.0129132491875602	6	npas2
1771	6.14644289059389e-07	1.57129564377083	0.048	0.013	0.0157256741355845	6	impg2a
1772	6.44551191355123e-07	1.11147960323439	0.084	0.032	0.0164908422308208	6	XLOC-003718
1773	6.86693513399589e-07	1.31900448939767	0.084	0.032	0.0175690535403285	6	rhpn1
1774	7.07215227587173e-07	3.96053023944893	0.012	0.001	0.0180941015978178	6	agmat
1775	7.23649890214679e-07	3.14770573444196	0.012	0.001	0.0185145824411426	6	CU179656.2
1776	7.26033004360138e-07	2.74797639266791	0.036	0.008	0.0185755544165541	6	STX3
1777	7.70908988364213e-07	1.76848153162622	0.06	0.019	0.0197237064672984	6	slc17a7b
1778	8.68868676444076e-07	2.87861137550857	0.03	0.006	0.0222300050868217	6	ubtd1a
1779	8.77802413020477e-07	1.23821480232425	0.063	0.021	0.0224585747371289	6	mknk2a
1780	9.36351704276293e-07	1.316583807246	0.102	0.044	0.023956558353909	6	si:ch73-335l21.1
1781	9.43580261721972e-07	1.33318831599414	0.105	0.045	0.0241415009961567	6	si:ch211-255i3.4
1782	9.61748434336606e-07	1.81698954379089	0.03	0.006	0.0246063336925021	6	inaa
1783	9.69914453540325e-07	2.30678462162335	0.021	0.003	0.0248152612938292	6	cabp4
1784	9.74546340045696e-07	2.68132836267103	0.024	0.004	0.0249337681100691	6	zgc:112294
1785	9.92242463651021e-07	2.32061041201056	0.024	0.004	0.0253865234325114	6	zgc:153441
1786	1.28122816974332e-06	1.15289883255716	0.096	0.04	0.0327802227228828	6	carmil3
1787	1.28551706876911e-06	1.08881306628284	0.126	0.059	0.0328899542044577	6	ppm1bb
1788	1.30979935905687e-06	2.19962709365371	0.033	0.007	0.0335112166014699	6	ankrd33aa
1789	1.31325702488027e-06	2.82189898258524	0.027	0.005	0.0335996809815616	6	igsf21b
1790	1.35103291806418e-06	2.28844677515871	0.027	0.005	0.034566177208672	6	wdr20a
1791	1.3539227244479e-06	1.97934650214322	0.054	0.017	0.0346401129049996	6	si:ch211-198m17.1
1792	1.383297562841e-06	1.17286038492434	0.063	0.021	0.0353916681452869	6	mak
1793	1.4354762339495e-06	1.69703135504932	0.066	0.023	0.0367266594455979	6	ntf3
1794	1.5704744616994e-06	1.27021736829212	0.114	0.052	0.0401805891025793	6	zgc:110796
1795	1.67705540558368e-06	3.37925652355804	0.015	0.002	0.0429074625518585	6	snu13b
1796	1.71122897147866e-06	2.03269790761525	0.051	0.016	0.0437817932352815	6	abca4a
1797	1.77477214292846e-06	1.12484935517607	0.084	0.033	0.0454075452768247	6	cdc34b
1798	2.19226167410493e-06	1.34172678130352	0.063	0.022	0.0560890149319745	6	ptpn20
1799	2.30596893162951e-06	2.49597248368151	0.027	0.005	0.058998215115741	6	si:dkey-97a13.12
1800	2.78837092905544e-06	1.04445473259582	0.078	0.03	0.0713404702198835	6	ptdss2
1801	2.95001654285402e-06	1.45748569427466	0.057	0.019	0.0754761732489201	6	lima1a
1802	3.24904932796705e-06	1.89123152645124	0.039	0.01	0.0831269270560371	6	zgc:110843
1803	3.38694621113959e-06	1.74087371828243	0.036	0.009	0.0866550188120064	6	chpfb
1804	3.49124216210187e-06	2.27361672512657	0.03	0.007	0.0893234307173763	6	dact1
1805	3.54745600594477e-06	2.46830205430802	0.03	0.007	0.0907616619120968	6	arl3l2
1806	3.58874983339207e-06	1.35011882512811	0.039	0.01	0.0918181644873361	6	si:dkeyp-72h1.1
1807	3.65471878594039e-06	1.79452865813022	0.03	0.007	0.0935059801382848	6	mzt2b
1808	3.65473827482163e-06	1.77523851015666	0.048	0.015	0.0935064787613113	6	BX324227.1
1809	3.67665528810545e-06	2.71282723663413	0.018	0.003	0.094067225546178	6	si:ch211-22d5.2
1810	3.78391430892309e-06	3.12391578574837	0.012	0.001	0.0968114475937972	6	LOC110439628
1811	3.81842137577453e-06	1.52837578658325	0.012	0.001	0.0976943108991914	6	CABZ01056321.1
1812	3.92018078160224e-06	1.51148902208048	0.048	0.015	0.100297825297293	6	fat1b
1813	3.9361186996423e-06	2.19171301352342	0.042	0.012	0.100705596930348	6	nptx2b
1814	4.60083230787212e-06	1.48339815493756	0.045	0.013	0.117712294596908	6	six6b
1815	4.83756293648788e-06	1.00637758065785	0.114	0.053	0.123769047730042	6	plppr5b
1816	4.86272454626128e-06	1.32482345787556	0.093	0.04	0.124412807516095	6	cdh12a
1817	5.69452940423812e-06	1.53437644302941	0.03	0.007	0.145694534807432	6	klc3
1818	5.73904648227268e-06	1.25486155508877	0.105	0.049	0.146833504248947	6	zc3h3
1819	5.78798322532035e-06	1.09775016615164	0.09	0.039	0.148085550819821	6	gpc1a
1820	5.80180563706045e-06	1.99051671099406	0.024	0.005	0.148439197224192	6	arih1
1821	6.18597528538445e-06	1.47938878010121	0.039	0.011	0.158268177676561	6	rpgrip1
1822	7.64384207511125e-06	1.28685445309596	0.102	0.047	0.195567699491721	6	DYNC2H1
1823	7.71752138526644e-06	3.14795749872609	0.021	0.004	0.197452784642042	6	zmp:0000000545
1824	7.81233344616421e-06	1.35257439586142	0.048	0.015	0.199878551220111	6	cradd
1825	7.87582103307606e-06	2.14956196550745	0.03	0.007	0.201502881131251	6	cabp5a
1826	8.21219341701298e-06	1.41810313588757	0.06	0.022	0.210108968574277	6	nrf1
1827	8.39332372226138e-06	1.03838301982487	0.096	0.043	0.214743187434057	6	pip4k2aa
1828	8.45889418091927e-06	1.36003214620437	0.03	0.007	0.21642080761882	6	znhit1
1829	9.05582531702639e-06	2.61079882804386	0.024	0.005	0.23169329073612	6	rx2
1830	9.30437901043301e-06	2.2994939366631	0.027	0.006	0.238052536981929	6	FAM124A
1831	1.1269219077927e-05	2.33317056306847	0.033	0.008	0.288322970108762	6	FQ311924.2
1832	1.2476241993944e-05	1.85066802930063	0.033	0.008	0.319204651415057	6	LOC101884106
1833	1.35280990048941e-05	2.53286989063358	0.021	0.004	0.346116413040215	6	zgc:154093
1834	1.38337718891541e-05	1.58756749384747	0.039	0.011	0.353937053784008	6	smim29
1835	1.46656348156432e-05	2.7886340389956	0.012	0.001	0.37522026675823	6	dhrs3a
1836	1.52770458882422e-05	2.33515009744823	0.024	0.005	0.390863219050676	6	ankrd33bb
1837	1.57683895101392e-05	1.10360988889298	0.054	0.019	0.403434245616913	6	parp6b
1838	1.60269522084793e-05	2.48232518106131	0.033	0.009	0.410049572253943	6	grk1a
1839	1.60905716908044e-05	3.06526334439367	0.018	0.003	0.41167727670923	6	lrit3a
1840	1.67173162378126e-05	1.27537265832111	0.051	0.017	0.427712535944436	6	sema7a
1841	1.68758096151931e-05	2.05871445434533	0.039	0.011	0.431767589004716	6	si:dkey-14o18.2
1842	1.72442605297869e-05	1.04206311490314	0.123	0.062	0.441194405654599	6	thoc2
1843	1.74232949302648e-05	1.30631824944233	0.063	0.024	0.445775000790825	6	mlxip
1844	1.78791230325575e-05	1.80061383369548	0.057	0.021	0.457437362787984	6	gpsm2l
1845	1.79058062176537e-05	1.32374487558222	0.048	0.016	0.45812005207867	6	fip1l1b
1846	1.83453833145576e-05	1.15125245429643	0.081	0.035	0.469366632102957	6	arhgap36
1847	1.9397530844766e-05	1.44576970650691	0.105	0.051	0.496285826663339	6	celsr1b
1848	1.94315016295584e-05	1.38965748445324	0.057	0.021	0.497154969192251	6	pdxdc1
1849	2.06577066825135e-05	1.22395821075519	0.075	0.031	0.528527425472108	6	taf1b
1850	2.16175407425498e-05	1.11329198857583	0.057	0.021	0.553084779898137	6	rnf128a
1851	2.31519345565514e-05	1.90596638929659	0.033	0.009	0.592342245629368	6	alg1
1852	2.47768744163308e-05	1.13272132340163	0.066	0.026	0.633916331941823	6	ssx2ipa
1853	2.88054879199747e-05	1.69382849396632	0.042	0.013	0.736988408432552	6	cdk10
1854	3.07776564460848e-05	3.20836626294839	0.015	0.002	0.787446340173079	6	capsla
1855	3.09142120942207e-05	1.49609450146002	0.039	0.012	0.790940116430637	6	ampd3a
1856	3.16172401755378e-05	2.1247450498908	0.015	0.002	0.808927089891134	6	LOC100333290
1857	3.17057824573737e-05	1.19019151321484	0.075	0.032	0.811192444171907	6	hipk2
1858	3.18179281623089e-05	2.11913360873109	0.015	0.002	0.814061692032674	6	tmem241
1859	3.24223679320275e-05	1.19581390498634	0.033	0.009	0.829526283540923	6	LOC108180196
1860	3.44228341133399e-05	1.36692324517952	0.03	0.008	0.8807082107898	6	klhl23
1861	3.78534340513798e-05	1.52180470628436	0.048	0.017	0.968480110204552	6	rfx1b
1862	3.93481647408865e-05	1.35557883691134	0.072	0.03	1	6	stk10
1863	4.00166933993941e-05	2.11900836179687	0.021	0.004	1	6	aqp11
1864	4.14027085230229e-05	2.53011217437804	0.045	0.015	1	6	rp2
1865	4.20615262944181e-05	2.11217658168958	0.027	0.007	1	6	six6a
1866	4.79727386984355e-05	1.6582352113739	0.063	0.025	1	6	si:ch211-119c20.2
1867	4.91759443246928e-05	1.2552899868718	0.039	0.012	1	6	nr2f6b
1868	4.92270824100721e-05	1.06527236853437	0.042	0.014	1	6	spire2
1869	5.38603938336251e-05	1.69914484585789	0.054	0.02	1	6	ankrd10a
1870	5.71121528117572e-05	2.14304404872812	0.018	0.003	1	6	LOC100002706
1871	5.73340165354386e-05	2.15922686213013	0.018	0.003	1	6	BX323031.1
1872	5.86824370333111e-05	1.61071402413344	0.018	0.003	1	6	si:dkey-72l14.3
1873	5.92148893651881e-05	1.4296881132717	0.018	0.003	1	6	rab28
1874	5.93057677131087e-05	1.77697258437004	0.045	0.016	1	6	fam160a1b
1875	5.99675187446586e-05	1.12356194275393	0.105	0.053	1	6	smek1
1876	6.3192440150123e-05	1.48860628681864	0.03	0.008	1	6	frmpd1
1877	6.54169912837725e-05	1.15518980974648	0.081	0.037	1	6	LOC101882086
1878	6.99177449254883e-05	1.23276592010162	0.09	0.043	1	6	myo3a
1879	7.41115805745043e-05	1.69981173309145	0.039	0.013	1	6	nelfe
1880	7.88232992957012e-05	1.95079932891949	0.03	0.008	1	6	si:ch211-132f19.7
1881	7.91506605664888e-05	1.63363441332878	0.042	0.014	1	6	CABZ01099847.1
1882	8.20087324190849e-05	2.18402587780426	0.024	0.006	1	6	atf3
1883	8.20362498030027e-05	1.01705569634832	0.09	0.043	1	6	shroom2a
1884	8.26595272945413e-05	1.47018518095644	0.069	0.03	1	6	nlk1
1885	9.45711151182218e-05	1.19442884271724	0.045	0.016	1	6	acbd5a
1886	0.000102649108868025	1.29091171832102	0.069	0.03	1	6	mon2
1887	0.000103801512283629	1.97029810625236	0.03	0.008	1	6	si:dkey-21o19.2
1888	0.000110956904689981	1.17355493917418	0.069	0.03	1	6	scn12aa
1889	0.000114424978222412	1.20679572702083	0.099	0.05	1	6	vash2
1890	0.000114934282685051	2.2517199109637	0.024	0.006	1	6	sv2ba
1891	0.000116721643133678	2.15265788771329	0.024	0.006	1	6	nek9
1892	0.000116741207462679	3.3201304903286	0.012	0.002	1	6	cyp11c1
1893	0.000116896947405487	1.00772802498886	0.09	0.044	1	6	pxna
1894	0.000117333466122696	3.04977777008055	0.012	0.002	1	6	nkx2.4b
1895	0.000120784221203987	1.07040837421876	0.066	0.028	1	6	aldh18a1
1896	0.00012385811133401	1.53503880176123	0.027	0.007	1	6	mfhas1
1897	0.000129163382682135	2.86606020683664	0.015	0.003	1	6	tspan7
1898	0.000129342794844512	2.58024566913213	0.015	0.003	1	6	LOC108179300
1899	0.000131253261233977	1.02862725859452	0.066	0.028	1	6	tesk2
1900	0.000131879402928277	2.47301255015223	0.015	0.003	1	6	CABZ01099833.1
1901	0.000134645934188068	1.23588541068687	0.102	0.053	1	6	arhgap23a
1902	0.00013694222022644	1.11135860606402	0.06	0.025	1	6	CCKBR
1903	0.000140909133192684	1.24614833684251	0.039	0.013	1	6	mgat1b
1904	0.000143913695764593	1.64406756767673	0.03	0.009	1	6	wdr5
1905	0.000145585787574657	2.36611659752891	0.021	0.005	1	6	kif25
1906	0.000146350955782616	1.80122451032227	0.042	0.015	1	6	rcbtb2
1907	0.000156890797141314	1.38260236507123	0.045	0.016	1	6	si:ch211-261d7.3
1908	0.000160139914070427	1.12777344411078	0.072	0.033	1	6	eif5b
1909	0.000161231810940352	2.7678022609733	0.018	0.004	1	6	srp9
1910	0.000163323302377474	2.46107771607428	0.018	0.004	1	6	crispld2
1911	0.00016409015375445	2.08167499779097	0.018	0.004	1	6	kctd20
1912	0.000165348218092513	2.38960655450633	0.024	0.006	1	6	paplnb
1913	0.000170256476849233	1.428373869915	0.039	0.013	1	6	lsg1
1914	0.000177863843068344	2.46859295775709	0.03	0.009	1	6	stxbp1b
1915	0.000189000314375418	1.82688575687506	0.045	0.017	1	6	gdpd5a
1916	0.000194890588714753	1.11097063537905	0.042	0.015	1	6	rassf3
1917	0.00019538386601226	1.46772456835644	0.033	0.01	1	6	wdr91
1918	0.000217765271313698	1.30965373364813	0.027	0.008	1	6	cpm
1919	0.00022181923091895	1.89294131306911	0.021	0.005	1	6	smad3a
1920	0.000236439736427554	1.84887944289963	0.039	0.014	1	6	sptbn5
1921	0.000241618799911228	1.80536748885568	0.015	0.003	1	6	si:ch211-274p24.2
1922	0.000247036978250255	1.00505250458213	0.117	0.065	1	6	BX548246.1
1923	0.000259800631154135	2.54919031221678	0.018	0.004	1	6	si:ch73-212j7.3
1924	0.000260320875051838	1.04686964728515	0.093	0.048	1	6	wdr18
1925	0.000266572637647433	2.90727053693083	0.012	0.002	1	6	LOC110439701
1926	0.00026759674871059	1.66652187308806	0.036	0.012	1	6	tmem237b
1927	0.000269475302226245	2.26674030958459	0.012	0.002	1	6	FO082780.1
1928	0.000271147242498816	2.12053357617091	0.012	0.002	1	6	LOC103909114
1929	0.0002732508417076	1.51659044993432	0.012	0.002	1	6	emg1
1930	0.000286563217762166	1.8665105817203	0.027	0.008	1	6	LOC101884506
1931	0.000289829388771267	1.70495445512378	0.027	0.008	1	6	dync1i2b
1932	0.000289957220229172	1.08872775538339	0.048	0.019	1	6	tm2d1
1933	0.00030200716665143	1.33665354858653	0.057	0.024	1	6	BX663503.1
1934	0.000309619461005877	1.44395650774323	0.06	0.026	1	6	ric8a
1935	0.000315460665041072	2.30214663651295	0.021	0.005	1	6	zgc:171901
1936	0.000318535328235546	1.79880684557713	0.021	0.005	1	6	melk
1937	0.000318723314987261	1.65965381147434	0.024	0.006	1	6	rnf41l
1938	0.000321254924989739	1.20754011719816	0.081	0.04	1	6	kcnh1a
1939	0.000334694582642324	1.06878396954618	0.048	0.019	1	6	ift80
1940	0.000365829777261935	1.00218590164448	0.084	0.042	1	6	adar
1941	0.000366292474561081	1.01241894470417	0.114	0.064	1	6	si:dkey-29j8.1
1942	0.000368202464336792	2.01192720120767	0.03	0.009	1	6	ppa1a
1943	0.000372418938479668	1.08140782684925	0.06	0.026	1	6	hmga1a
1944	0.000380789932942844	1.524220064115	0.06	0.027	1	6	sorbs2b
1945	0.000384604199802345	1.31450379980595	0.051	0.021	1	6	rreb1a
1946	0.000388981648740023	1.71554948935451	0.045	0.018	1	6	rhoj
1947	0.000394486738619153	1.04427231867324	0.06	0.027	1	6	dcaf12
1948	0.000412009973628688	2.43605996865952	0.015	0.003	1	6	riox2
1949	0.000415059991946738	1.84998183212435	0.015	0.003	1	6	aldh2.2
1950	0.000415059991946738	2.06587869256702	0.015	0.003	1	6	lzic
1951	0.000419159492520081	1.56854449173138	0.015	0.003	1	6	stt3a
1952	0.000420190259557274	1.94905853687754	0.015	0.003	1	6	LOC108191717
1953	0.000430547556933085	1.31470418322766	0.06	0.027	1	6	adgra3
1954	0.000438107215496753	1.67348318586857	0.024	0.007	1	6	aars2
1955	0.000454350924424627	1.15076937049267	0.024	0.007	1	6	atp6ap1lb
1956	0.000459694692084307	1.84832520713806	0.021	0.005	1	6	rce1b
1957	0.000463788274773042	1.77216505856871	0.021	0.005	1	6	odf2a
1958	0.000465393895016182	1.13881305969637	0.069	0.033	1	6	plekhf2
1959	0.000477245836364939	1.81054395106496	0.027	0.008	1	6	fbxl3l
1960	0.000494778519707893	1.20333536553844	0.027	0.008	1	6	pmpcb
1961	0.000498888877270647	1.55985912081272	0.039	0.014	1	6	elp5
1962	0.000537711293634857	1.08140410882799	0.084	0.043	1	6	rps6ka2
1963	0.000543667953532991	2.9283652771768	0.012	0.002	1	6	si:ch73-382f3.1
1964	0.000543774843088299	1.80005466851826	0.042	0.016	1	6	zfx
1965	0.000552266009261373	1.94244078282096	0.012	0.002	1	6	CR388143.1
1966	0.000572972747068869	1.3859301406743	0.048	0.02	1	6	uhmk1
1967	0.000577279314567972	1.95970557754336	0.024	0.007	1	6	nudt21
1968	0.000577992176682609	1.98171297581214	0.024	0.007	1	6	ckmt2b
1969	0.000594721669128912	2.14422079547902	0.018	0.004	1	6	lrit2
1970	0.000596546594956671	1.94058651678444	0.018	0.004	1	6	spsb3b
1971	0.000598376732007523	1.87954470470391	0.018	0.004	1	6	reep6
1972	0.000614458248970395	1.25004268919347	0.018	0.004	1	6	blzf1
1973	0.000616609958434887	1.96715484921588	0.021	0.006	1	6	ubap1lb
1974	0.000621902731896096	1.48876300987384	0.027	0.008	1	6	zgc:123305
1975	0.000633631060022372	1.33147946645507	0.027	0.008	1	6	ptpn23b
1976	0.000649688619826591	1.11210095118333	0.021	0.006	1	6	sgms2b
1977	0.000652899294204666	3.46468056828575	0.015	0.003	1	6	znf326
1978	0.000675295112258778	2.638827803203	0.015	0.003	1	6	XLOC-004335
1979	0.00067843965679241	2.6834024968124	0.015	0.003	1	6	kcnv2b
1980	0.000679227914092977	2.27958448651055	0.015	0.003	1	6	brca2
1981	0.00068636063934444	1.67935416448838	0.015	0.003	1	6	dnajb1b
1982	0.000687157447547686	1.69582154434313	0.015	0.003	1	6	mtfp1
1983	0.00071682217934803	1.09160412492689	0.039	0.015	1	6	AL928650.4
1984	0.000769776318175711	1.1454403200354	0.03	0.01	1	6	cep170b
1985	0.000800293557657157	1.16282285814863	0.075	0.038	1	6	aak1a
1986	0.000846166185347393	1.09394839633201	0.087	0.047	1	6	wu:fi46h04
1987	0.0008508739887539	2.25200702370078	0.021	0.006	1	6	eno1b
1988	0.000869581265707534	1.63049881283773	0.021	0.006	1	6	LOC101882475
1989	0.000870300620245823	2.06302796313939	0.03	0.01	1	6	arhgap18
1990	0.000897693960144777	1.49177556376567	0.039	0.015	1	6	mdm1
1991	0.000942832637813421	1.08235438850504	0.045	0.019	1	6	scrn2
1992	0.000964587710454974	1.18118013414967	0.051	0.022	1	6	scarb1
1993	0.00097327265848638	1.14434964028745	0.048	0.021	1	6	tmem165
1994	0.000989348375073651	1.08498862738594	0.057	0.026	1	6	celf3b
1995	0.00100577570681046	1.01542396156484	0.024	0.007	1	6	CU467655.1
1996	0.0010150761785766	1.25568913272877	0.027	0.009	1	6	CABZ01063556.1
1997	0.0010343272264912	3.22421006917702	0.015	0.003	1	6	si:dkeyp-50b9.1
1998	0.00106317938774201	1.10351052529202	0.015	0.003	1	6	vip
1999	0.00108441202130488	1.98280198555912	0.015	0.003	1	6	pfdn4
[truncated: 20,627 more rows]
