# Supplementary material for: Genetic context of transgene insertion can influence neurodevelopment in zebrafish
Source: bioRxiv. 2025 Mar 5:2025.02.28.640904. Preprint. [Version 1] doi: 10.1101/2025.02.28.640904 (PMC11908146; doi:10.1101/2025.02.28.640904)
Supplement: Supplement 7 [file media-7.csv]

	p_val	avg_log2FC	pct.1	pct.2	p_val_adj	cluster	gene
1	1.2670054755637e-166	1.74367911211893	0.921	0.537	3.24163350922973e-162	0	nrxn3a
2	4.89365980382653e-87	1.85042303231373	0.619	0.289	1.25204286080902e-82	0	slc6a1b
3	2.28050621269547e-35	2.03232042311845	0.287	0.119	5.83467514518137e-31	0	slc32a1
4	3.36000709308857e-30	2.81808963026774	0.18	0.057	8.5965781476671e-26	0	si:dkey-175g6.2
5	6.85846660375966e-28	1.55357504104046	0.32	0.163	1.75473868057191e-23	0	znf385c
6	1.07306873794262e-25	1.06540359100036	0.542	0.395	2.7454463660262e-21	0	slc6a1a
7	4.47477124161063e-21	3.16575489455831	0.108	0.03	1.14487022216608e-16	0	LOC103911600
8	3.93985174740029e-20	1.93875069926308	0.224	0.11	1.00801106957236e-15	0	gad2
9	3.23959347807937e-19	1.10341332951083	0.507	0.4	8.28849991366607e-15	0	cacna2d2a
10	3.91261551684662e-18	2.10396369396232	0.186	0.084	1.00104267998521e-13	0	nxph1
11	3.20465960646669e-15	1.78137193744509	0.285	0.18	8.19912160314502e-11	0	adarb2
12	3.23490158116033e-15	1.644343357016	0.241	0.14	8.27649569539871e-11	0	gad1b
13	1.23571986505327e-14	1.25161341590345	0.421	0.328	3.16158927473878e-10	0	adgrb1a
14	3.55463906815181e-09	4.43881842749301	0.029	0.005	9.0945440558664e-05	0	penkb
15	5.60906749538717e-09	2.03789284796581	0.143	0.079	0.000143507991869481	0	FP102167.1
16	1.54208918642394e-08	3.16062648568777	0.042	0.011	0.000394543518346566	0	cort
17	2.31208080242707e-06	1.42464675735763	0.139	0.086	0.0591545873300966	0	vgf
18	3.74348415497856e-06	1.4731386907936	0.15	0.098	0.0957770421051264	0	gfra2b
19	7.04895388926558e-06	2.19720234879771	0.086	0.047	0.18034748525686	0	zfpm2b
20	2.18196187427468e-05	2.01000373608963	0.05	0.022	0.558254945533177	0	nxph2a
21	4.62728803642396e-05	2.94638700738662	0.035	0.013	1	0	sst1.1
22	6.30118282328623e-05	1.10104877771678	0.251	0.207	1	0	unc5da
23	0.000241930479895924	1.7576233715045	0.051	0.026	1	0	calb1
24	0.000286942488122898	2.65786017992173	0.021	0.007	1	0	corin
25	0.000361507794271763	3.33544270569654	0.018	0.005	1	0	pnocb
26	0.000586244355817481	1.59852873875729	0.053	0.028	1	0	AL954666.1
27	0.000706974084197413	1.01090828915042	0.165	0.125	1	0	CR392045.1
28	0.000767248680138174	2.37149944208245	0.042	0.021	1	0	gad1a
29	0.00136706422587154	3.53637601897783	0.015	0.005	1	0	slc6a3
30	0.00213131754379864	1.88843848305297	0.037	0.019	1	0	mmel1
31	0.00265900726120998	1.80836706134748	0.025	0.011	1	0	XLOC-041436
32	0.00302018784455282	1.85204910299143	0.062	0.039	1	0	gata3
33	0.00321254178525092	2.15188917855714	0.03	0.015	1	0	AL929216.1
34	0.00442139917930098	3.06024387874394	0.014	0.005	1	0	dlx1a
35	0.0047136278570185	1.4560504344983	0.047	0.027	1	0	kcng2
36	0.00514203486522824	3.19945691794657	0.021	0.009	1	0	npy
37	0.00582995733606514	1.40490909573963	0.079	0.054	1	0	si:dkey-30j16.3
38	0.00590972929548405	1.98950676137092	0.011	0.003	1	0	XLOC-012749
39	0.00828016600960033	3.04130946467701	0.018	0.007	1	0	npb
40	0.00961923009793312	1.04588525121474	0.082	0.058	1	0	sox2ot
41	1.07520659919402e-74	1.26389408851081	0.346	0.078	2.75091608403791e-70	1	lef1
42	1.21101351721834e-43	1.34365927914219	0.144	0.022	3.09837808380311e-39	1	im:7142702
43	1.10916866518064e-38	1.34295394568034	0.158	0.031	2.83780802986467e-34	1	rbp4l
44	1.90756202542501e-29	1.03928097903218	0.114	0.022	4.88049744204989e-25	1	zgc:110045
45	1.91748269440195e-27	1.13609031561447	0.11	0.022	4.9058794736274e-23	1	CU467823.1
46	1.27470096000661e-24	1.17559171448778	0.078	0.012	3.26132240617692e-20	1	grk1b
47	9.82041561396051e-23	1.97563251704381	0.048	0.004	2.5125533348318e-18	1	ppm1na
48	1.04782210893667e-20	1.6914252034343	0.049	0.005	2.68085286571447e-16	1	cngb3.2
49	2.25548136893032e-19	1.16717279324709	0.056	0.008	5.77064908240823e-15	1	gabrz
50	2.69437988954836e-19	1.18300746247204	0.066	0.011	6.89357094740947e-15	1	vipr1b
51	5.65170730866369e-19	1.00614012234207	0.075	0.015	1.44598931492161e-14	1	shank1
52	7.75378783519802e-19	1.30338910210001	0.081	0.018	1.98380661763541e-14	1	ttn.2
53	3.86444704365674e-18	1.17058817659679	0.066	0.012	9.88718776119577e-14	1	matn4
54	6.60026519478763e-18	1.06144163333923	0.054	0.008	1.68867785008641e-13	1	AL844141.1
55	6.61052709041503e-18	1.13965363399564	0.064	0.011	1.69130335608269e-13	1	si:dkey-183i3.5
56	1.37169312868542e-17	1.06838135946028	0.068	0.013	3.50947686974165e-13	1	gnb3b
57	1.86293575077134e-17	2.730283621368	0.038	0.003	4.76632111834848e-13	1	camk1ga
58	2.0208298734948e-17	1.05884469487718	0.054	0.008	5.17029323133644e-13	1	CU695117.1
59	2.16316404100869e-17	1.45933788525853	0.054	0.008	5.53445519892073e-13	1	apoa2
60	2.87692682320736e-17	1.12693253112858	0.062	0.011	7.36061727717603e-13	1	arhgap36
61	2.91235017289537e-17	1.2948152606377	0.058	0.01	7.45124791735281e-13	1	EBF1 (1 of many)
62	3.16323131889837e-17	1.14312874434426	0.062	0.011	8.09312732940148e-13	1	opn1mw1
63	1.76970186819518e-16	1.37653720597571	0.045	0.006	4.52778222977736e-12	1	si:ch211-266g18.10
64	3.83491938199445e-16	1.01594028138571	0.062	0.012	9.81164123883281e-12	1	CU104743.1
65	4.41814593439169e-16	1.00594028551876	0.058	0.011	1.13038263731411e-11	1	XLOC-023752
66	1.10118687769376e-15	1.39020001136818	0.044	0.006	2.81738662657949e-11	1	si:dkey-206f10.1
67	3.04471656478929e-15	1.52251900071675	0.041	0.005	7.78990733101341e-11	1	krt96
68	3.13515472436767e-15	1.48911209388375	0.041	0.005	8.02129336229469e-11	1	LOC103909512
69	3.36616449336268e-15	1.03698146243401	0.059	0.012	8.61233185626841e-11	1	npas2
70	3.65924708906578e-15	1.06802070214546	0.092	0.027	9.3621836773748e-11	1	kidins220a
71	4.56123728440539e-15	1.09098806801359	0.055	0.01	1.16699255921512e-10	1	prph2a
72	4.5928679280217e-15	1.03784491259954	0.051	0.009	1.17508525938435e-10	1	BX465857.1
73	5.20466097644461e-15	1.05966374496331	0.056	0.011	1.33161251082335e-10	1	golga2
74	9.50483710949777e-15	1.49246637678736	0.047	0.007	2.431812574465e-10	1	LOC101883600
75	1.39848617808274e-14	2.50660160382466	0.031	0.003	3.57802688662468e-10	1	FO834855.1
76	2.01508685834785e-14	1.23468725083942	0.042	0.006	5.15559972708297e-10	1	sox4b
77	2.46090772846871e-14	1.25027486779847	0.055	0.011	6.29623242328719e-10	1	myhz2
78	5.78924911748467e-14	1.02471482927248	0.045	0.007	1.48117938670845e-09	1	clul1
79	7.83187243289181e-14	1.19348946347864	0.047	0.008	2.00378456195537e-09	1	ttll4
80	1.02249912694782e-13	1.97672307488296	0.038	0.005	2.61606401629599e-09	1	kcnb2
81	1.03625437637313e-13	1.24510158396763	0.044	0.007	2.65125682195066e-09	1	sap30bp
82	1.07479913376283e-13	5.55921645618082	0.02	0	2.7498735837322e-09	1	prph2b
83	1.39030019920152e-13	1.49049736358314	0.045	0.008	3.5570830596571e-09	1	cacna2d4b
84	1.43978471726491e-13	1.11437153602207	0.045	0.008	3.68368919912228e-09	1	mrps15
85	1.53562533830712e-13	1.060920829189	0.049	0.009	3.92889742805876e-09	1	palm1a
86	1.82338518438713e-13	1.04813624635488	0.059	0.014	4.66513099425448e-09	1	trappc5
87	2.22125327834819e-13	1.86212722060283	0.032	0.004	5.68307651265385e-09	1	slc17a7b
88	2.85901061516755e-13	1.11664685045716	0.055	0.012	7.31477865890618e-09	1	sagb
89	4.17779101511496e-13	1.11485785601748	0.045	0.008	1.06888783121716e-08	1	otub1b
90	5.81717025638981e-13	1.02607656185932	0.054	0.012	1.48832301009733e-08	1	dalrd3
91	6.29709252603566e-13	1.02087873624607	0.04	0.006	1.61111112278622e-08	1	denr
92	6.54785659424329e-13	1.0076013281145	0.058	0.014	1.67526910963715e-08	1	tpma
93	1.06636733944314e-12	1.28790135972949	0.035	0.005	2.72830083796529e-08	1	slc1a8a
94	1.07977095391259e-12	1.70248563853596	0.035	0.005	2.76259398558536e-08	1	ARMC6
95	1.12127885507033e-12	1.37514382545886	0.056	0.013	2.86879195069743e-08	1	ttn.1
96	1.32354583294072e-12	1.26649031656861	0.042	0.007	3.38629201357882e-08	1	tbc1d23
97	1.63122543226089e-12	2.40256295963095	0.024	0.002	4.17349026843948e-08	1	LOC103909376
98	3.26171363689672e-12	1.01969795567277	0.038	0.006	8.34509434000026e-08	1	cd276
99	3.27284736235335e-12	1.91569166338818	0.035	0.005	8.37357997658105e-08	1	arhgap18
100	5.23563532000226e-12	1.59833521415685	0.027	0.003	1.33953729662258e-07	1	si:dkey-81l17.6
101	1.02945944729346e-11	2.17057768138892	0.032	0.005	2.63387199590032e-07	1	LOC108181090
102	1.78110982724748e-11	1.78197431514713	0.031	0.004	4.55696949301268e-07	1	dmbx1a
103	1.84792027790083e-11	1.57701841261756	0.042	0.008	4.72790403100927e-07	1	myhz1.2
104	3.05250870067281e-11	1.19241059326328	0.035	0.006	7.80984351067139e-07	1	isl1
105	3.11229387596765e-11	1.26205895922266	0.04	0.007	7.96280388166323e-07	1	cacng5a
106	5.50473473998379e-11	1.4097054969022	0.034	0.006	1.40838638322485e-06	1	si:dkeyp-72e1.9
107	5.78438165765701e-11	1.33054329970255	0.038	0.007	1.47993404711155e-06	1	BX897729.1
108	7.33414663869699e-11	1.00557884737092	0.048	0.011	1.87644141751063e-06	1	col6a1
109	1.03043851061292e-10	1.3989109026099	0.032	0.005	2.63637692940315e-06	1	dmap1
110	1.0319237906078e-10	1.2970460246285	0.032	0.005	2.64017701827005e-06	1	rabgef1l
111	1.27299996174288e-10	2.5215936713974	0.018	0.001	3.25697040211915e-06	1	syt5a
112	1.42743481849651e-10	1.27897236716613	0.038	0.007	3.65209198312331e-06	1	rbm28
113	2.24534903931473e-10	1.02285474348702	0.035	0.006	5.74472551708674e-06	1	ice2
114	2.34957909154872e-10	1.97544962619595	0.024	0.003	6.0113981057274e-06	1	ces2
115	3.37543607436307e-10	1.44881926547838	0.027	0.004	8.63605319625791e-06	1	mpc1
116	3.5499151317224e-10	1.02990800103683	0.038	0.008	9.08245786451177e-06	1	BX649231.1
117	4.19412810167146e-10	1.11601372940735	0.034	0.006	1.07306767481264e-05	1	opn3
118	5.27269231137682e-10	1.13929708255691	0.031	0.005	1.34901832786576e-05	1	opn7d
119	5.40620339692917e-10	1.6896150817355	0.021	0.002	1.38317713910433e-05	1	fastkd1
120	5.43811720024825e-10	1.38402792099205	0.031	0.005	1.39134228568351e-05	1	gmip
121	5.88473512674528e-10	1.38221715798839	0.025	0.003	1.50560948217778e-05	1	CT025875.1
122	6.31306614828466e-10	1.22474940368388	0.028	0.004	1.61519797403863e-05	1	necap2
123	6.42768977241614e-10	1.25795554366869	0.028	0.004	1.64452442827267e-05	1	specc1la
124	7.31960351012706e-10	1.70056045188796	0.02	0.002	1.87272055806601e-05	1	AL928650.4
125	7.64533961535506e-10	3.72190033605317	0.014	0	1.95606014058859e-05	1	ftcd
126	7.75038369993297e-10	1.41155020790145	0.032	0.006	1.98293566962785e-05	1	cdc42ep3
127	7.81295220402433e-10	1.19104426989407	0.032	0.006	1.99894382139963e-05	1	afap1
128	9.3631841405414e-10	2.52074323574038	0.018	0.001	2.39557066235752e-05	1	evx2
129	9.3631841405414e-10	1.75950724137029	0.018	0.001	2.39557066235752e-05	1	nrtn
130	9.55401497972328e-10	1.75404312928	0.024	0.003	2.4443947325622e-05	1	slc10a4
131	9.73121064312962e-10	1.50873522773085	0.024	0.003	2.48973024304471e-05	1	rbm42
132	9.90647726320579e-10	1.09082023154529	0.042	0.01	2.5345722077912e-05	1	rmnd1
133	1.04784125874954e-09	1.25541320364743	0.034	0.006	2.6809018605107e-05	1	cops3
134	1.07141650992093e-09	2.67661153675025	0.017	0.001	2.7412191406327e-05	1	mylpfb
135	1.15397303308031e-09	1.34768449150973	0.027	0.004	2.95244000513597e-05	1	nelfcd
136	1.55964397349972e-09	1.82929581911308	0.023	0.003	3.99034910619904e-05	1	abca4a
137	1.58393468589736e-09	1.48615610418367	0.023	0.003	4.0524968938684e-05	1	arhgef16
138	1.93428708714118e-09	1.06742538806834	0.028	0.005	4.9488735124507e-05	1	ppp2r5ca
139	2.00077623830476e-09	1.63506368529849	0.025	0.004	5.11898600570273e-05	1	zgc:112433
140	2.71451166210315e-09	1.39286610859149	0.03	0.005	6.94507808749091e-05	1	CR388132.2
141	3.10474867739837e-09	1.09439997663428	0.037	0.008	7.94349949112374e-05	1	cdyl
142	3.23725260247262e-09	1.07436938557556	0.037	0.008	8.28251078342619e-05	1	tecta
143	3.36461379680019e-09	1.63699515812148	0.027	0.004	8.6083643991133e-05	1	klhl18
144	3.43340681371848e-09	1.52677103703583	0.024	0.003	8.78437133289874e-05	1	CU929359.2
145	3.43906827322562e-09	1.4479682025493	0.027	0.004	8.79885617704776e-05	1	si:rp71-77l1.1
146	3.4772703572144e-09	1.16791998314326	0.024	0.003	8.89659620893304e-05	1	cbx3a
147	3.49507627631598e-09	7.57299787859706	0.011	0	8.94215265295443e-05	1	BX323087.2
148	3.49507627631598e-09	7.57648208027341	0.011	0	8.94215265295443e-05	1	leg1.2
149	3.53568276709244e-09	1.2477807242404	0.027	0.004	9.04604435960602e-05	1	arl4ca
150	3.77591082331387e-09	1.10863813624183	0.031	0.006	9.66066784144855e-05	1	si:dkey-247i3.6
151	3.83960635725988e-09	1.27092161172913	0.02	0.002	9.82363286504941e-05	1	aanat2
152	5.16491604247332e-09	1.39019396377664	0.028	0.005	0.00013214437694668	1	dnah5l
153	5.45570455684086e-09	2.26501653593538	0.018	0.002	0.000139584201086773	1	uqcrh
154	5.4661757939602e-09	2.18958308071541	0.018	0.002	0.000139852107688472	1	ttll12
155	6.05372512789082e-09	1.26466626955916	0.023	0.003	0.000154884557397087	1	tmem173
156	6.10307549732503e-09	1.68850412402859	0.023	0.003	0.000156147186599061	1	ndufa7
157	6.15549012101933e-09	1.88523585349546	0.025	0.004	0.00015748821474628	1	mmp30
158	6.18751700472233e-09	1.61211392675249	0.025	0.004	0.000158307622565821	1	rxfp2b
159	6.72497384348904e-09	1.07851460652516	0.037	0.008	0.000172058455785667	1	abhd6a
160	7.30469154035189e-09	2.12898654712643	0.017	0.001	0.000186890533059903	1	rgs9a
161	7.33421879513586e-09	1.91305907003212	0.017	0.001	0.000187645987873551	1	si:ch211-63p21.8
162	8.68178703299771e-09	2.62711806785385	0.016	0.001	0.000222123521239247	1	si:ch73-308l14.2
163	8.91833807382252e-09	1.02647145299991	0.031	0.006	0.000228175679618749	1	tnni2b.2
164	9.28426466211608e-09	1.28417025026467	0.031	0.006	0.00023753791138024	1	pcdh1g31
165	9.94514749200759e-09	1.53562929349027	0.021	0.003	0.000254446598583014	1	coro6
166	1.0129436611689e-08	1.19527391841197	0.021	0.003	0.000259161635710064	1	ddx1
167	1.11102628927647e-08	1.04639823753611	0.032	0.007	0.000284256076111385	1	opn4xb
168	1.14285589023048e-08	1.30254584909836	0.024	0.004	0.000292399679515469	1	actr10
169	1.16899875501195e-08	1.09866009134365	0.024	0.004	0.000299088331469809	1	gcna
170	1.19463216837675e-08	1.16166803800317	0.034	0.007	0.000305646640279191	1	opn1mw2
171	1.2671958435245e-08	1.20885327326905	0.035	0.008	0.000324212056565742	1	si:ch211-214j24.10
172	1.32867198167782e-08	1.19446069253908	0.035	0.008	0.000339940726512271	1	ksr1b
173	1.34958137323989e-08	1.26038361816305	0.028	0.005	0.000345290394343426	1	LOC101884676
174	1.62473567400534e-08	1.62155863846983	0.02	0.002	0.000415688622194267	1	sp5l
175	1.65295984619176e-08	2.02610035767747	0.02	0.002	0.000422909776648162	1	jpt1a
176	1.65866154577413e-08	1.37669582940939	0.02	0.002	0.00042436855648631	1	limk1a
177	1.67876830381251e-08	1.07681040163963	0.02	0.002	0.00042951287053043	1	hnrnpa0l
178	1.73969811854207e-08	1.74775400332125	0.025	0.004	0.000445101763628989	1	eif3bb
179	1.78209742329743e-08	1.62884905890279	0.025	0.004	0.000455949625750646	1	zgc:194398
180	1.82034055427259e-08	1.17286688163302	0.025	0.004	0.000465734130810642	1	frmpd2
181	1.97269423695877e-08	1.86747137884587	0.023	0.003	0.0005047138205259	1	LOC562098
182	1.98183174271421e-08	1.71378041388153	0.023	0.003	0.00050705165137343	1	invs
183	2.03439231158581e-08	1.14548332041262	0.023	0.003	0.000520499272919228	1	tmx3a
184	2.10270747579179e-08	1.14494864272313	0.044	0.012	0.000537977707681329	1	lims1
185	2.44727297881484e-08	1.09923359961898	0.032	0.007	0.000626134791629778	1	surf4
186	2.55363958603894e-08	1.42425480287443	0.027	0.005	0.000653348688088062	1	CT583651.2
187	2.58954748117879e-08	1.85587490047462	0.018	0.002	0.000662535723059592	1	desma
188	2.64402048601144e-08	1.07725700461779	0.027	0.005	0.000676472641346026	1	FO834866.1
189	3.10185699074253e-08	1.69781893354867	0.028	0.006	0.000793610111081476	1	coasy
190	3.23106634901182e-08	1.06687472285349	0.028	0.006	0.000826668325394675	1	emx2
191	3.30916573039834e-08	7.71461496377237	0.01	0	0.000846650052122416	1	CU459094.2
192	3.35266116295195e-08	1.14883125707237	0.028	0.006	0.000857778358541255	1	zgc:171740
193	3.3745728371356e-08	1.25911903400576	0.024	0.004	0.000863384460381143	1	acsl1b
194	3.44725928780252e-08	1.9775675139801	0.021	0.003	0.000881981288784274	1	acsf2
195	3.49101076894607e-08	1.80513433832088	0.021	0.003	0.000893175105234852	1	slc25a33
196	3.50755603165136e-08	1.46301502967557	0.021	0.003	0.000897408210697999	1	fam83hb
197	3.5241773390595e-08	1.89978149440602	0.021	0.003	0.000901660772198374	1	actc1c
198	3.60275888966391e-08	1.20723296777499	0.021	0.003	0.000921765861920511	1	phox2a
199	3.63695452271149e-08	1.59306987109983	0.021	0.003	0.000930514814635735	1	si:dkey-14d8.6
200	3.89988238787665e-08	2.12636497680188	0.017	0.002	0.000997784908938241	1	TPGS1
201	3.929077900016e-08	1.92522033377442	0.017	0.002	0.00100525458071909	1	CR376857.1
202	3.929077900016e-08	1.42839720275584	0.017	0.002	0.00100525458071909	1	LOC559196
203	3.94375502514752e-08	1.62572270568282	0.017	0.002	0.00100900972318399	1	XLOC-044313
204	3.95848531012983e-08	1.88490385514748	0.017	0.002	0.00101277846659672	1	nxnl1
205	4.59852032840557e-08	1.22692576919298	0.031	0.007	0.00117653142602256	1	samsn1b
206	4.6963699251702e-08	1.345629996594	0.032	0.007	0.0012015662453548	1	cygb1
207	4.8369359972028e-08	1.43980350587758	0.025	0.005	0.00123753007488434	1	kcnh5a
208	4.95278545399636e-08	1.40730346487241	0.025	0.005	0.00126717015840497	1	faim2b
209	5.17165277834593e-08	1.15820642501571	0.035	0.009	0.00132316736333981	1	itga6a
210	5.42444439011417e-08	2.29161026448334	0.016	0.001	0.00138784409721071	1	zgc:195001
211	6.06652570727018e-08	1.74265693674665	0.02	0.003	0.00155212060220508	1	BX664742.2
212	6.07635060596697e-08	1.50583951100189	0.02	0.003	0.00155463430253665	1	si:ch211-276i12.11
213	6.16547123935311e-08	1.69428447166302	0.02	0.003	0.00157743581658849	1	fmnl1a
214	6.21552857829316e-08	1.56775506290463	0.02	0.003	0.00159024298675631	1	CABZ01088367.1
215	6.30662583236952e-08	1.21259347534236	0.02	0.003	0.00161355021921174	1	LOC101884106
216	6.30662583236952e-08	1.19331517856324	0.02	0.003	0.00161355021921174	1	yod1
217	6.36883036951663e-08	4.14298410980339	0.011	0	0.00162946525004083	1	mcm2
218	6.36883036951663e-08	4.46037977657743	0.011	0	0.00162946525004083	1	si:dkey-27n6.4
219	6.8776466768015e-08	2.3902652252714	0.014	0.001	0.00175964590225966	1	ccdc15
220	6.92099315070081e-08	3.21332845851049	0.014	0.001	0.0017707360976068	1	zgc:113625
221	7.00848139892125e-08	1.30843507736848	0.014	0.001	0.001793119965914	1	chrna6
222	7.02316654308005e-08	2.57257515945908	0.014	0.001	0.00179687716004703	1	pcm1
223	7.52196243489716e-08	1.46154205070647	0.028	0.006	0.00192449408896844	1	LO018383.1
224	7.62112100867067e-08	1.69597554109786	0.013	0.001	0.00194986381006839	1	acy3.2
225	7.62112100867067e-08	1.7218130957645	0.013	0.001	0.00194986381006839	1	fscn2b
226	8.9698929562701e-08	1.1718270421988	0.03	0.006	0.0022949471128617	1	GAN
227	9.18006378323545e-08	1.32044881620855	0.024	0.004	0.00234871931894079	1	sult2st3
228	9.26846368512482e-08	1.29572190299245	0.024	0.004	0.00237133643383919	1	hnrnpa3
229	9.88226218924407e-08	1.02939828172421	0.031	0.007	0.00252837678111809	1	npy7r
230	1.04515459872386e-07	1.79913116946311	0.018	0.002	0.00267402804083499	1	zcchc2
231	1.06805540382489e-07	1.14478442794714	0.018	0.002	0.00273261975068599	1	ripk4
232	1.11933061246343e-07	1.68059232575098	0.021	0.003	0.00286380737198768	1	ptprb
233	1.15144551692509e-07	1.1009394504762	0.021	0.003	0.00294597335505285	1	CR936518.2
234	1.20993282234588e-07	1.29587694750277	0.025	0.005	0.00309561312597193	1	stab1
235	1.23524651416359e-07	1.34382273734804	0.025	0.005	0.00316037820648754	1	gatd1
236	1.26597230906051e-07	1.0240437094255	0.025	0.005	0.0032389901527313	1	pdcb
237	1.26760977407735e-07	1.14615787155067	0.025	0.005	0.00324317960697689	1	CR381647.3
238	1.51111463400425e-07	1.02474504458138	0.027	0.006	0.00386618679109987	1	sh3gl1a
239	1.53642894997546e-07	1.06560166036984	0.027	0.006	0.00393095346851222	1	si:dkey-28d5.14
240	1.69304105095553e-07	1.10374758837812	0.028	0.006	0.00433164552886973	1	prx
241	1.70184536366299e-07	1.56533375623936	0.023	0.004	0.00435417136293175	1	CU986305.1
242	1.71370295240337e-07	1.67255637066464	0.023	0.004	0.00438450900372402	1	cwf19l1
243	1.72861138476354e-07	1.59665398644177	0.017	0.002	0.00442265222791751	1	CR626874.1
244	1.73160262960162e-07	1.18508716390394	0.017	0.002	0.00443030532783575	1	acsl4a
245	1.73760013960766e-07	1.85206761740313	0.017	0.002	0.00444564995718619	1	CABZ01084603.1
246	1.74060642091679e-07	1.00028886632815	0.017	0.002	0.00445334152791562	1	mzt2b
247	1.74361773054496e-07	1.57439627936053	0.017	0.002	0.00446104596359927	1	socs3a
248	1.77666149574941e-07	1.14556856517301	0.023	0.004	0.00454558843687486	1	LOC110439840
249	1.87017541079984e-07	1.29764756773408	0.03	0.007	0.00478484378853138	1	blcap
250	1.99024154106624e-07	1.15500155781141	0.03	0.007	0.00509203298281798	1	tbc1d7
251	2.05837943264683e-07	1.36583958138239	0.02	0.003	0.00526636377842692	1	phykpl
252	2.08675635011076e-07	1.26467707783512	0.02	0.003	0.00533896612175838	1	sept9b
253	2.08993257944252e-07	1.35991533118123	0.02	0.003	0.00534709250450368	1	birc6-as2
254	2.10268428159959e-07	1.1173825076068	0.02	0.003	0.00537971773447255	1	BX465198.1
255	2.11229736805131e-07	1.03783182332067	0.02	0.003	0.00540431281615929	1	hsph1
256	2.37775065936926e-07	1.61056600852369	0.024	0.005	0.00608347506199625	1	zgc:76872
257	2.38708250286697e-07	1.04291129863354	0.024	0.005	0.00610735058358516	1	ndufs5
258	2.69506310877435e-07	2.57859098313888	0.016	0.002	0.00689531896379916	1	si:ch211-247n2.1
259	2.74416764234045e-07	1.42386280187093	0.016	0.002	0.00702095291292803	1	ccna1
260	3.24085940559617e-07	1.57927784649829	0.021	0.004	0.00829173878921781	1	chrnb3a
261	3.34289531721385e-07	1.24385498469799	0.021	0.004	0.00855279766909163	1	ela3l
262	3.66482316595387e-07	1.50068155115352	0.018	0.003	0.00937645007009297	1	saga
263	3.68202387294836e-07	1.03054665063286	0.018	0.003	0.00942045807893838	1	FP236542.2
264	3.68202387294836e-07	1.45361436942855	0.018	0.003	0.00942045807893838	1	wnt1
265	3.68504099737407e-07	1.00269045482872	0.034	0.009	0.00942817739178156	1	CABZ01074708.1
266	3.68858625106308e-07	1.20944816839745	0.032	0.008	0.00943724792334489	1	ehbp1l1a
267	3.72246239482478e-07	1.1930669625583	0.018	0.003	0.00952392003715919	1	nfr
268	3.7574648364414e-07	1.03058111050191	0.018	0.003	0.00961347378403531	1	zgc:91860
269	3.76332937308203e-07	1.13258116861837	0.018	0.003	0.00962847820103037	1	stoml2
270	3.86756743777313e-07	1.13522957921585	0.031	0.008	0.00989517128954255	1	iffo2b
271	3.96048087122161e-07	2.48490390946398	0.014	0.001	0.0101328903090205	1	si:ch211-155e24.3
272	4.01363029720225e-07	2.50492111326669	0.014	0.001	0.010268873115392	1	impa1
273	4.05201484723628e-07	1.49237922662753	0.014	0.001	0.010367079986654	1	hcfc2
274	4.06746763602947e-07	1.96796246027578	0.014	0.001	0.0104066159467814	1	foxb1a
275	4.06746763602947e-07	1.18258501040907	0.014	0.001	0.0104066159467814	1	nup88
276	4.07521533801146e-07	1.33527819555565	0.014	0.001	0.0104264384423023	1	YTHDC2
277	4.50254643082582e-07	1.29911314191785	0.023	0.004	0.0115197650432678	1	ednrab
278	4.50849421948369e-07	1.69182834184213	0.023	0.004	0.011534982460549	1	CABZ01074397.1
279	4.51444958684475e-07	1.07071033834024	0.023	0.004	0.0115502192679423	1	cfap20
280	5.49557266115727e-07	2.36197812509823	0.013	0.001	0.0140604226535709	1	CU104741.1
281	5.5067569937779e-07	1.73491858898735	0.013	0.001	0.0140890377685808	1	guca1e
282	5.51796327041781e-07	1.40323828559875	0.013	0.001	0.014117709027364	1	ace2
283	5.55754141818004e-07	1.6935714574364	0.024	0.005	0.0142189697184136	1	utp15
284	5.68373149141728e-07	1.19576792765117	0.024	0.005	0.0145418270207911	1	XLOC-043789
285	5.7270967525755e-07	5.54148466109786	0.01	0	0.0146527770414644	1	FP015809.1
286	5.74134623216712e-07	5.22135590273866	0.01	0	0.0146892343349996	1	LO018124.1
287	5.81310784284522e-07	4.0249488950435	0.01	0	0.0148728364159195	1	AL627088.1
288	5.81310784284522e-07	3.40040600353726	0.01	0	0.0148728364159195	1	trip6
289	5.82756356070933e-07	3.31553602076065	0.01	0	0.0149098213700748	1	zgc:112492
290	6.10956516522588e-07	1.17640583619576	0.02	0.003	0.0156313224752304	1	spint1a
291	6.13591162582893e-07	1.56690560141533	0.02	0.003	0.0156987298946833	1	CR936482.1
292	6.3301400327175e-07	2.34297625462755	0.017	0.002	0.0161956632737077	1	muc5e
293	6.3880584305756e-07	3.44881321685226	0.011	0.001	0.0163438474946277	1	BX072577.1
294	6.3880584305756e-07	2.53656797624702	0.011	0.001	0.0163438474946277	1	LOC100538032.1
295	6.40222041571591e-07	3.0077692676359	0.011	0.001	0.0163800809336092	1	apom
296	6.42245328731969e-07	1.53469303705142	0.017	0.002	0.0164318467356074	1	samd7
297	6.43063521655598e-07	2.49590380654105	0.011	0.001	0.0164527802015585	1	nfkbil1
298	6.43279004343286e-07	1.82761336907052	0.017	0.002	0.016458293326123	1	lclat1
299	6.44488815643109e-07	1.56642817252404	0.011	0.001	0.0164892463482289	1	brip1
300	6.44488815643109e-07	1.95937185832773	0.011	0.001	0.0164892463482289	1	inaa
301	6.44488815643109e-07	2.48577794634413	0.011	0.001	0.0164892463482289	1	obsl1b
302	6.44488815643109e-07	2.4515128645473	0.011	0.001	0.0164892463482289	1	prmt9
303	6.4638959916146e-07	1.69432874228221	0.017	0.002	0.016537877894546	1	si:dkeyp-122a9.2
304	6.49514810291601e-07	1.00609208225967	0.017	0.002	0.0166178364213106	1	ube3d
305	6.51378502283031e-07	1.58017705023539	0.025	0.006	0.0166655189809113	1	crtc2
306	6.56863556732093e-07	1.53612003024083	0.017	0.002	0.0168058540989906	1	si:ch211-212k18.4
307	7.2632926361492e-07	1.11653632227228	0.031	0.008	0.0185831342095877	1	ptpn2b
308	7.51916065517678e-07	1.00198264366722	0.028	0.007	0.0192377725362698	1	LOC110437978
309	8.61806479759333e-07	1.34463990379813	0.021	0.004	0.0220493187846425	1	tsg101b
310	8.74562114382352e-07	1.17928755675945	0.021	0.004	0.0223756716964725	1	LOC108190098
311	8.81596160852307e-07	1.17997961633668	0.021	0.004	0.0225556377754063	1	tmem127
312	8.82773785856352e-07	1.42210657337388	0.021	0.004	0.0225857673111348	1	csgalnact1b
313	8.87499451155626e-07	1.02922337257069	0.021	0.004	0.0227066734578167	1	zak
314	1.0697850420824e-06	1.68212430895131	0.023	0.005	0.0273704503016783	1	si:ch211-284e13.4
315	1.0879354840936e-06	2.23765421508827	0.016	0.002	0.0278348293605348	1	barhl1a
316	1.09391470497676e-06	2.55191265280921	0.018	0.003	0.0279878077268305	1	havcr1
317	1.11175930584131e-06	1.31702870795153	0.016	0.002	0.02844436183995	1	lactbl1b
318	1.11546878061287e-06	1.35173323538816	0.016	0.002	0.0285392687519802	1	si:dkey-14o18.2
319	1.13140454113538e-06	1.54936737114157	0.018	0.003	0.0289469851849487	1	si:dkey-20i10.7
320	1.13306226578612e-06	1.89239547077031	0.018	0.003	0.028989398070138	1	XLOC-036242
321	1.13389191547222e-06	1.70740697179921	0.018	0.003	0.0290106246573568	1	si:dkey-269i1.4
322	1.14808733479724e-06	1.372911033236	0.018	0.003	0.0293738144607873	1	sp5a
323	1.14976857252011e-06	1.37089864207786	0.018	0.003	0.029416828927927	1	ripk2
324	1.15651724336256e-06	1.26088769075751	0.018	0.003	0.0295894936714312	1	sptbn5
325	1.15821035707311e-06	1.13849719293012	0.018	0.003	0.0296328119857154	1	drg2
326	1.15990585560289e-06	1.09711769413669	0.018	0.003	0.0296761913156	1	ppl
327	1.16841923327509e-06	1.27132150875231	0.018	0.003	0.0298940060833431	1	fezf2
328	1.27290396416881e-06	1.43705228221013	0.024	0.005	0.0325672479232589	1	pold3
329	1.27442198947822e-06	1.29893656487891	0.024	0.005	0.0326060866008004	1	tle2b
330	1.28969833202455e-06	1.36592022837791	0.024	0.005	0.0329969318248481	1	XLOC-002952
331	1.29740233624129e-06	1.27084038836566	0.024	0.005	0.0331940387727334	1	rbm17
332	1.30982107099092e-06	1.07351775035261	0.024	0.005	0.0335117721013028	1	apoc1
333	1.30982107099092e-06	1.01817990046884	0.024	0.005	0.0335117721013028	1	tmem169b
334	1.81711286707242e-06	2.40383109695956	0.014	0.002	0.046490832704048	1	dusp16
335	1.83298427064115e-06	1.41695681120904	0.014	0.002	0.0468969025643539	1	dlec1
336	1.84257096024978e-06	1.60646262562798	0.014	0.002	0.0471421780179906	1	BX323448.1
337	1.84577721578998e-06	1.26100683911172	0.014	0.002	0.0472242100659865	1	hgh1
338	1.85220581668267e-06	1.34516106567456	0.014	0.002	0.047388685819826	1	zgc:152977
339	2.07041994996922e-06	1.78976808924255	0.017	0.003	0.0529716944199624	1	trim54
340	2.08600223454466e-06	1.75748090295636	0.017	0.003	0.0533703671708252	1	golim4b
341	2.0891321794889e-06	1.4424589733407	0.017	0.003	0.0534504468122234	1	LOC110437707
342	2.09854910195439e-06	1.40726758558781	0.017	0.003	0.0536913787735031	1	rasgef1bb
343	2.10169712604999e-06	1.72313681683471	0.017	0.003	0.0537719209699889	1	rpe65a
344	2.10800678655028e-06	1.40273121960143	0.017	0.003	0.0539333536338888	1	im:7145024
345	2.12068073188421e-06	1.1928074864358	0.017	0.003	0.0542576165252576	1	l3mbtl3
346	2.12704511706758e-06	1.39754564183358	0.017	0.003	0.0544204493201741	1	mgst3a
347	2.1375512797081e-06	1.24715612253176	0.021	0.004	0.0546892494913316	1	ssh2a
348	2.1398289643258e-06	1.28271411601382	0.017	0.003	0.0547475240522756	1	soat2
349	2.14841351599225e-06	1.14533971793442	0.021	0.004	0.0549671598066616	1	AL928951.1
350	2.22313237005939e-06	1.04801469983803	0.021	0.004	0.0568788416879695	1	pcyt1bb
351	2.78054260721702e-06	1.08362203844577	0.024	0.006	0.0711401826056474	1	MDFIC
352	2.84365971829294e-06	2.80404469797385	0.013	0.001	0.0727550338925248	1	ap1m2
353	2.84627047556438e-06	2.26920939093815	0.013	0.001	0.0728218301173146	1	si:ch1073-391i24.1
354	2.85149819152112e-06	2.46868629894333	0.013	0.001	0.0729555812300678	1	SLCO3A1 (1 of many)
355	2.87777526607414e-06	2.42547514872904	0.013	0.001	0.0736278801825068	1	STX3
356	2.89896405303256e-06	1.72932917564366	0.013	0.001	0.074169995296838	1	iqcc
357	2.90428459213379e-06	1.70982043937665	0.013	0.001	0.0743061212897431	1	BX901923.1
358	2.90428459213379e-06	1.16726097009277	0.013	0.001	0.0743061212897431	1	XLOC-006525
359	2.90961449957293e-06	1.74459177232516	0.013	0.001	0.0744424869715734	1	sb:cb37
360	2.91495379109033e-06	1.29480291803984	0.013	0.001	0.0745790927450462	1	acta2
361	2.91495379109033e-06	1.0239972730658	0.013	0.001	0.0745790927450462	1	wrap53
362	3.101874262351e-06	2.35188031650862	0.018	0.003	0.0793614530022502	1	si:ch73-299h12.3
363	3.18403295331095e-06	1.38431820810086	0.018	0.003	0.0814634831104607	1	filip1b
364	3.20599816228418e-06	1.00326781157113	0.018	0.003	0.0820254629820408	1	irx3b
365	3.21924697125515e-06	1.10713353099935	0.018	0.003	0.0823644337595631	1	trpt1
366	3.2414450935367e-06	1.04636968872039	0.018	0.003	0.0829323727181364	1	tomm40l
367	3.24590230027729e-06	1.17688986666356	0.018	0.003	0.0830464103525945	1	ptpra
368	3.74748971826228e-06	1.65052434854919	0.016	0.002	0.0958795244417404	1	vil1
369	3.77068892601278e-06	1.37676245010859	0.016	0.002	0.096473076172037	1	tmem176l.3b
370	3.80574605145551e-06	1.96355104735737	0.016	0.002	0.0973700127264892	1	LOC103910313
371	3.81161919839772e-06	1.35383165496339	0.016	0.002	0.0975202771910056	1	kcnj1a.2
372	3.81750103296176e-06	1.48958384939429	0.016	0.002	0.0976707639283265	1	anxa2a
373	3.82929081396453e-06	1.45434116864644	0.016	0.002	0.0979724054752824	1	CABZ01084566.1
374	3.83519878494875e-06	1.98218807515523	0.016	0.002	0.0981235609129139	1	exosc4
375	3.83519878494875e-06	1.48809543345664	0.016	0.002	0.0981235609129139	1	fhl1b
376	3.85297516744953e-06	1.52777618143134	0.016	0.002	0.0985783696591963	1	CABZ01058222.1
377	3.96470205546771e-06	1.93308575025386	0.02	0.004	0.101436902089141	1	micu3a
378	4.17465173320855e-06	1.92189768099384	0.011	0.001	0.106808464594141	1	si:dkey-33i11.1
379	4.19930903344521e-06	2.79142329884541	0.011	0.001	0.107439321620696	1	cel.2
380	4.19930903344521e-06	2.33723893659611	0.011	0.001	0.107439321620696	1	zgc:172215
381	4.19991365415882e-06	1.33398395158606	0.02	0.004	0.107454790841653	1	rfc1
382	4.20755910143903e-06	2.05796573476495	0.011	0.001	0.107650399610318	1	zgc:66479
383	4.21606093692431e-06	1.31247548680287	0.02	0.004	0.107867919071208	1	cox6c
384	4.22410585605222e-06	1.59966154771565	0.011	0.001	0.108073748327096	1	si:ch211-79g12.1
385	4.22410585605222e-06	2.01207464016246	0.011	0.001	0.108073748327096	1	slc46a3
386	4.22410585605222e-06	1.8349330763729	0.011	0.001	0.108073748327096	1	zgc:123103
387	4.24310535320467e-06	1.1487781310992	0.02	0.004	0.108559850461742	1	LOC100534832
388	4.25396959764398e-06	1.04141821238639	0.02	0.004	0.108837812155721	1	znf1009
389	4.57429220870443e-06	1.11733789183551	0.03	0.008	0.117033266159703	1	rnf128a
390	5.22360664538635e-06	4.70149192071851	0.01	0.001	0.13364597602221	1	si:ch211-66k16.28
391	5.26870473957071e-06	4.28966585493221	0.01	0.001	0.134799810761917	1	zgc:92107
392	5.30277270915977e-06	2.85892539400535	0.01	0.001	0.135671439763853	1	lamb1b
393	5.30277270915977e-06	2.98775549971268	0.01	0.001	0.135671439763853	1	LOC103909470
394	5.30277270915977e-06	3.42821130833943	0.01	0.001	0.135671439763853	1	ska1
395	5.32560175471728e-06	1.98997769009561	0.01	0.001	0.136255520894442	1	iqcg
396	5.32560175471728e-06	1.65043817344417	0.01	0.001	0.136255520894442	1	mid1ip1b
397	5.34852488157033e-06	3.14392868406498	0.01	0.001	0.136842009094977	1	tmem183a
398	5.34852488157033e-06	2.08323951194424	0.01	0.001	0.136842009094977	1	znf1130
399	5.36002184071936e-06	2.03794140631179	0.01	0.001	0.137136158794805	1	apbb1ip
400	5.36002184071936e-06	2.2386312128323	0.01	0.001	0.137136158794805	1	si:ch211-235e9.6
401	5.36002184071936e-06	2.11026307124351	0.01	0.001	0.137136158794805	1	si:dkey-240n22.6
402	5.36002184071936e-06	2.07574055949273	0.01	0.001	0.137136158794805	1	zgc:153631
403	5.71407333542779e-06	1.13846725874104	0.024	0.006	0.14619456628692	1	mterf3
404	5.71407333542779e-06	1.06450721811328	0.024	0.006	0.14619456628692	1	panx2
405	5.92723801597587e-06	1.83605436349104	0.017	0.003	0.151648384638743	1	nrap
406	5.95221514732626e-06	1.7272114428129	0.017	0.003	0.152287424544342	1	si:ch211-105c13.3
407	6.10420647886279e-06	1.33206812165036	0.017	0.003	0.156176122761705	1	si:dkey-56m15.2
408	6.1127584369665e-06	1.04744399979632	0.017	0.003	0.156394924609788	1	fto
409	6.13848315829765e-06	1.23567949269394	0.017	0.003	0.157053091605045	1	atp6v1ba
410	6.14708106319717e-06	1.10457216448628	0.017	0.003	0.1572730690019	1	krt97
411	6.16431145767335e-06	1.01206081684878	0.017	0.003	0.157713908644573	1	mcm3
412	6.64308329627298e-06	2.38812031202763	0.014	0.002	0.169963286135144	1	mgarp
413	6.78238318112188e-06	1.82080739641916	0.014	0.002	0.173527273689003	1	dyrk1aa
414	6.78238380860646e-06	2.09849659162647	0.014	0.002	0.173527289743196	1	neu3.1
415	6.78238380860646e-06	1.81675101069614	0.014	0.002	0.173527289743196	1	shisa3
416	6.82580405797927e-06	1.01884907101926	0.014	0.002	0.1746381968234	1	uqcc2
417	6.83670138476527e-06	1.66699952110057	0.014	0.002	0.174917004929219	1	mxg
418	6.89143492232569e-06	1.18260113761517	0.014	0.002	0.176317362487703	1	ap3b1a
419	6.90243181120117e-06	1.18384013441243	0.014	0.002	0.176598717889582	1	ucp3
420	6.91344548385273e-06	1.15339652470067	0.014	0.002	0.176880502704372	1	LO018022.2
421	6.93552327790577e-06	1.0809704637685	0.014	0.002	0.177445363065219	1	CT573003.1
422	8.06781651536007e-06	1.055138456068	0.018	0.004	0.206415085545487	1	lgals1l1
423	8.08872727423753e-06	1.31715505393179	0.018	0.004	0.206950087311367	1	sult6b1
424	8.21528397181092e-06	1.14015109868096	0.018	0.004	0.210188040418782	1	CABZ01056826.1
425	8.23655992260931e-06	1.0378672175825	0.018	0.004	0.210732385619959	1	rrm2
426	9.59342859843391e-06	1.76828754257537	0.02	0.004	0.245447870690932	1	CABZ01054394.1
427	9.74565465044527e-06	1.0031064645708	0.02	0.004	0.249342574231642	1	srl
428	9.7692784638968e-06	1.00530843880345	0.02	0.004	0.2499469894988	1	strada
429	9.79295645054883e-06	1.02161812123298	0.02	0.004	0.250552790787292	1	dvl1a
430	1.14700623304339e-05	1.27521853795391	0.016	0.003	0.293461544724152	1	LOC101885018
431	1.1535898477828e-05	1.06013198216346	0.016	0.003	0.295145962555228	1	btd
432	1.1585512143088e-05	1.02326857429846	0.016	0.003	0.296415328180906	1	CT573139.1
433	1.1618701003264e-05	1.20136045600615	0.016	0.003	0.297264465168509	1	LOC101887064
434	1.16353294462662e-05	1.01433385930055	0.016	0.003	0.297689903882721	1	ccl38.6
435	1.16353294462662e-05	1.13193216648558	0.016	0.003	0.297689903882721	1	smpd5
436	1.17419072287992e-05	2.06625779053343	0.013	0.002	0.300416696448828	1	e2f7
437	1.17419072287992e-05	1.27872554162731	0.013	0.002	0.300416696448828	1	imp4
438	1.17614640663838e-05	2.70816374361081	0.013	0.002	0.300917058138429	1	CU459174.1
439	1.17614640663838e-05	1.25472288499697	0.013	0.002	0.300917058138429	1	im:7152348
440	1.18203212936539e-05	2.1081641724004	0.013	0.002	0.302422920298136	1	zgc:123238
441	1.18597155098266e-05	1.78487191445766	0.013	0.002	0.303430821318913	1	hacd3
442	1.18794595784279e-05	1.79147424308968	0.013	0.002	0.303935973314078	1	spg7
443	1.18992350169133e-05	2.01831392597972	0.013	0.002	0.304441927907726	1	CABZ01048402.2
444	1.18992350169133e-05	1.64933132303609	0.013	0.002	0.304441927907726	1	CR774179.5
445	1.19190418725216e-05	1.17237559827829	0.013	0.002	0.304948686308466	1	klhl30
446	1.19190418725216e-05	1.4670296102324	0.013	0.002	0.304948686308466	1	pde8a
447	1.19388801925586e-05	1.40240375676288	0.013	0.002	0.305456249726612	1	c6h1orf226
448	1.19388801925586e-05	1.82523596551913	0.013	0.002	0.305456249726612	1	top3a
449	1.19587500243968e-05	2.00412536245414	0.013	0.002	0.305964619374192	1	ttc9c
450	1.19786514154756e-05	1.00511227891578	0.013	0.002	0.306473796464944	1	CR450824.1
451	1.19786514154756e-05	1.00656828914747	0.013	0.002	0.306473796464944	1	mrpl24
452	1.19786514154756e-05	1.65404182226785	0.013	0.002	0.306473796464944	1	nxnl2
453	1.19985844133017e-05	1.09740381346533	0.013	0.002	0.306983782214325	1	CABZ01072309.1
454	1.20185490654488e-05	1.0450424595269	0.013	0.002	0.307494577839506	1	glis1a
455	1.20185490654488e-05	1.32091554880543	0.013	0.002	0.307494577839506	1	hsd17b14
456	1.57424435311907e-05	1.06518927105852	0.017	0.003	0.402770417745513	1	hgfa
457	1.58252135805235e-05	1.3736482184622	0.017	0.003	0.404888089457694	1	si:ch211-261d7.6
458	1.6139311150592e-05	1.11726800558747	0.017	0.003	0.412924275787895	1	znf512
459	1.8856244374454e-05	1.49528021951142	0.018	0.004	0.482437012320406	1	commd1
460	1.91584509219038e-05	1.03736722416284	0.025	0.007	0.490168966836908	1	ier2a
461	1.97073758853795e-05	1.937293159372	0.011	0.001	0.504213212027435	1	nptx2b
462	1.97419769321802e-05	1.7207520957286	0.011	0.001	0.50509847980983	1	mrpl17
463	1.98809605188979e-05	1.7568965157105	0.011	0.001	0.508654374876003	1	fundc2
464	1.98809605188979e-05	2.14690899417509	0.011	0.001	0.508654374876003	1	twnk
465	1.99158517234516e-05	1.32293385633979	0.011	0.001	0.509547066344509	1	gpd1c
466	1.99508012348269e-05	1.38544331448352	0.011	0.001	0.510441249593045	1	gc2
467	1.99858091450972e-05	1.47382453006268	0.011	0.001	0.511336926977311	1	CR589874.1
468	1.99858091450972e-05	1.48390740571978	0.011	0.001	0.511336926977311	1	fbxo38
469	1.99858091450972e-05	1.63078124948589	0.011	0.001	0.511336926977311	1	ppp1r35
470	2.00208755464718e-05	1.13040985772269	0.011	0.001	0.51223410085648	1	mybpha
471	2.00208755464718e-05	1.82937564428888	0.011	0.001	0.51223410085648	1	si:dkey-34m19.3
472	2.00208755464718e-05	1.03920882795786	0.011	0.001	0.51223410085648	1	syn3
473	2.10948881274514e-05	1.22911052596075	0.02	0.005	0.539712712740843	1	zgc:100846
474	2.14599100832267e-05	1.55409764678867	0.014	0.002	0.549051799479354	1	LOC110440189
475	2.14914536702262e-05	1.56684061622224	0.014	0.002	0.549858842152737	1	qrich1
476	2.15546733039964e-05	1.02123353394884	0.014	0.002	0.551476316482748	1	CABZ01073097.1
477	2.16964199707033e-05	1.07571932801899	0.023	0.006	0.555102904950444	1	smad9
478	2.17134977972497e-05	1.17897865463256	0.014	0.002	0.555539841142634	1	BX294129.1
479	2.17134977972497e-05	1.24885834879667	0.014	0.002	0.555539841142634	1	ugt5b2
480	2.18093265473398e-05	1.2476093902687	0.014	0.002	0.557991619713689	1	ngly1
481	2.18093265473398e-05	1.28184407225412	0.014	0.002	0.557991619713689	1	tusc2a
482	3.04313116334151e-05	1.02397837399179	0.016	0.003	0.778585108140925	1	tulp1b
483	3.04718668300322e-05	1.09325530332855	0.016	0.003	0.779622712846373	1	peli1a
484	3.05124733860325e-05	1.32938346749478	0.016	0.003	0.780661631581642	1	hoxb4a
485	3.0593840821437e-05	1.19401816323545	0.016	0.003	0.782743417416466	1	rbm33a
486	3.06754144308194e-05	1.22436671929375	0.016	0.003	0.784830478212513	1	ilkap
487	3.07471180341118e-05	1.82690516498403	0.01	0.001	0.786665014902751	1	ehhadh
488	3.07981624982695e-05	1.35917641071473	0.016	0.003	0.787970987518225	1	nrxn1b
489	3.09210019569689e-05	2.01550598984344	0.01	0.001	0.791113835069049	1	snrpd3l
490	3.09791706300923e-05	1.86794773398075	0.01	0.001	0.792602080570911	1	BX640536.1
491	3.10374432771529e-05	2.77641263753702	0.01	0.001	0.794092986245958	1	agxta
492	3.10374432771529e-05	2.27087349356207	0.01	0.001	0.794092986245958	1	BX294163.1
493	3.10374432771529e-05	1.87100637088982	0.01	0.001	0.794092986245958	1	si:ch211-132f19.7
494	3.10374432771529e-05	2.61889127160213	0.01	0.001	0.794092986245958	1	zgc:112496
495	3.10450603010626e-05	1.03650898471585	0.016	0.003	0.794287867802686	1	c1galt1a
496	3.10958200732727e-05	2.76682074461527	0.01	0.001	0.795586556574682	1	cyp27a1.4
497	3.10958200732727e-05	2.21924864395658	0.01	0.001	0.795586556574682	1	lyrm2
498	3.10958200732727e-05	2.03054716943054	0.01	0.001	0.795586556574682	1	myo1f
499	3.11543011938486e-05	2.14663238722855	0.01	0.001	0.797082796044617	1	afp4
500	3.11543011938486e-05	2.28949306377986	0.01	0.001	0.797082796044617	1	grapa
501	3.11543011938486e-05	2.13298060179517	0.01	0.001	0.797082796044617	1	si:dkey-197i20.6
502	3.12128868145523e-05	1.9683242273135	0.01	0.001	0.798581709150321	1	fancl
503	3.12128868145523e-05	2.00678650594418	0.01	0.001	0.798581709150321	1	LOC564237
504	3.12128868145523e-05	1.48973262632318	0.01	0.001	0.798581709150321	1	polr3gla
505	3.12715771113314e-05	1.55497285591111	0.01	0.001	0.800083300393415	1	ppp1r9ba
506	3.12715771113314e-05	1.12761292119658	0.01	0.001	0.800083300393415	1	ten1
507	3.12715771113314e-05	1.68410391142024	0.01	0.001	0.800083300393415	1	wnt8b
508	3.12715771113314e-05	1.54808928354989	0.01	0.001	0.800083300393415	1	zgc:92664
509	3.53990471021697e-05	1.6682245710071	0.017	0.004	0.905684620109011	1	FQ790208.1
510	3.7554162564421e-05	1.15088829865281	0.017	0.004	0.96082324921071	1	wdfy4
511	3.76003585108385e-05	1.31255931754384	0.017	0.004	0.962005172499803	1	lrit1a
512	3.77392702444411e-05	1.06997456838364	0.017	0.004	0.965559229204026	1	lrrc3b
513	3.7832148572328e-05	1.06696816061533	0.017	0.004	0.967935521223013	1	aida
514	4.00259895335869e-05	1.28591597005982	0.013	0.002	1	1	BX255915.2
515	4.02693758751432e-05	1.37973559092402	0.013	0.002	1	1	abl1
516	4.02693758751432e-05	1.22237669724016	0.013	0.002	1	1	birc2
517	4.02693758751432e-05	1.51006665861097	0.013	0.002	1	1	myo7ab
518	4.02693758751432e-05	1.1057495287349	0.013	0.002	1	1	si:ch73-236c18.7
519	4.03304415407915e-05	1.30395372873867	0.013	0.002	1	1	supt4h1
520	4.03915950758739e-05	1.1027635967782	0.013	0.002	1	1	tor2a
521	4.04528365993163e-05	1.31221327069878	0.013	0.002	1	1	LOC795897
522	4.0514166230195e-05	1.04774896672098	0.013	0.002	1	1	mfge8b
523	4.16505508547842e-05	1.03934269835019	0.018	0.004	1	1	moxd1
524	4.30017241059647e-05	1.03545660059612	0.02	0.005	1	1	zdbf2
525	5.89295241721661e-05	1.45700369397017	0.014	0.003	1	1	rhocb
526	5.90896325414605e-05	1.6326271122844	0.014	0.003	1	1	si:dkey-239n17.4
527	5.92501527962223e-05	1.48130346836658	0.014	0.003	1	1	aox6
528	5.99776177220294e-05	1.01601239382471	0.014	0.003	1	1	cant1b
529	6.02219797245051e-05	1.0570137963408	0.014	0.003	1	1	mylk4a
530	7.16415616777989e-05	2.50734240570477	0.011	0.002	1	1	LOC101884632
531	7.24374655678588e-05	2.33740433848253	0.011	0.002	1	1	hddc2
532	7.25518539539377e-05	2.36430878989482	0.011	0.002	1	1	CU499330.1
533	7.25518539539377e-05	1.76182199880948	0.011	0.002	1	1	zgc:158517
534	7.26664001823599e-05	2.29068569010199	0.011	0.002	1	1	znf800b
535	7.28694779472101e-05	1.58192585668201	0.016	0.003	1	1	afg1la
536	7.2896025550917e-05	1.75526958752188	0.011	0.002	1	1	serpina1
537	7.2896025550917e-05	2.06330587125535	0.011	0.002	1	1	si:ch73-29l19.1
538	7.29600620546525e-05	1.55797037129104	0.016	0.003	1	1	slc13a5a
539	7.31263305738403e-05	1.77842434871669	0.011	0.002	1	1	sik2a
540	7.33234646347059e-05	1.34512539233909	0.016	0.003	1	1	CR936363.1
541	7.35890067608608e-05	1.35149710660064	0.011	0.002	1	1	zgc:171445
542	7.37051076584273e-05	1.18534065409842	0.011	0.002	1	1	cep135
543	7.3821381779184e-05	1.39682025338656	0.011	0.002	1	1	eps8l3a
544	7.3821381779184e-05	1.30050292029533	0.011	0.002	1	1	si:dkey-178e17.1
545	7.39635378434964e-05	1.31938266612332	0.016	0.003	1	1	GPR139
546	7.45163820663565e-05	1.16926480298988	0.016	0.003	1	1	slc5a12
547	7.47942653698672e-05	1.00242418994264	0.016	0.003	1	1	sox14
548	7.82390294912304e-05	1.07040258083062	0.021	0.006	1	1	ociad1
549	8.02488734477673e-05	1.03513744607942	0.027	0.009	1	1	ttbk1b
550	8.11521065472514e-05	1.08321369490279	0.017	0.004	1	1	gcdha
551	8.14339536128729e-05	1.56419261543161	0.017	0.004	1	1	zgc:56556
552	8.23801407718044e-05	1.12260640628464	0.017	0.004	1	1	uprt
553	8.29528306039302e-05	1.10318517505638	0.017	0.004	1	1	dsn1
554	8.35292816329075e-05	1.16539814116863	0.017	0.004	1	1	cyp17a2
555	8.47912680407359e-05	1.08916853049205	0.017	0.004	1	1	BX321886.1
556	8.48764026185824e-05	1.01312377010008	0.02	0.005	1	1	si:dkey-183i3.9
557	0.00011279922128174	1.94762524132947	0.013	0.002	1	1	si:dkey-20i20.4
558	0.000113979524014398	1.92053096197317	0.013	0.002	1	1	acss2
559	0.000114534321183222	1.50833853296007	0.013	0.002	1	1	gpr142
560	0.000114534321183222	1.40113110290671	0.013	0.002	1	1	hhipl1
561	0.000114534321183222	1.32235404285806	0.013	0.002	1	1	zbbx
562	0.00011469329961348	1.32311413600108	0.013	0.002	1	1	CABZ01058723.1
563	0.00011469329961348	1.40690999679157	0.013	0.002	1	1	hspb15
564	0.000115011881056124	1.26377181841555	0.013	0.002	1	1	isl2b
565	0.000115011881056124	1.47839812394748	0.013	0.002	1	1	trim101
566	0.000115171484576973	1.2837061543419	0.013	0.002	1	1	si:dkey-157l19.2
567	0.000115491318491018	1.60480136127906	0.013	0.002	1	1	BX950855.1
568	0.000115811989935915	1.01713306933098	0.013	0.002	1	1	egr2a
569	0.000115972640371399	1.06291642206389	0.013	0.002	1	1	sash3
570	0.000128394937352561	3.07465336741568	0.01	0.001	1	1	RHOU (1 of many)
571	0.000128822122275548	2.4792061357484	0.01	0.001	1	1	LOC108180112
572	0.000129250646415693	1.60726851738888	0.01	0.001	1	1	vgll2a
573	0.000129465411914016	1.93327637258565	0.01	0.001	1	1	lcp2a
574	0.00012957290795098	1.20808938666906	0.01	0.001	1	1	AL845550.1
575	0.000129680513684115	1.67927572275062	0.01	0.001	1	1	numa1
576	0.000129680513684115	1.9403897122457	0.01	0.001	1	1	serpinb1l2
577	0.000129895952216513	1.83912522027194	0.01	0.001	1	1	nitr1b
578	0.000129895952216513	2.16162913711056	0.01	0.001	1	1	rhogc
579	0.00013011172800239	2.1420433818222	0.01	0.001	1	1	znhit6
580	0.000130327841533583	1.60470301409394	0.01	0.001	1	1	abcc6a
581	0.000130327841533583	1.14245264879427	0.01	0.001	1	1	cdh27
582	0.000130327841533583	1.80573041933486	0.01	0.001	1	1	fam89a
583	0.000130327841533583	1.69089136661547	0.01	0.001	1	1	mfng
584	0.000130327841533583	1.15730415940411	0.01	0.001	1	1	msrb1a
585	0.000130327841533583	1.6341190600978	0.01	0.001	1	1	LOC103910001
586	0.000130544293302583	1.93663208005712	0.01	0.001	1	1	brf2
587	0.000130544293302583	1.4541365929264	0.01	0.001	1	1	NPC1L1
588	0.000130544293302583	1.06923523476542	0.01	0.001	1	1	XLOC-033650
589	0.000130544293302583	1.56894193197364	0.01	0.001	1	1	zgc:101785
590	0.000130761070916207	1.54888666219963	0.01	0.001	1	1	tbxa2r
591	0.000130761083802542	1.20187993122943	0.01	0.001	1	1	CU929037.1
592	0.000130761083802542	1.443044370782	0.01	0.001	1	1	gdnfa
593	0.000130761083802542	1.40819170225775	0.01	0.001	1	1	xpo7
594	0.000130978213527268	1.378251513554	0.01	0.001	1	1	CR394546.3
595	0.000130978213527268	1.36130304822326	0.01	0.001	1	1	ldb3a
596	0.000130978213527268	1.26189267671604	0.01	0.001	1	1	pik3ap1
597	0.000143485232949693	1.79081219247593	0.014	0.003	1	1	chka
598	0.000144389726023841	1.58832501391098	0.014	0.003	1	1	RAMP1
599	0.000145299586407388	1.61774297304827	0.014	0.003	1	1	CABZ01078607.1
600	0.000145848091266627	1.07071105231627	0.014	0.003	1	1	txlng
601	0.000146031359084516	1.19797938191569	0.014	0.003	1	1	zgc:77262
602	0.000146766601041445	1.29956095197419	0.014	0.003	1	1	m17
603	0.000147320318426682	1.35494449177969	0.014	0.003	1	1	tm6sf2
604	0.000162153852528912	1.4931082790033	0.016	0.004	1	1	mrs2
605	0.000163855496352883	1.09691928421076	0.016	0.004	1	1	zmat5
606	0.000164426434659007	1.045468190082	0.016	0.004	1	1	ltb4r2a
607	0.000164426434659007	1.13135406288364	0.016	0.004	1	1	mapk4
608	0.000165552684391417	1.0004219063779	0.018	0.005	1	1	LOC103911323
609	0.000165765911209579	1.04055535858379	0.016	0.004	1	1	CU694481.1
610	0.000218728847752201	1.73852113901831	0.011	0.002	1	1	pgam1a
611	0.00021904119652938	2.01050706859751	0.011	0.002	1	1	AL929222.1
612	0.00021904119652938	2.64295339452579	0.011	0.002	1	1	cdc25b
613	0.00021966715080698	1.92470039246642	0.011	0.002	1	1	acbd5b
614	0.000219980757348399	1.66804804349904	0.011	0.002	1	1	prph
615	0.00022187124111765	1.27461412177953	0.011	0.002	1	1	hbae3
616	0.00022187124111765	1.23474608961337	0.011	0.002	1	1	jupa
617	0.00022187124111765	1.14341969203969	0.011	0.002	1	1	XLOC-003053
618	0.000222187800718109	1.5048036089456	0.011	0.002	1	1	eed
619	0.000222187800718109	1.14391393651929	0.011	0.002	1	1	med20
620	0.000222187800718109	1.44079833636865	0.011	0.002	1	1	tpo
621	0.000222187800718109	1.20667425009801	0.011	0.002	1	1	XLOC-012652
622	0.000222504784281459	1.24074246337485	0.011	0.002	1	1	si:dkeyp-19e1.3
623	0.000223140025401832	1.34819531550932	0.011	0.002	1	1	cfap206
624	0.000223140025401832	1.08655980746493	0.011	0.002	1	1	XLOC-005294
625	0.00022345828401284	1.1370396742793	0.011	0.002	1	1	cdkn1a
626	0.00022345828401284	1.3468527109801	0.011	0.002	1	1	ndufaf7
627	0.000223776968694707	1.17398656149577	0.011	0.002	1	1	ciao2a
628	0.000271265297118523	1.04904763077903	0.02	0.006	1	1	rela
629	0.000284704271034399	2.13359557774069	0.013	0.003	1	1	si:ch211-237l4.6
630	0.000285430860738794	1.62772022194341	0.013	0.003	1	1	prkar2ab
631	0.000286159187508692	1.39144478104015	0.013	0.003	1	1	elovl5
632	0.000287621067599016	1.30776351368339	0.013	0.003	1	1	lsr
633	0.000289458257207281	1.31286503207075	0.013	0.003	1	1	zmat2
634	0.000289827011889776	1.64505863939402	0.013	0.003	1	1	ankle2
635	0.000290935918177757	1.09952640080746	0.013	0.003	1	1	zgc:153981
636	0.00029167739576056	1.04682113205779	0.013	0.003	1	1	hes6
637	0.000319097075925831	1.42357525836619	0.017	0.005	1	1	lrrc58a
638	0.000320737551654023	1.58145402420775	0.014	0.003	1	1	cnn3a
639	0.000323178412929568	1.25418958928314	0.014	0.003	1	1	thbs2a
640	0.000323366906646351	1.50083089512105	0.014	0.003	1	1	mre11a
641	0.000325636683015822	1.46685715700651	0.014	0.003	1	1	cx28.1
642	0.000326777154615497	1.04707327084852	0.014	0.003	1	1	dab2
643	0.000327158141766184	1.11185642328643	0.014	0.003	1	1	LOC100537992
644	0.000336809140696934	1.19983275475587	0.016	0.004	1	1	pkn3
645	0.000418997196936285	2.04738515850983	0.01	0.002	1	1	gk5
646	0.00041961716334558	2.09772958015609	0.01	0.002	1	1	LOC101885776
647	0.00042023798632563	1.5833315089579	0.01	0.002	1	1	LOC101882460.1
648	0.000421482206352151	1.57081635773683	0.01	0.002	1	1	crp7
649	0.000422729865736564	1.88748013015971	0.01	0.002	1	1	BX247899.1
650	0.000422729865736564	1.29973276010353	0.01	0.002	1	1	dnajc30b
651	0.000422729865736564	1.42258598823977	0.01	0.002	1	1	lmna
652	0.000422729865736564	1.3716153821507	0.01	0.002	1	1	lpcat4
653	0.000422729865736564	1.36898995780122	0.01	0.002	1	1	pcdh1g9
654	0.00042335498791864	1.61688545514377	0.01	0.002	1	1	aurka
655	0.00042335498791864	1.18044121811115	0.01	0.002	1	1	LOC108190763
656	0.00042335498791864	1.0450758688901	0.01	0.002	1	1	opn6b
657	0.00042398097321947	1.44106629273236	0.01	0.002	1	1	ak9
658	0.000424607822734743	1.51289818235407	0.01	0.002	1	1	itgb2
659	0.000424607822734743	1.16586538200451	0.01	0.002	1	1	stk26
660	0.000424607822734743	1.16544137052027	0.01	0.002	1	1	wipf1b
661	0.000425864118797613	1.16019289107465	0.01	0.002	1	1	abcb4
662	0.000426493567542829	1.07291451540117	0.01	0.002	1	1	si:dkey-248g15.3
663	0.000427755071964262	1.4565325898451	0.01	0.002	1	1	BX855614.4
664	0.000427755071964262	1.1220373552856	0.01	0.002	1	1	gpd1a
665	0.000558518944212102	2.65037257009534	0.011	0.002	1	1	cthl
666	0.000567279622122068	1.05475991264831	0.011	0.002	1	1	CABZ01068469.1
667	0.000569489698947136	1.59578538600073	0.011	0.002	1	1	chchd3b
668	0.00057096753513165	1.14317679047257	0.011	0.002	1	1	LOC101886719
669	0.000571707791668659	1.00945595700658	0.011	0.002	1	1	abhd2b
670	0.000571707791668659	1.19742413990906	0.011	0.002	1	1	CABZ01048956.1
671	0.000572448941817507	1.0727269681517	0.011	0.002	1	1	CT025742.1
672	0.000572448941817507	1.05250837292323	0.011	0.002	1	1	fanci
673	0.000573933926902555	1.16497973496588	0.011	0.002	1	1	nckipsd
674	0.000573933926902555	1.35980216963821	0.011	0.002	1	1	rpp25b
675	0.000575422498300203	1.01356939096053	0.011	0.002	1	1	CR855328.1
676	0.000576168131343455	1.27803822955278	0.011	0.002	1	1	zgc:113372
677	0.000577662097081752	1.37544787384574	0.011	0.002	1	1	LOC103909892
678	0.000578410431764905	1.11978336081143	0.011	0.002	1	1	mrpl57
679	0.00057915963466138	1.06893638729451	0.011	0.002	1	1	btbd16
680	0.000589828167416581	1.04123119822116	0.017	0.005	1	1	galnt12
681	0.000594972307869098	1.23578747221403	0.017	0.005	1	1	CABZ01045617.1
682	0.000595546449644828	1.09082317642423	0.017	0.005	1	1	zgc:171779
683	0.00064246427997647	1.01411356531762	0.016	0.004	1	1	eps8l1b
684	0.000647735088762347	1.10399657945473	0.013	0.003	1	1	zgc:56095
685	0.000648495281342445	1.34354809257447	0.013	0.003	1	1	aglb
686	0.000649256303603581	1.43136015384965	0.013	0.003	1	1	CU468826.1
687	0.000649690569234436	1.1315042360624	0.016	0.004	1	1	cntrl
688	0.000650780840480042	1.02129959580641	0.013	0.003	1	1	endou2
689	0.000650780840480042	1.12843309841409	0.013	0.003	1	1	nln
690	0.000652308706021209	1.24870983441979	0.013	0.003	1	1	CABZ01066320.1
691	0.000653073889115981	1.23504514541741	0.013	0.003	1	1	snapc5
692	0.00065460676011018	1.12432329414352	0.013	0.003	1	1	AL935144.1
693	0.000663656495738733	1.21546609604747	0.014	0.004	1	1	si:ch73-158p21.2
694	0.000665097484048136	1.20142588776587	0.014	0.004	1	1	pimr89
695	0.000667264421993011	1.00682026056253	0.014	0.004	1	1	mchr2
696	0.00113229369667645	1.81257951476085	0.01	0.002	1	1	si:dkey-33i11.4
697	0.00113680097576294	1.48953435878758	0.01	0.002	1	1	mcts1
698	0.00113680097576294	1.34386399997141	0.01	0.002	1	1	zgc:100868
699	0.00113830708399042	1.20520510568383	0.01	0.002	1	1	adma
700	0.00113830708399042	1.22949977733008	0.01	0.002	1	1	LOC108190785
701	0.00113830708399042	1.20158373279105	0.01	0.002	1	1	wasla
702	0.00114283648287036	1.01670791841335	0.01	0.002	1	1	cyp26a1
703	0.00114283648287036	1.09830653054351	0.01	0.002	1	1	nt5c1aa
704	0.00114434998071928	1.18416212332822	0.01	0.002	1	1	klhl43
705	0.00114434998071928	1.06767652366877	0.01	0.002	1	1	znf518b
706	0.00114586533109582	1.21216827260822	0.01	0.002	1	1	si:dkey-191j3.2
707	0.00114586533109582	1.32518951940393	0.01	0.002	1	1	sim1b
708	0.00114586533109582	1.04327204532215	0.01	0.002	1	1	znf991
709	0.00114738253605289	1.21470993258956	0.01	0.002	1	1	slc43a3a
710	0.00114738253605289	1.23237293753097	0.01	0.002	1	1	zgc:165409
711	0.00126214346372707	1.34162363409248	0.014	0.004	1	1	si:ch1073-342h5.2
712	0.00126342000353227	1.13268441720447	0.014	0.004	1	1	adra2da
713	0.0012875411113915	1.80671048458833	0.011	0.003	1	1	spred1
714	0.00129824112007234	1.23290022892443	0.011	0.003	1	1	si:ch211-166e11.5
715	0.00129977637481087	1.3252840947282	0.011	0.003	1	1	CABZ01084347.1
716	0.00130902314578184	1.14291006452221	0.011	0.003	1	1	arf4a
717	0.00130902314578184	1.11643415673067	0.011	0.003	1	1	ggt5a
718	0.00131057016348064	1.03665844711666	0.011	0.003	1	1	FP243383.1
719	0.00131366926169434	1.01492619617464	0.011	0.003	1	1	alg10
720	0.00132642310194735	1.35170011424865	0.013	0.003	1	1	tmem242
721	0.00133796381938286	1.08379168468682	0.013	0.003	1	1	fbxo18
722	0.00133941290473205	1.08027770013465	0.013	0.003	1	1	ppa1a
723	0.00134376885295688	1.00616106223241	0.013	0.003	1	1	dcp1b
724	0.00249071006820685	1.33888665726375	0.013	0.004	1	1	CU019663.1
725	0.00253860856388084	1.0239877402835	0.013	0.004	1	1	ppp1r8a
726	0.00262815622437654	1.44496170124078	0.01	0.002	1	1	rab24
727	0.00263129279594007	1.40051596269901	0.01	0.002	1	1	prc1a
728	0.00263129279594007	1.39409959969849	0.01	0.002	1	1	zgc:56628
729	0.00263443278904741	1.59939587024205	0.01	0.002	1	1	taf4b
730	0.00263443278904741	1.39722085670751	0.01	0.002	1	1	ttf2
731	0.00263757620701797	1.10174692644765	0.01	0.002	1	1	nitr9
732	0.00264072305317386	1.00526408156239	0.01	0.002	1	1	wnt7ba
733	0.0026533447861884	1.137316558604	0.01	0.002	1	1	gpr4
734	0.0026533447861884	1.09158386363928	0.01	0.002	1	1	pcna
735	0.00265368037080174	1.72613449608228	0.011	0.003	1	1	ampd3a
736	0.00266518800382525	1.06699701534504	0.011	0.003	1	1	zcrb1
737	0.00266807202949734	1.46728211919042	0.011	0.003	1	1	fxn
738	0.00267095890714413	1.1631311807443	0.011	0.003	1	1	plaa
739	0.00267095890714413	1.0827679751595	0.011	0.003	1	1	slc44a1a
740	0.00267963667701553	1.13466289985188	0.011	0.003	1	1	zgc:153031
741	0.0026883402050357	1.02903395764801	0.011	0.003	1	1	XLOC-027844
742	0.00327247876855223	1.05002691795742	0.016	0.005	1	1	nbeal2
743	0.00511079371930277	1.13250642748539	0.016	0.006	1	1	dld
744	0.00537828512984155	1.42947162436078	0.01	0.003	1	1	tm4sf18
745	0.005389909500611	1.33943030077505	0.01	0.003	1	1	mamdc2b
746	0.00540155655185941	1.41645738890865	0.01	0.003	1	1	si:ch211-251p5.5
747	0.00540738859470069	1.14061482374939	0.01	0.003	1	1	dbf4
748	0.00541906973892122	1.00461301866204	0.01	0.003	1	1	swap70a
749	0.00541906973892122	1.47301106314195	0.01	0.003	1	1	tomm34
750	0.00543663417400752	1.18335037563146	0.01	0.003	1	1	dlx6a
751	0.00543663417400752	1.01479477671173	0.01	0.003	1	1	rfc4
752	0.00543663417400752	1.04800316810798	0.01	0.003	1	1	rtcb
753	0.00997906168907137	1.40594988112678	0.01	0.003	1	1	CU856539.3
754	1.3505103391493e-27	2.36232440199482	0.192	0.068	3.45528070271349e-23	2	XLOC-036173
755	2.09341382670841e-25	2.50364101241317	0.19	0.071	5.35599927563347e-21	2	scn4ba
756	2.05790260288533e-22	1.17347975409432	0.501	0.376	5.26514380948213e-18	2	kcnc3a
757	8.71801668120167e-21	1.66933830899678	0.289	0.159	2.23050456788545e-16	2	glra1
758	7.17274474069879e-20	1.45244034409143	0.317	0.188	1.83514674190778e-15	2	pcdh7a
759	6.67483775973908e-17	1.20645204890004	0.355	0.23	1.70775724082924e-12	2	gria3a
760	9.46151344937439e-15	1.938773646646	0.139	0.058	2.42072821602244e-10	2	CABZ01072077.1
761	7.46693548571739e-11	2.84644632531004	0.066	0.021	1.91041544402079e-06	2	slc30a2
762	8.83103378163118e-11	1.03839559819759	0.362	0.275	2.25941999303034e-06	2	plxna4
763	1.13052536645491e-10	1.32870984145685	0.251	0.163	2.89244915007489e-06	2	si:dkey-7j14.5
764	1.32907708355003e-09	1.43982071895762	0.229	0.15	3.40044371826275e-05	2	ntng1a
765	2.54921142976078e-09	3.15959258890304	0.051	0.015	6.52215744304296e-05	2	CR589876.1
766	9.97114341836847e-08	1.92672946311627	0.091	0.043	0.00255111704358957	2	cacna2d3
767	2.14247675612115e-07	1.50308120181104	0.104	0.053	0.00548152678053596	2	grin2ca
768	5.2836041235969e-07	2.12107711050431	0.056	0.022	0.0135181011502227	2	atp1a3b
769	9.0539147139243e-07	1.84998559578579	0.075	0.035	0.0231644407955753	2	cntnap1
770	3.34413340804396e-06	1.00203290787041	0.271	0.214	0.0855596532448048	2	neto1l
771	5.18889617146651e-06	1.42818591400906	0.121	0.073	0.132757908546971	2	CR456642.1
772	1.51982578558526e-05	1.66709461201268	0.069	0.035	0.38884742724199	2	LOC559637
773	1.6100295218042e-05	2.42179124839411	0.039	0.015	0.411926053153605	2	rab11fip5a
774	2.0083173169018e-05	1.30596980136781	0.115	0.071	0.513827985529324	2	si:dkey-56f14.4
775	3.05889403297002e-05	1.24151999113472	0.19	0.139	0.782618038335378	2	zgc:162928
776	3.23303014473578e-05	1.98099211125848	0.066	0.034	0.82717076253065	2	nrg1
777	3.64885947118445e-05	2.02538620178335	0.051	0.023	0.933560695702542	2	ret
778	5.06143918149772e-05	1.19215837167828	0.074	0.039	1	2	clu
779	5.87736556948075e-05	2.13764977786856	0.052	0.024	1	2	meis3
780	6.84669726304959e-05	2.51533126598043	0.03	0.011	1	2	CABZ01041610.1
781	8.56665757826225e-05	1.46308028184079	0.117	0.076	1	2	meis2b
782	0.000100351722128548	1.55003534221153	0.094	0.057	1	2	magixb
783	0.000103425521771481	1.06586008856874	0.242	0.198	1	2	NPAS3
784	0.00016240172771667	3.09592302014274	0.012	0.002	1	2	gmpr
785	0.000249676274320213	1.84936657358566	0.042	0.019	1	2	zgc:65851
786	0.000319947387849981	4.00316179359886	0.01	0.002	1	2	neflb
787	0.000342696472435643	2.84947960917955	0.019	0.005	1	2	c1ql4a
788	0.00040965154570964	1.40560169686739	0.075	0.044	1	2	gdpd4a
789	0.00048560214343145	1.36795012633801	0.092	0.058	1	2	nat8l
790	0.000525676510144143	1.34901173038535	0.131	0.093	1	2	esrrga
791	0.000557985236174855	1.11257597362195	0.18	0.141	1	2	fhod3b
792	0.000888132713534771	2.07455277903876	0.048	0.025	1	2	chgb
793	0.00112662853411219	2.45756972410169	0.023	0.009	1	2	stmn3
794	0.00125729149355328	1.34633067107425	0.124	0.09	1	2	kcna1a
795	0.00140101200488967	2.96981411053079	0.016	0.005	1	2	fcer1gl
796	0.00146880351924651	1.59652545292251	0.075	0.047	1	2	pax2b
797	0.00147452076488778	1.64851764791178	0.055	0.031	1	2	onecut3b
798	0.00239310998347719	1.75609152075435	0.039	0.02	1	2	cntn1b
799	0.002575781466083	1.75691997388811	0.025	0.01	1	2	LOC110437996
800	0.00269878259279775	1.72421036622924	0.026	0.011	1	2	lgi3
801	0.00324453297864599	1.48294874614908	0.022	0.009	1	2	XLOC-020898
802	0.00374117482921714	1.5122735048287	0.066	0.042	1	2	mob2a
803	0.00441747389349189	2.69874715169255	0.017	0.006	1	2	nefmb
804	0.00460670791323948	1.62699483885956	0.023	0.01	1	2	BX537358.1
805	0.00504049949834689	1.2301575585798	0.081	0.055	1	2	lgi2a
806	0.0052067428862978	1.13506533993206	0.105	0.077	1	2	syt14b
807	0.00576128180108136	2.34311573007391	0.013	0.004	1	2	irx4a
808	0.00758639090429416	1.61680599077329	0.03	0.015	1	2	tmie
809	0.00762489214113019	1.40101982380556	0.04	0.023	1	2	dkk3a
810	0.00838204132286829	1.62844517674278	0.023	0.011	1	2	si:dkey-81h8.1
811	0.00922843791484087	1.11875040692308	0.087	0.061	1	2	XLOC-038060
812	0.00923090518602406	2.18978727154264	0.013	0.005	1	2	pkn3
813	4.5919882709367e-73	1.95956012124887	0.668	0.339	1.17486019911916e-68	3	celf2
814	1.24089182476258e-70	2.27601633889739	0.489	0.167	3.17482173365506e-66	3	iqsec2b
815	3.42475481583369e-51	3.86165282601326	0.161	0.021	8.76223519631049e-47	3	BX248501.2
816	6.06360846151042e-44	1.50227856214605	0.572	0.306	1.55137422487744e-39	3	grin2bb
817	3.58579509949213e-41	1.71155676534465	0.534	0.29	9.17425676205062e-37	3	baiap2a
818	9.3881041098932e-40	1.67472461786809	0.478	0.233	2.40194643651618e-35	3	prkcbb
819	1.08448692590367e-37	1.78895356932407	0.499	0.268	2.77465979992453e-33	3	si:dkey-192j17.1
820	2.13666884030752e-36	1.88624198638304	0.434	0.208	5.4666672279268e-32	3	il1rapl2
821	2.17322840332526e-32	1.46866427175196	0.474	0.249	5.56020486990767e-28	3	r3hdm1
822	2.93771614676292e-31	3.28214115291743	0.111	0.017	7.51614676149294e-27	3	slc1a6
823	9.37872932260693e-31	2.62003343194268	0.15	0.032	2.39954789718898e-26	3	kcnt1
824	3.60930950308266e-30	2.39288628731722	0.244	0.084	9.23441836363698e-26	3	ccdc136b
825	1.11109427874652e-29	3.27730716712738	0.111	0.018	2.84273471217297e-25	3	si:ch211-168d1.3
826	9.0701465859657e-23	1.73962045610721	0.303	0.144	2.32059700401933e-18	3	dgkza
827	3.42063937936466e-21	2.85076952311849	0.115	0.027	8.75170585210448e-17	3	clmn
828	7.84116351238123e-21	2.01063981611698	0.221	0.089	2.00616168464274e-16	3	citb
829	5.88949577853535e-19	1.50035776478435	0.296	0.148	1.50682749493827e-14	3	si:dkey-172j4.3
830	2.65590564957685e-18	1.92653454549037	0.221	0.095	6.79513460444238e-14	3	cacnb1
831	2.71252812314568e-18	1.84268516979808	0.184	0.069	6.94000320306823e-14	3	grm5a
832	4.43935604252839e-18	1.96749757929902	0.192	0.076	1.13580924348089e-13	3	bdnf
833	7.64230416676733e-18	1.89903419562085	0.221	0.097	1.95528352106742e-13	3	adcyap1b
834	5.15842078806705e-17	1.58893953746936	0.361	0.215	1.31978195862695e-12	3	scg2b
835	1.38909149099272e-16	2.33851611393391	0.127	0.04	3.55399057970487e-12	3	palmdb
836	2.82220166482336e-15	2.63340841249348	0.106	0.031	7.22060295945057e-11	3	camk2a
837	8.49226524725841e-15	3.60813918209015	0.061	0.011	2.17274606351106e-10	3	rtn4rl2a
838	1.94202209219407e-14	1.47440682527046	0.244	0.123	4.96866352287853e-10	3	sipa1l1
839	3.54751944032497e-14	1.44479428111227	0.238	0.12	9.07632848807144e-10	3	slc17a6a
840	6.2620276198243e-14	1.32863024482666	0.311	0.185	1.60213976653205e-09	3	dlgap1a
841	7.50674883075115e-14	2.13836517384793	0.115	0.038	1.92060168834768e-09	3	crybg1b
842	8.04557715419562e-14	2.54226395859655	0.073	0.017	2.05846091490095e-09	3	kcnh4a
843	2.13150565300804e-13	4.34218468779497	0.027	0.002	5.45345721322108e-09	3	egr3
844	2.79512351494463e-13	4.22198452080015	0.035	0.004	7.15132351298582e-09	3	add3b
845	1.07089462713859e-12	3.40397708581993	0.058	0.012	2.73988390353409e-08	3	nrgna
846	2.92195760189108e-12	1.86695592115785	0.165	0.075	7.47582852443834e-08	3	CABZ01067973.1
847	8.90127798194312e-12	1.46254153140809	0.244	0.137	2.27739197168015e-07	3	ak5
848	1.78896762178977e-11	1.2203603597476	0.324	0.207	4.57707366034913e-07	3	nell2b
849	2.52692614371319e-11	1.82076412041129	0.119	0.046	6.46514053869019e-07	3	mir7a-1
850	2.7141404900221e-11	1.22542858429214	0.365	0.256	6.94412844372154e-07	3	galnt18b
851	4.55474031606227e-11	4.43700107612747	0.027	0.003	1.16533030986453e-06	3	XLOC-041834
852	1.22893560989222e-10	2.00602255774471	0.094	0.033	3.14423175790924e-06	3	camkva
853	1.41557720090094e-10	1.90070600655103	0.09	0.031	3.62175426850504e-06	3	prkd1
854	1.94684199138673e-10	1.50765643033794	0.213	0.118	4.98099523496294e-06	3	prkcab
855	2.4656426264182e-10	1.0540324876034	0.342	0.234	6.30834665969096e-06	3	map2
856	3.70976187307007e-10	2.74059850493065	0.05	0.011	9.49142575224978e-06	3	prlhr2a
857	9.93827575811819e-10	1.87151347239983	0.115	0.048	2.54270785271454e-05	3	actn1
858	1.1716769525803e-09	3.13456672936026	0.038	0.007	2.99773548317671e-05	3	grid2ipb
859	1.85214185386502e-09	1.91412771286299	0.117	0.05	4.73870493311365e-05	3	cacna1eb
860	3.10838574065478e-09	1.40545428688338	0.154	0.076	7.95280491746525e-05	3	si:ch73-103b11.2
861	6.39074686973375e-09	1.19462208889986	0.28	0.187	0.000163507258662138	3	crhr1
862	6.62837357491724e-09	1.01841698149543	0.326	0.23	0.000169586937914258	3	slc8a4a
863	9.75021145649652e-09	1.75690832959478	0.173	0.095	0.000249459160114463	3	atp2a3
864	1.06129623613136e-08	3.94204287893933	0.038	0.008	0.000271532642014207	3	fosb
865	2.16901830786057e-08	1.65745688425668	0.154	0.08	0.000554943334066127	3	baiap3
866	4.95405176447775e-08	1.73931259811739	0.084	0.033	0.00126749414394163	3	CR450740.1
867	6.83738824458727e-08	2.41694678435074	0.054	0.017	0.00174934578237765	3	arpp21
868	7.97465999622694e-08	1.95529694595278	0.104	0.047	0.00204031676003466	3	adgrb1b
869	8.46129756593764e-08	1.4124748304266	0.186	0.109	0.00216482298224514	3	CABZ01073166.1
870	1.02697032969549e-07	2.37588091970816	0.046	0.013	0.00262750358852591	3	pdzrn3a
871	1.21816844243271e-07	1.26210594148871	0.161	0.088	0.00311668395996408	3	syt14a
872	1.30993951383063e-07	2.42432235490227	0.058	0.019	0.00335148024613568	3	raver2
873	1.37705659418577e-07	4.32492194384504	0.019	0.002	0.0035231992962243	3	CR388166.1
874	1.45307375608275e-07	1.15089605374762	0.102	0.045	0.00371768920493773	3	foxg1a
875	2.45980944159282e-07	1.54075375456967	0.115	0.056	0.00629342245631524	3	frya
876	2.70997034745542e-07	3.24210544299724	0.033	0.008	0.00693345913396469	3	XLOC-041832
877	2.7331273060827e-07	1.48876845074562	0.152	0.084	0.00699270621261258	3	cpne7
878	4.20813680365078e-07	2.12986001686386	0.063	0.023	0.0107665180121405	3	cpne2
879	5.14157332567471e-07	4.21037090476776	0.019	0.002	0.0131547153537387	3	gpr161
880	5.99951687452798e-07	1.62022460657597	0.073	0.029	0.0153497639234798	3	glipr1b
881	7.65537909558894e-07	1.34960161804918	0.134	0.072	0.0195862874160643	3	lrrtm4l2
882	8.27570715902411e-07	2.46840266133704	0.038	0.01	0.0211733967663632	3	hrh3
883	1.08940062129327e-06	1.5207167234076	0.125	0.066	0.0278723148957884	3	trim9
884	1.25364333399624e-06	3.34298661313147	0.038	0.01	0.0320744647002937	3	pld1b
885	1.40710725144402e-06	1.30716113430924	0.113	0.056	0.0360008390281953	3	gal3st3
886	1.78650011461454e-06	1.63201014193622	0.073	0.03	0.0457076054324129	3	FP102122.1
887	1.83190088717738e-06	3.18408043929063	0.015	0.002	0.0468691841984332	3	tmem235
888	2.13751383652706e-06	3.30088536697916	0.023	0.004	0.0546882915075448	3	rtn4rl2b
889	2.59665429326727e-06	2.42232500878617	0.035	0.01	0.0664354000932431	3	tespa1
890	3.44968053313528e-06	1.6391611204157	0.115	0.061	0.0882600764402662	3	CABZ01113373.1
891	3.98463854884172e-06	1.6569086396576	0.079	0.036	0.101946977272115	3	zgc:165508
892	4.14634695393108e-06	2.100904436495	0.073	0.032	0.106084286816327	3	kcng1
893	5.07478282500574e-06	2.04521720920292	0.05	0.018	0.129838318577772	3	rasl10a
894	5.51735194979944e-06	2.26280818393185	0.038	0.011	0.141161449635619	3	CR925802.1
895	5.59125095221687e-06	2.13772207696346	0.038	0.011	0.143052155612469	3	CU571064.1
896	6.60241241545557e-06	2.36787627301823	0.056	0.022	0.168922721649431	3	arhgef1a
897	6.94149905488995e-06	2.15289821530506	0.04	0.012	0.177598253319359	3	zgc:171844
898	7.81211480764354e-06	1.5543141075366	0.065	0.027	0.19987295735356	3	camk2b2
899	9.12629990028042e-06	1.60242281286546	0.056	0.022	0.233496382948675	3	wu:fj39g12
900	1.05855789629282e-05	1.10500571963191	0.223	0.153	0.270832037766518	3	fam19a5l
901	1.33455815855637e-05	1.35353635872685	0.115	0.063	0.341446704866648	3	homer1b
902	1.79744053435662e-05	1.99464199371134	0.029	0.008	0.459875160715141	3	ptchd1
903	2.12376776692187e-05	1.38007608913337	0.136	0.081	0.543365983166959	3	nol4la
904	2.35246370873378e-05	1.80377784173032	0.063	0.027	0.601877839879537	3	zgc:122979
905	2.51134791350719e-05	1.56844480710631	0.094	0.049	0.642528363670814	3	si:dkey-174m14.3
906	3.14245212488012e-05	2.12337401453587	0.033	0.01	0.803996376150578	3	si:dkey-221l4.11
907	4.67177998585273e-05	2.69909969211892	0.017	0.003	1	3	mitd1
908	4.91099851492342e-05	1.06194468880033	0.211	0.15	1	3	dlgap2a
909	5.07391409856528e-05	1.49394044831706	0.106	0.06	1	3	CABZ01080056.1
910	5.60203189069869e-05	1.59872536766932	0.065	0.03	1	3	prickle2b
911	5.81430087523175e-05	1.36321740353888	0.084	0.043	1	3	adcy1a
912	6.53840285376618e-05	1.51157828453516	0.058	0.026	1	3	sema3h
913	6.87420748574662e-05	2.27672815614741	0.021	0.005	1	3	tbr1a
914	8.15080730240163e-05	1.07527784500769	0.219	0.162	1	3	ppm1e
915	8.26739732923013e-05	1.40076135086359	0.102	0.058	1	3	LOC103909284
916	9.07728202880142e-05	1.06195983633873	0.315	0.262	1	3	LOC101885478
917	9.2207465563668e-05	1.03345423515856	0.209	0.15	1	3	gfra4a
918	0.000103256227812784	4.23252415505528	0.01	0.001	1	3	LOC797711
919	0.000104754699314003	1.0235925208937	0.184	0.127	1	3	grm5b
920	0.000121962605384057	2.68251993565813	0.021	0.005	1	3	XLOC-017089
921	0.00012458011301863	2.55453214253039	0.021	0.005	1	3	nmur3
922	0.000137183682444226	2.36509304895789	0.033	0.011	1	3	gabrb3
923	0.00014304194176544	2.39334753822884	0.038	0.014	1	3	si:ch73-379f7.5
924	0.000151837843665259	2.64203889488799	0.065	0.031	1	3	itm2cb
925	0.000172799016045905	2.67816368349668	0.015	0.003	1	3	arhgap4a
926	0.00019047509740351	1.13624783108769	0.073	0.037	1	3	oprm1
927	0.000226886955954869	1.96844034133039	0.058	0.028	1	3	stum
928	0.000264768831316393	3.46534587850306	0.013	0.002	1	3	grasp
929	0.000355326633277425	1.59306241563619	0.073	0.039	1	3	npr2
930	0.000356969736522917	1.26745453200679	0.094	0.055	1	3	prickle2a
931	0.000360833977129999	1.26401260642509	0.152	0.105	1	3	arhgap33
932	0.000362630997332309	5.84388296829247	0.01	0.002	1	3	pde12
933	0.000491080584807649	1.83852562856844	0.023	0.007	1	3	fam102ba
934	0.000506629358943432	1.43468961775508	0.044	0.019	1	3	prkcda
935	0.000520453385814595	1.90246356294107	0.042	0.018	1	3	ngef
936	0.000540287982745659	1.24156032048057	0.075	0.041	1	3	ano1
937	0.000560326126805132	1.19546227623074	0.136	0.09	1	3	tmem108
938	0.00058803156722196	1.97095500922492	0.025	0.008	1	3	BX323820.1
939	0.000623579520312346	1.29169230411814	0.077	0.043	1	3	mag
940	0.000710103775779846	1.44557693195686	0.084	0.048	1	3	caln2
941	0.00071741581430607	1.07506921167982	0.152	0.106	1	3	fndc5b
942	0.000723286280944795	2.61637001157396	0.023	0.007	1	3	lrmp
943	0.000726130341597354	2.43729765521308	0.023	0.007	1	3	LOC100535130
944	0.000938776654039749	1.35959348161031	0.079	0.046	1	3	fam163b
945	0.000941285950220353	2.30485905146778	0.038	0.016	1	3	egr4
946	0.000954085577277606	1.43820662968733	0.033	0.013	1	3	map3k9
947	0.00101868704695433	4.11010275732502	0.01	0.002	1	3	gstm.1
948	0.00102564361848892	3.21412473241766	0.01	0.002	1	3	XLOC-017424
949	0.0010273896179156	4.6662080345362	0.01	0.002	1	3	pth2
950	0.00104272076208268	1.07768373476776	0.129	0.087	1	3	mef2cb
951	0.00105879718349212	1.06730762667641	0.109	0.069	1	3	zgc:92140
952	0.00114796611602117	1.38274087130129	0.092	0.056	1	3	plcl1
953	0.00122192247455898	1.42104802004859	0.115	0.076	1	3	hdac9b
954	0.00123592446613684	1.49655565202194	0.061	0.032	1	3	dgkzb
955	0.0012395366691244	1.07336089975895	0.175	0.13	1	3	dclk1b
956	0.00126719901589559	1.21212199114481	0.052	0.026	1	3	syt17
957	0.00129176340559973	3.07645849254595	0.017	0.005	1	3	cdk11b
958	0.00129625747190931	2.71178316471553	0.017	0.005	1	3	mtnr1c
959	0.00142595510256067	3.01090107335681	0.015	0.004	1	3	rabl3
960	0.00175852994302221	2.1597392583015	0.019	0.006	1	3	nab2
961	0.0017736105135284	1.04717784406132	0.15	0.108	1	3	dpydb
962	0.00180966289369355	1.76514979529567	0.019	0.006	1	3	chrd
963	0.00181240225638062	1.23498488294841	0.061	0.033	1	3	npdc1a
964	0.00183030619575161	1.46848226062282	0.075	0.044	1	3	si:dkey-35i13.1
965	0.00184484536069777	2.17785578759303	0.033	0.014	1	3	si:rp71-79p20.2
966	0.00191984056968681	1.106222726868	0.096	0.061	1	3	slc8a3
967	0.0021517556128287	1.11193964425962	0.106	0.069	1	3	PITPNC1
968	0.00229253835749703	1.72811023649897	0.023	0.008	1	3	gnaq
969	0.00240728631897283	3.0857451692944	0.01	0.002	1	3	dzip1
970	0.00244047243567838	2.35648070971452	0.01	0.002	1	3	ptx3b
971	0.00247188016891887	2.93549701443872	0.015	0.004	1	3	cers3b
972	0.00248647463847867	2.76738444012204	0.015	0.004	1	3	bap1
973	0.00250114790475186	2.4652006853814	0.015	0.004	1	3	tbr1b
974	0.00266358293549974	2.82085274549542	0.013	0.003	1	3	si:ch73-281k2.5
975	0.00267803360663198	2.10675958087589	0.019	0.006	1	3	rhoab
976	0.00268258237558482	1.29166392221446	0.071	0.041	1	3	ppp1r1c
977	0.00269763129337085	2.03633178133476	0.019	0.006	1	3	slc25a23b
978	0.00273191108814552	2.450552432371	0.019	0.006	1	3	gch1
979	0.00314255976015274	2.04939688570866	0.025	0.01	1	3	frrs1a
980	0.00316921564933181	1.27804582763385	0.044	0.022	1	3	hsbp1a
981	0.00334664324029809	2.51236884362699	0.017	0.005	1	3	CEP170B (1 of many)
982	0.00336731443461028	2.38302361667929	0.017	0.005	1	3	XLOC-009558
983	0.00371616647438746	1.12707192291392	0.104	0.07	1	3	gas7a
984	0.00377169611616687	2.0151915741732	0.027	0.011	1	3	adcy1b
985	0.0040449208513798	3.45591351222915	0.015	0.004	1	3	CABZ01067151.1
986	0.00406276037268285	3.04999967701006	0.015	0.004	1	3	AL929435.2
987	0.00471014868876215	2.84129429309224	0.013	0.003	1	3	pdzd8
988	0.00484349411678672	1.41413500931828	0.052	0.029	1	3	efna1b
989	0.00492387889850113	3.64798017001102	0.01	0.002	1	3	th2
990	0.00526124024697215	2.2695562146106	0.025	0.01	1	3	crhb
991	0.00539042370351175	1.68173001220843	0.042	0.021	1	3	erf
992	0.00585502225513772	1.5210804054379	0.021	0.008	1	3	BX511120.1
993	0.00633716295764322	3.16146551370353	0.015	0.005	1	3	STMP1
994	0.00644991862381581	1.85315491739604	0.031	0.014	1	3	CABZ01068356.1
995	0.00745828322401123	1.0086299942439	0.106	0.073	1	3	osbpl3b
996	0.00758034329043453	1.13864973809343	0.073	0.046	1	3	gabra4
997	0.00773284936849905	1.3502019461549	0.035	0.018	1	3	gng13b
998	0.00781352022497686	1.77394290460001	0.04	0.021	1	3	rftn1a
999	0.00802909272742238	1.34052699689623	0.021	0.008	1	3	trh
1000	0.0080441659536622	1.19068055611836	0.067	0.041	1	3	tmem184bb
1001	0.00960357811658141	2.86074969409277	0.015	0.005	1	3	lgals8a
1002	0.0098417662017144	1.11207538648385	0.109	0.077	1	3	npr1a
1003	6.26087635465907e-22	2.43673939921674	0.224	0.089	1.60184521533952e-17	4	lhx9
1004	1.77486738829716e-16	2.11707662359188	0.235	0.113	4.54099821295829e-12	4	lef1
1005	4.64090608770186e-11	1.70183583812674	0.277	0.174	1.18737582253852e-06	4	ebf1b
1006	1.12712541009912e-10	1.37395293147084	0.356	0.255	2.88375036173859e-06	4	bcl11ba
1007	1.1037405228862e-09	1.16898415260802	0.369	0.27	2.82392012780434e-05	4	ebf1a
1008	3.65160641800975e-08	1.66957286404125	0.196	0.117	0.000934263502047795	4	tcf7l2
1009	1.60036605570577e-06	1.26716235666471	0.251	0.182	0.040945365535232	4	cpne5b
1010	3.53971203748558e-06	1.08614594536969	0.391	0.327	0.0905635324790685	4	ebf3a
1011	1.58123122764395e-05	1.23864472872409	0.286	0.228	0.404558009592704	4	nrp1a
1012	3.37274485114104e-05	1.0776163385601	0.273	0.213	0.862916770164436	4	ptprdb
1013	6.59069958909941e-05	1.4991845276019	0.237	0.184	1	4	si:rp71-1h3.1
1014	0.000199846730171971	3.47148939871134	0.015	0.003	1	4	b3galt2
1015	0.000289886554021776	2.5845013673463	0.022	0.006	1	4	atp10b
1016	0.000319925654050214	1.2292124007697	0.178	0.129	1	4	slc17a6a
1017	0.00036022213808682	1.83838572819065	0.048	0.021	1	4	KCNV1
1018	0.000694633215287475	1.51181072411896	0.086	0.049	1	4	cbln2b
1019	0.000928811488780147	1.92374794219185	0.051	0.024	1	4	mafga
1020	0.00299870631289293	2.71742897786375	0.013	0.003	1	4	c3a.6
1021	0.00322286200152225	2.51589395811236	0.051	0.027	1	4	atf5b
1022	0.00371685706159448	1.53662541063421	0.099	0.066	1	4	tmem163b
1023	0.00428014277836485	1.23436632250657	0.176	0.137	1	4	ntng2a
1024	0.00442781769076431	3.12459025175091	0.018	0.006	1	4	ptprc
1025	0.00626016964719244	3.12630766808102	0.02	0.007	1	4	LOC103911035
1026	0.00640556957147377	1.22849816199773	0.204	0.174	1	4	slc44a5a
1027	0.00654629777045875	1.9379536586969	0.121	0.089	1	4	LOC101887174
1028	0.00701360984076092	2.06510857308929	0.024	0.01	1	4	nptx2a
1029	0.00996606164895504	1.33702602447313	0.095	0.065	1	4	hs3st2
1030	7.54575147954915e-155	5.16110167611579	0.415	0.03	1.93058051604265e-150	5	cx43
1031	5.63188380693297e-148	4.02892886761687	0.607	0.09	1.4409174720038e-143	5	gpm6bb
1032	2.18772967299568e-127	3.97560088429572	0.674	0.149	5.59730636835944e-123	5	slc1a2b
1033	1.14573694938573e-103	4.06087772459722	0.393	0.047	2.93136798500338e-99	5	ptn
1034	8.9676218892147e-97	3.04187809078498	0.544	0.107	2.29436606035558e-92	5	fgfr2
1035	3.86905872146455e-94	4.92149257811417	0.237	0.015	9.89898673886705e-90	5	atp1b4
1036	4.11976615318115e-93	2.90320490861648	0.644	0.169	1.0540421702914e-88	5	qkib
1037	1.37338126304633e-92	3.97673260826882	0.367	0.047	3.51379596150404e-88	5	slc4a4a
1038	5.76317260021272e-90	4.96031176010929	0.244	0.018	1.47450770976442e-85	5	mfge8a
1039	1.1367217817098e-85	3.84321549373353	0.281	0.027	2.90830267850452e-81	5	XLOC-004407
1040	1.22402343673002e-84	3.05291703012424	0.444	0.078	3.13166396287375e-80	5	si:ch211-251b21.1
1041	1.84050351004082e-81	4.61478613379984	0.267	0.026	4.70892823043945e-77	5	ptgdsb.2
1042	2.81437358458977e-72	2.22572028171023	0.6	0.169	7.20057481617294e-68	5	ccnd2a
1043	1.78473433963144e-67	3.86436639132792	0.219	0.02	4.56624280794704e-63	5	slc1a3b
1044	3.01623512148193e-65	3.30728471583364	0.248	0.028	7.71703755831152e-61	5	notch3
1045	5.49233586543972e-64	4.11610606495247	0.196	0.017	1.40521413117275e-59	5	acsl2
1046	6.13521286561157e-63	6.00145806201484	0.122	0.004	1.56969421166672e-58	5	si:ch211-66e2.5
1047	1.21820319798719e-57	3.42355723942954	0.289	0.047	3.11677288205023e-53	5	slc6a9
1048	1.60990050844978e-54	4.33055459502742	0.152	0.011	4.11893045086876e-50	5	aqp1a.1
1049	8.53389197967443e-54	4.57398968402208	0.174	0.016	2.1833962629997e-49	5	robo4
1050	1.67793721365279e-53	5.15485979655552	0.119	0.006	4.29300236113066e-49	5	wnt7aa
1051	6.60126033760064e-50	4.32976581565001	0.17	0.017	1.68893245737512e-45	5	ptch2
1052	1.57878777302883e-49	5.30239990661063	0.126	0.008	4.03932851729427e-45	5	slc6a11b
1053	7.11798974827852e-49	2.98745879464445	0.278	0.05	1.82113767709706e-44	5	mdka
1054	6.23226759222315e-46	3.11490610144495	0.219	0.032	1.59452566347029e-41	5	celsr1b
1055	1.02377727291869e-43	2.08244869815952	0.437	0.132	2.61933415276248e-39	5	dock1
1056	1.90380674343646e-43	3.76698925443553	0.122	0.009	4.87088955308218e-39	5	FO704813.1
1057	2.74799369578185e-42	4.28281262720309	0.119	0.009	7.03074187065786e-38	5	hepacama
1058	9.33890816448555e-42	2.9408110236691	0.196	0.029	2.38935965388363e-37	5	boc
1059	1.34903050728706e-41	2.37476729343947	0.263	0.051	3.45149455289393e-37	5	cyp2ad3
1060	2.81858983212052e-40	4.12623334144885	0.126	0.011	7.21136208548036e-36	5	mlc1
1061	2.07457072065222e-38	2.99542919371854	0.233	0.045	5.30778918878871e-34	5	si:dkey-85k7.7
1062	6.8016383136232e-38	2.99981328086083	0.189	0.029	1.7401991625405e-33	5	ptgdsb.1
1063	3.02223734292326e-37	2.88899537901289	0.219	0.04	7.73239424186916e-33	5	prex2
1064	4.35748927263927e-37	4.50663990793069	0.093	0.006	1.11486363040476e-32	5	slc7a10a
1065	3.89777096422008e-35	2.77501244213266	0.196	0.034	9.97244701195708e-31	5	ca4a
1066	4.58316914007913e-35	3.91283798319936	0.093	0.006	1.17260382448925e-30	5	CABZ01049847.1
1067	2.10744010689572e-34	2.30854238963932	0.274	0.067	5.39188551349271e-30	5	qki2
1068	2.39651785371712e-34	2.57742268697632	0.219	0.043	6.13149092873524e-30	5	notch1b
1069	2.48309706166669e-34	3.399746530388	0.133	0.016	6.35300383227421e-30	5	crtac1a
1070	2.68866849585555e-34	4.32148363427802	0.093	0.007	6.87895834664643e-30	5	si:ch1073-303k11.2
1071	3.43713090100797e-34	3.16217444560467	0.141	0.018	8.79389941022888e-30	5	lrig1
1072	6.18129288948765e-33	1.88741116096645	0.352	0.108	1.58148378577542e-28	5	BX664610.1
1073	6.56085644244237e-33	2.56474664456899	0.27	0.068	1.67859512079888e-28	5	ptprz1b
1074	1.16710353002756e-32	3.95666610763678	0.148	0.021	2.9860343815755e-28	5	dusp19b
1075	1.91461775179289e-32	3.24136383654354	0.133	0.017	4.89854951796211e-28	5	gli1
1076	4.92405382947003e-32	3.75048013157414	0.137	0.018	1.25981917226991e-27	5	cyp2p7
1077	1.38443905489016e-31	2.39339047940791	0.263	0.066	3.54208732193648e-27	5	stard13b
1078	1.48710838474851e-30	4.72924629209805	0.081	0.006	3.80476680237908e-26	5	gpr37l1a
1079	2.63597847586448e-30	4.23301928224315	0.093	0.008	6.74415093049928e-26	5	si:ch211-180a12.2
1080	2.92763093622198e-30	1.92909380973404	0.411	0.153	7.49034375032395e-26	5	CU467822.1
1081	9.48765351959858e-30	1.67168227390894	0.485	0.208	2.4274161529893e-25	5	chl1b
1082	3.0122960199102e-29	3.72459434660125	0.085	0.007	7.70695936694026e-25	5	LOC100332526
1083	3.96200676262535e-29	2.89096875386479	0.189	0.038	1.0136794302177e-24	5	ptprz1a
1084	4.60046727087225e-29	3.49295025581269	0.122	0.016	1.17702955125267e-24	5	amot
1085	5.73477401538018e-29	3.39991354781936	0.104	0.011	1.46724193183502e-24	5	CR854827.3
1086	5.86838547460707e-29	2.78554519118071	0.204	0.044	1.50142642367822e-24	5	lpin1
1087	3.47455787301888e-28	3.25742300499397	0.111	0.013	8.88965631811881e-24	5	pald1b
1088	6.15726388286314e-28	3.25103489442639	0.133	0.02	1.57533596443053e-23	5	zbtb42
1089	7.72958863322359e-28	2.93264919894744	0.107	0.013	1.97761525181026e-23	5	si:ch211-71n6.4
1090	1.80499643270761e-27	3.12986492504115	0.137	0.021	4.61808337308243e-23	5	ivns1abpb
1091	1.95261036153282e-27	2.50348964383782	0.193	0.041	4.99575360998172e-23	5	msi1
1092	2.61761544447937e-27	3.33512645255344	0.144	0.024	6.69716911470046e-23	5	itprid2
1093	7.58369211860083e-27	2.01606298638941	0.437	0.19	1.94028762854402e-22	5	mdkb
1094	2.58629269475232e-26	3.12265173680512	0.111	0.014	6.6170298595238e-22	5	pax3a
1095	7.55976684675154e-26	1.57678124587505	0.322	0.109	1.93416634774138e-21	5	pard3bb
1096	2.12709208118092e-25	6.08586832562013	0.041	0.001	5.44216508970137e-21	5	atp1a1b
1097	2.59697365748713e-25	2.21297950255199	0.174	0.036	6.64435710268081e-21	5	tead1a
1098	1.04846441603946e-24	4.88410482882322	0.067	0.005	2.68249620843696e-20	5	kcnj10a
1099	1.12616928569755e-24	2.24086692982287	0.181	0.041	2.88130411745717e-20	5	lpl
1100	1.68048188041523e-24	2.31444792429752	0.148	0.028	4.29951289104238e-20	5	cd82a
1101	2.58561365594462e-24	1.3955719542595	0.463	0.209	6.61529253873431e-20	5	tns1b
1102	6.36329509759494e-24	3.04165942402572	0.107	0.015	1.62804905071966e-19	5	CABZ01055522.1
1103	1.04367338712325e-23	1.93244445767256	0.304	0.104	2.67023836095485e-19	5	BX465834.1
1104	1.04706560951006e-23	2.62809109533989	0.115	0.017	2.67891736193148e-19	5	zgc:153704
1105	1.11262318614473e-23	3.13221373429713	0.093	0.011	2.8466464217513e-19	5	lfng
1106	1.46787626006463e-23	3.66512059023553	0.089	0.01	3.75556141137537e-19	5	si:ch73-352p4.8
1107	2.06937521937778e-23	1.32711793750929	0.552	0.281	5.29449649877805e-19	5	sesn1
1108	2.11418075298636e-23	1.8351044864367	0.259	0.078	5.40913145651559e-19	5	CR848047.1
1109	2.30579972063752e-23	2.11652093688098	0.219	0.059	5.8993885852511e-19	5	prex1
1110	3.46730696638769e-23	2.51801811996837	0.148	0.029	8.8711048735029e-19	5	cobl
1111	3.61067950405452e-23	2.85366531651448	0.119	0.019	9.23792351112349e-19	5	cyp3c1
1112	5.46888869993086e-23	3.55615318893375	0.067	0.005	1.39921517387731e-18	5	lix1
1113	2.49405492387104e-22	1.78082810053327	0.252	0.078	6.38103952272405e-18	5	CU929451.2
1114	3.58594578603838e-22	3.4628683138846	0.104	0.015	9.1746422935792e-18	5	dla
1115	3.58721590866434e-22	2.06916584381966	0.137	0.026	9.17789190231772e-18	5	clcn2b
1116	5.12543403383358e-22	3.00970363753778	0.07	0.007	1.31134229755632e-17	5	lamb2l
1117	5.49559144119424e-22	1.78705071322309	0.304	0.109	1.40604707022955e-17	5	znrf3
1118	8.3694415828847e-22	4.58321084540211	0.056	0.004	2.14132162898105e-17	5	rfx4
1119	1.85084624398659e-21	3.46038756976845	0.067	0.006	4.73539011523969e-17	5	gareml
1120	2.52494374322101e-21	1.19152966119899	0.593	0.334	6.46006856703095e-17	5	slc6a1b
1121	3.79001495023496e-21	2.57855826431239	0.115	0.02	9.69675325017614e-17	5	FAT4
1122	4.41013340885085e-21	1.79126990044982	0.285	0.101	1.12833263265449e-16	5	arhgef4
1123	5.83051876837743e-21	2.54812243576525	0.13	0.025	1.49173822688936e-16	5	notch1a
1124	1.46873735139255e-20	1.86908152025109	0.2	0.056	3.75776451353784e-16	5	dchs1a
1125	1.55762463514576e-20	2.74808296315574	0.115	0.02	3.98518262902043e-16	5	rassf7a
1126	1.80339522761163e-20	2.56955206223991	0.1	0.015	4.61398668984435e-16	5	si:dkey-9i23.16
1127	2.70597519019953e-20	2.97978572074225	0.089	0.012	6.92323752412551e-16	5	ctdsp1
1128	3.99699108541342e-20	2.16413253281629	0.2	0.057	1.02263016920302e-15	5	lrp2a
1129	1.56183366119657e-19	1.83267278981209	0.219	0.067	3.99595142217142e-15	5	sox5
1130	2.12028654251794e-19	2.17283117536932	0.222	0.07	5.42475311903216e-15	5	adgrv1
1131	2.3107531727814e-19	1.78181741995189	0.211	0.063	5.91206199256122e-15	5	ptpn13
1132	2.31976966339277e-19	2.41557097025752	0.089	0.013	5.93513068379041e-15	5	angpt1
1133	3.15067146395059e-19	2.7534118847646	0.1	0.016	8.06099294051759e-15	5	plcd3a
1134	3.25399710567532e-19	1.45939764197607	0.359	0.154	8.32535159487032e-15	5	mknk2b
1135	1.3706377112199e-18	2.46569011951872	0.115	0.022	3.50677658415611e-14	5	zgc:92287
1136	3.72183712388505e-18	1.38484626123909	0.411	0.196	9.52232028145991e-14	5	cd81a
1137	4.94378945182062e-18	1.27239176192441	0.426	0.206	1.26486853124831e-13	5	tcf4
1138	8.65191727210772e-18	1.60570641544864	0.315	0.132	2.21359303406876e-13	5	sema5ba
1139	2.45248741927194e-17	2.32329110448477	0.156	0.041	6.27468906220725e-13	5	p3h4
1140	2.79843244191966e-17	2.48480290086305	0.089	0.014	7.15978940265145e-13	5	pnpla7b
1141	2.8275522888222e-17	1.79875373714786	0.115	0.024	7.2342925309516e-13	5	tnfrsfa
1142	3.08198283343404e-17	2.40841099341053	0.096	0.017	7.88525307934098e-13	5	CR751602.2
1143	4.07332997523434e-17	1.80766447802633	0.189	0.058	1.04216147416371e-12	5	cspg5b
1144	5.03510402090258e-17	1.29543583365937	0.378	0.175	1.28823136374793e-12	5	nfixb
1145	5.62001167082448e-17	3.23339918349875	0.067	0.008	1.43787998598044e-12	5	si:ch211-274k16.2
1146	7.73750791714281e-17	5.08012765991363	0.033	0.001	1.97964140060099e-12	5	cd81b
1147	1.00436616965604e-16	4.96069521753109	0.037	0.002	2.56967084506497e-12	5	XLOC-003690
1148	1.20572290110664e-16	2.93044305081316	0.093	0.016	3.08484204248133e-12	5	agmo
1149	1.32859939290819e-16	2.83324988500345	0.074	0.011	3.39922154675561e-12	5	rgs12a
1150	1.61107892568433e-16	5.43794946379302	0.026	0.001	4.12194543136336e-12	5	il12ba
1151	2.57944341913928e-16	1.51344158295933	0.226	0.079	6.59950598786784e-12	5	prodha
1152	2.63565071467686e-16	1.43702295730486	0.326	0.143	6.74331235350074e-12	5	nedd4l
1153	2.74737819568428e-16	2.43568979727937	0.122	0.028	7.02916711365823e-12	5	sdc4
1154	2.84507382600867e-16	1.2242172752542	0.296	0.123	7.27912138384319e-12	5	si:ch211-263k4.2
1155	5.87290596672383e-16	7.97321116333214	0.022	0	1.50258299158629e-11	5	si:dkey-246e1.3
1156	7.37834285117321e-16	3.53418351842376	0.126	0.031	1.88774901847267e-11	5	ntn1b
1157	8.2220137404166e-16	3.34785028380015	0.063	0.008	2.10360221548559e-11	5	pkd1b
1158	9.42316181760132e-16	1.92448151022438	0.159	0.046	2.4109159510333e-11	5	bcar3
1159	1.50302379091999e-15	2.01677284356939	0.17	0.052	3.84548636906879e-11	5	stat3
1160	1.87085016259374e-15	2.36900046772421	0.111	0.025	4.7865701409961e-11	5	gpc4
1161	2.34899557644407e-15	3.25739557226039	0.048	0.005	6.00990518233215e-11	5	cyp2ad6
1162	2.40335475236162e-15	1.33906356408962	0.367	0.179	6.1489831339172e-11	5	trps1
1163	2.9537777764257e-15	2.79169058532764	0.078	0.013	7.55724044098515e-11	5	ldlrap1a
1164	3.36069089420498e-15	3.73346337250713	0.059	0.007	8.59832765282345e-11	5	adgrd2
1165	3.40000673282541e-15	2.90009106086486	0.074	0.012	8.69891722593382e-11	5	ppap2d
1166	4.02328543791932e-15	2.70644175157751	0.07	0.011	1.02935757929166e-10	5	tcea3
1167	4.11022995891143e-15	1.11195466204983	0.5	0.288	1.05160233498749e-10	5	TTC28
1168	7.76214762763878e-15	4.98409223673637	0.048	0.005	1.98594547053138e-10	5	cyp39a1
1169	1.3562895262111e-14	2.53303630545352	0.078	0.013	3.47006675281111e-10	5	usp43b
1170	1.55952220815171e-14	1.4235256457276	0.27	0.114	3.99003756955615e-10	5	ttyh2
1171	1.71775444932481e-14	2.30846027463932	0.111	0.026	4.39487475859754e-10	5	plxnb1b
1172	2.03548657519344e-14	1.87339403163185	0.126	0.032	5.20779240263242e-10	5	cdon
1173	2.14416138290589e-14	2.08178898459095	0.126	0.033	5.48583689816472e-10	5	fgfr1b
1174	2.95693686644518e-14	2.32691550420543	0.078	0.014	7.56532297279999e-10	5	si:dkey-7j14.6
1175	4.46948125253788e-14	1.70725621518938	0.148	0.043	1.14351677846182e-09	5	tcf7l1b
1176	5.61435465737056e-14	2.87170749557321	0.056	0.007	1.43643263908826e-09	5	tigara
1177	6.11213279518451e-14	3.0710166391209	0.111	0.027	1.56378917564796e-09	5	cyp26b1
1178	8.01248243317012e-14	5.44812443611627	0.022	0.001	2.04999363052658e-09	5	gpc5b
1179	9.0270527468137e-14	2.12445037692137	0.13	0.036	2.30957144527228e-09	5	id1
1180	1.17504451206887e-13	3.94366748724879	0.056	0.007	3.00635138412822e-09	5	rasgrp4
1181	1.18522560173516e-13	1.66714215560672	0.178	0.061	3.0323997020394e-09	5	prkd3
1182	1.49264405306931e-13	2.15970567501324	0.096	0.021	3.81892980977783e-09	5	rhpn1
1183	1.50139136390102e-13	3.35546966829909	0.056	0.007	3.84130980454076e-09	5	si:ch211-237c6.4
1184	1.78329461287852e-13	1.44067437791608	0.367	0.193	4.56255926704971e-09	5	glula
1185	1.82529627910744e-13	2.40557385623482	0.089	0.018	4.6700205300964e-09	5	ephx2
1186	2.07641498416845e-13	2.94317771009048	0.059	0.009	5.31250773699499e-09	5	nlrc3
1187	2.84810026614314e-13	2.00089814501716	0.104	0.025	7.28686453092722e-09	5	mipol1
1188	2.87204203706514e-13	4.30203328489563	0.026	0.001	7.34811955183117e-09	5	cyp2aa6
1189	3.65672454962183e-13	2.11757876137403	0.122	0.033	9.35572976020745e-09	5	lrp5.1
1190	5.89331603973191e-13	3.57629548945941	0.041	0.004	1.50780490876541e-08	5	slc25a48
1191	6.99810031597155e-13	2.40571330204252	0.081	0.016	1.79046396584132e-08	5	si:ch211-269k10.2
1192	9.52989434544427e-13	2.99741702085571	0.063	0.01	2.43822346828192e-08	5	LOC110440170
1193	1.03742256947833e-12	3.14462768565952	0.056	0.008	2.6542456440103e-08	5	tcn2
1194	1.23086331657773e-12	2.53512822103589	0.089	0.02	3.14916379546412e-08	5	fam171a2a
1195	1.31234186871372e-12	1.56770287721915	0.167	0.057	3.35762667110405e-08	5	ctnna1
1196	1.37266940843103e-12	1.29908998098449	0.259	0.114	3.51197468147079e-08	5	kirrel3l
1197	1.39211959631912e-12	1.22045577168783	0.252	0.109	3.56173798718246e-08	5	lrp8
1198	1.39442029177669e-12	2.06736754391654	0.104	0.026	3.56762431651065e-08	5	CABZ01076275.1
1199	1.57159748454157e-12	2.13139961671586	0.093	0.021	4.02093216419961e-08	5	rin2
1200	1.93355889026782e-12	3.38306990461184	0.052	0.007	4.94701042075021e-08	5	smo
1201	2.08012244201744e-12	3.18104309904755	0.044	0.005	5.32199326790163e-08	5	pkn2
1202	2.50763456309239e-12	2.53852574010257	0.096	0.023	6.41578302967188e-08	5	cxcl12a
1203	2.59446552822354e-12	1.74975414927693	0.119	0.033	6.63794005395992e-08	5	CR391940.1
1204	2.77170753000794e-12	1.82145318821934	0.122	0.035	7.09141371552531e-08	5	bmpr1ab
1205	2.80253663752839e-12	2.30854841468765	0.115	0.032	7.17028998711638e-08	5	dcbld1
1206	3.52861218385122e-12	1.54313977189582	0.207	0.082	9.02795427238335e-08	5	sdc2
1207	3.93596151658656e-12	2.13408973615016	0.1	0.025	1.00701575401867e-07	5	LOC110438274
1208	4.37590863857732e-12	1.92885075238834	0.078	0.016	1.11957622518001e-07	5	fgfrl1a
1209	5.51786408050643e-12	2.84731835925327	0.052	0.007	1.41174552499757e-07	5	bckdhbl
1210	5.80595140150792e-12	2.24960487162231	0.093	0.022	1.4854526660758e-07	5	wls
1211	6.72080653861569e-12	2.86749876582978	0.104	0.027	1.71951835290482e-07	5	il17rd
1212	6.96728368571895e-12	1.78966000054921	0.159	0.055	1.78257953099119e-07	5	sox2ot
1213	7.47038939473836e-12	1.50218129122355	0.17	0.061	1.91129912664381e-07	5	map7d1a
1214	8.53000681624504e-12	2.56069764068623	0.074	0.015	2.18240224393629e-07	5	tyro3
1215	8.89285006835998e-12	1.34639552422755	0.185	0.07	2.2752356899899e-07	5	si:ch211-285f17.1
1216	9.50106765412447e-12	4.45087316251229	0.037	0.004	2.43084815930775e-07	5	her4.2
1217	1.37319149016268e-11	1.75942481996812	0.081	0.018	3.51331042758121e-07	5	rfx2
1218	1.38023263885132e-11	1.84100939099919	0.167	0.061	3.53132520650111e-07	5	nr1i2
1219	1.42747507693119e-11	2.53131708268489	0.052	0.008	3.65219498432845e-07	5	gas1b
1220	2.23271972236144e-11	2.09245033894686	0.089	0.021	5.71241340966176e-07	5	tmem47
1221	2.27278940875486e-11	1.96815827359894	0.085	0.02	5.8149317022993e-07	5	ston2
1222	2.29126370918518e-11	1.32408983606288	0.23	0.1	5.86219819995029e-07	5	hbp1
1223	2.89468960648159e-11	3.54689829844205	0.041	0.005	7.40606335818315e-07	5	mmd2a
1224	3.06613805664057e-11	2.20639896988033	0.089	0.022	7.8447142179149e-07	5	si:dkey-40c11.2
1225	3.30506472405484e-11	2.19620954511621	0.074	0.016	8.45600809649432e-07	5	si:dkey-112e17.1
1226	3.6844859278943e-11	1.14771251799837	0.296	0.148	9.42675724651756e-07	5	CABZ01080702.1
1227	3.75726691202328e-11	2.4178757162162	0.063	0.012	9.61296739441157e-07	5	efcc1
1228	3.79676502013719e-11	3.90251556903488	0.033	0.003	9.714023304021e-07	5	BX569790.1
1229	3.79750215778752e-11	2.10720412846325	0.122	0.038	9.71590927069938e-07	5	cebpd
1230	4.31665512343057e-11	2.12982948618622	0.096	0.025	1.10441621332971e-06	5	svila
1231	4.83529002520941e-11	1.66730826670757	0.189	0.076	1.23710895294983e-06	5	PHF21B
1232	4.91201224068716e-11	1.45320194099543	0.133	0.043	1.25673833177981e-06	5	plpp3
1233	4.93385869322256e-11	1.61557239719979	0.115	0.034	1.26232774666099e-06	5	plagl2
1234	5.05685972541564e-11	1.22939940624177	0.293	0.149	1.29379756074759e-06	5	epha3
1235	5.16016020422511e-11	2.1714973101684	0.059	0.011	1.32022698825099e-06	5	dennd2c
1236	5.35441745373227e-11	1.95026327886351	0.07	0.014	1.3699277055374e-06	5	crb2a
1237	5.5570939905641e-11	3.25122852096842	0.026	0.002	1.42178249748583e-06	5	XLOC-004408
1238	5.69706376153139e-11	1.16985721808623	0.17	0.064	1.45759376338781e-06	5	pax7b
1239	6.65750241845457e-11	1.05022337067474	0.322	0.166	1.7033219937616e-06	5	serpina10a
1240	6.95520049482983e-11	2.58452921808325	0.07	0.015	1.77948804660221e-06	5	cyp2v1
1241	7.62248616204532e-11	4.14847007187428	0.022	0.001	1.95021308455929e-06	5	si:ch73-265d7.2
1242	9.55985207007036e-11	3.09930549660182	0.063	0.012	2.4458881521275e-06	5	dock8
1243	1.27232821758747e-10	2.14487061477196	0.119	0.037	3.25525174469753e-06	5	tcf7l1a
1244	1.29880735032015e-10	2.16815477828899	0.096	0.026	3.32299860579409e-06	5	sulf2b
1245	1.3711289662892e-10	1.68923929551782	0.156	0.058	3.50803346025092e-06	5	inpp4ab
1246	1.4733121253522e-10	2.91033021667621	0.037	0.004	3.7694690727136e-06	5	plekho2
1247	1.6821338356554e-10	2.11478343336489	0.052	0.009	4.30373941852433e-06	5	tmem176l.1
1248	1.76405918401692e-10	2.42821992602019	0.059	0.011	4.51334542230728e-06	5	il12rb2l
1249	2.29987819182876e-10	8.25211846956738	0.015	0	5.88423835379388e-06	5	dnase2
1250	2.67917632416711e-10	2.08003672060224	0.056	0.01	6.85467262538154e-06	5	ptch1
1251	3.11676913532109e-10	1.55674462845043	0.159	0.061	7.97425383271902e-06	5	crtc3
1252	3.27535055051493e-10	2.90546759853301	0.067	0.014	8.37998438349244e-06	5	CR352338.1
1253	3.42131964782981e-10	2.54174211515657	0.067	0.014	8.75344631897257e-06	5	megf10
1254	3.48124199163303e-10	1.65386316170942	0.107	0.032	8.90675763559312e-06	5	fmnl2a
1255	3.99491216050557e-10	1.75276046730929	0.133	0.046	1.02209827626535e-05	5	foxg1a
1256	4.71092242491232e-10	1.25035191103792	0.163	0.063	1.20528950241382e-05	5	CABZ01061591.1
1257	5.97840941220741e-10	1.71673730588575	0.096	0.027	1.52957604811327e-05	5	gas1a
1258	6.7561874422289e-10	1.24674886087804	0.189	0.079	1.72857055709426e-05	5	epha4a
1259	6.96207182917658e-10	3.11961940227506	0.048	0.008	1.78124607749483e-05	5	cldn12
1260	7.12966485696152e-10	1.68697582390544	0.078	0.019	1.8241247536536e-05	5	fam102aa
1261	7.2992471363496e-10	2.66695868161913	0.089	0.024	1.86751237983505e-05	5	bcan
1262	8.34972106542731e-10	2.7720912898036	0.056	0.011	2.13627613458958e-05	5	cped1
1263	8.87637411654612e-10	4.94700547166388	0.022	0.001	2.27102031771832e-05	5	ldlrad2
1264	8.91707363741468e-10	1.91369705829707	0.056	0.011	2.28143329013255e-05	5	SLC6A13
1265	9.18112331829636e-10	2.5372423306253	0.059	0.012	2.34899040098612e-05	5	cdk6
1266	9.33707282208396e-10	1.09427662104274	0.193	0.082	2.38889008153018e-05	5	grb10b
1267	9.99066817300454e-10	1.53583262553754	0.156	0.06	2.55611245206321e-05	5	usp2a
1268	1.09133205085881e-09	5.09887603073182	0.019	0.001	2.79217305212226e-05	5	CU929070.1
1269	1.10967972189581e-09	1.09398204740844	0.33	0.184	2.83911556847043e-05	5	igsf11
1270	1.16253343059973e-09	2.37208767020538	0.078	0.02	2.97434178218941e-05	5	sox2
1271	1.17984796648169e-09	1.49375619000423	0.156	0.06	3.01864102224341e-05	5	sufu
1272	1.28554120737149e-09	3.1494624195335	0.037	0.005	3.28905717905996e-05	5	cyp2ad2
1273	1.30598144447564e-09	2.09854062299292	0.096	0.028	3.34135352569093e-05	5	sema3gb
1274	1.30926361155277e-09	2.14290646594712	0.081	0.021	3.34975095015776e-05	5	pdgfrb
1275	1.94879612386141e-09	2.45189615025812	0.044	0.007	4.98599488289943e-05	5	fgfr4
1276	2.05807964367839e-09	3.3431253809242	0.033	0.004	5.26559676835116e-05	5	acss1
1277	2.22272128953017e-09	1.34526145168975	0.133	0.048	5.68683241926294e-05	5	tcf3a
1278	2.47076250281683e-09	2.23640577605748	0.078	0.02	6.32144586345686e-05	5	auts2b
1279	2.55058938779883e-09	2.17192624826077	0.078	0.02	6.52568294868329e-05	5	mfap2
1280	2.71660936190125e-09	3.21638593690492	0.03	0.003	6.95044505242434e-05	5	c4b
1281	2.77379640215943e-09	3.12897688131316	0.048	0.009	7.09675809492491e-05	5	npc2
1282	3.0939006788525e-09	1.14142649945512	0.27	0.141	7.91574488684411e-05	5	usp54b
1283	3.5066103257964e-09	1.24492643679753	0.148	0.057	8.97166251855009e-05	5	grb10a
1284	3.59235980299453e-09	1.63461426242678	0.119	0.041	9.1910525559615e-05	5	acss2l
1285	3.71727693318104e-09	2.13146364347214	0.067	0.016	9.5106530335437e-05	5	neil1
1286	3.92710316916795e-09	2.11025650757933	0.074	0.019	0.000100474934583162	5	zgc:172136
1287	4.19136035679771e-09	2.36124984421688	0.041	0.006	0.000107235954728669	5	tmem176
1288	4.37348377055895e-09	1.6553073258232	0.096	0.029	0.000111895582269751	5	chl1a
1289	4.54566375103245e-09	1.3746804529058	0.107	0.035	0.000116300807070165	5	sema5bb
1290	4.99424892249048e-09	1.80804363400472	0.096	0.029	0.000127777858681919	5	tspan9a
1291	6.2556065377054e-09	1.24068880940478	0.133	0.049	0.000160049693267193	5	glud1b
1292	6.29564756133264e-09	2.20164239734675	0.048	0.009	0.000161074142856696	5	glb1l
1293	6.88900457412101e-09	2.05414608950735	0.033	0.004	0.000176255182028886	5	podxl
1294	7.13215699556381e-09	1.09081323931246	0.196	0.088	0.0001824762367315	5	arhgap21b
1295	7.16274696153381e-09	1.96930963868265	0.085	0.024	0.000183258881010843	5	pkp3b
1296	7.34355402765163e-09	3.65383479469442	0.022	0.002	0.000187884829797467	5	sb:cb81
1297	7.52704808488515e-09	2.97939684222537	0.022	0.002	0.000192579525251787	5	plag1
1298	9.57234111747492e-09	1.19049811259739	0.241	0.122	0.000244908347490596	5	pfkfb4b
1299	9.7416330798757e-09	1.61889125603026	0.107	0.036	0.00024923968234862	5	CR848683.2
1300	9.93674622094388e-09	3.22367762339027	0.03	0.003	0.000254231652062849	5	abi3a
1301	1.1399942885359e-08	1.18029967430414	0.133	0.05	0.000291667538721911	5	llgl1
1302	1.27181182695298e-08	1.53832703993872	0.1	0.032	0.00032539305592592	5	pxna
1303	1.38617364245206e-08	6.05790230094267	0.015	0.001	0.000354652526421359	5	adm2b
1304	1.40441193880886e-08	2.42575118985992	0.07	0.018	0.000359318794544246	5	nck1a
1305	1.55990320674474e-08	4.30589303813647	0.019	0.001	0.000399101235445642	5	XLOC-040812
1306	1.56613234035671e-08	4.16956614803815	0.019	0.001	0.000400694959280265	5	s100b
1307	1.60914825698315e-08	1.2795849344127	0.215	0.105	0.00041170058154914	5	mylipa
1308	1.67467933842455e-08	1.372308000898	0.148	0.06	0.000428466708735921	5	si:dkey-201c13.2
1309	1.98249861303727e-08	1.66352753764462	0.122	0.045	0.000507222270145585	5	castor2
1310	2.08874726451979e-08	1.90353267844403	0.059	0.014	0.000534405987627387	5	rassf2a
1311	2.19060305427504e-08	1.33013335580652	0.104	0.035	0.000560465791436268	5	mpp5a
1312	2.4170049440714e-08	1.59318184658857	0.078	0.022	0.000618390714940668	5	rhpn2
1313	2.51823467660423e-08	1.35398416726119	0.067	0.017	0.000644290342009192	5	cobll1b
1314	2.96929095671015e-08	3.48678365925998	0.03	0.004	0.000759693091274292	5	aplnrb
1315	2.98455875508186e-08	4.13648624185046	0.03	0.004	0.000763599357487695	5	pax3b
1316	2.99614717063475e-08	1.28647099571597	0.144	0.059	0.0007665642536069	5	zgc:153372
1317	3.07917422538322e-08	1.6185011345081	0.141	0.057	0.000787806725564298	5	LOC103909284
1318	3.18244428096155e-08	1.63739413821947	0.115	0.041	0.000814228369284014	5	gli2a
1319	3.40227088091492e-08	1.38824115136974	0.078	0.022	0.000870471004882081	5	cldn19
1320	3.73123005202682e-08	2.24632604374594	0.063	0.016	0.000954635208811061	5	gldc
1321	4.14997555552936e-08	1.05448540010331	0.152	0.063	0.00106177124588219	5	rnf24
1322	4.16457138602909e-08	2.20850886120372	0.041	0.007	0.00106550558911554	5	CABZ01053976.1
1323	4.25799882931166e-08	3.81537056463556	0.022	0.002	0.00108940900047939	5	zgc:162879
1324	4.27726482763101e-08	1.32107683782516	0.093	0.03	0.00109433820614939	5	si:dkey-187e18.1
1325	4.42970076011487e-08	1.58193549971484	0.093	0.03	0.00113333893947539	5	txnipa
1326	4.47228571637982e-08	3.15623706862279	0.026	0.003	0.00114423430053578	5	arap1
1327	4.8113549768986e-08	1.94505759607163	0.026	0.003	0.00123098517083951	5	kcnk6
1328	4.84171895788997e-08	1.60153508614275	0.104	0.036	0.00123875379537615	5	acap3a
1329	4.8721875181968e-08	1.86554656642953	0.081	0.024	0.00124654917653065	5	arhgap29b
1330	5.05954514326285e-08	1.7200172861028	0.104	0.036	0.0012944846249038	5	nkd1
1331	5.53371482853407e-08	2.29690074047514	0.067	0.018	0.00141580093888044	5	LOC101882140
1332	6.85785435392902e-08	1.54527004322624	0.126	0.049	0.00175458203645274	5	smox
1333	6.90102092067377e-08	1.49016480186197	0.137	0.056	0.00176562620255438	5	CR854941.1
1334	8.84604310163162e-08	2.84763074221707	0.03	0.004	0.00226326012755245	5	zgc:172122
1335	1.01477829870597e-07	2.41594711793798	0.037	0.006	0.00259631027723922	5	kif13bb
1336	1.07520372466093e-07	2.0737648445247	0.059	0.015	0.002750908729545	5	pard6gb
1337	1.16848714761409e-07	1.00026880278916	0.193	0.093	0.00298957436717064	5	foxo1a
1338	1.17050276347065e-07	1.74681106940433	0.078	0.023	0.00299473132033965	5	smoc2
1339	1.28716932295464e-07	7.55347807475172	0.011	0	0.00329322271277945	5	cyp7a1
1340	1.28716932295464e-07	7.67602873516364	0.011	0	0.00329322271277945	5	ptgr1
1341	1.2943986324946e-07	6.03755144629754	0.011	0	0.00331171890123744	5	stra6
1342	1.31996032037259e-07	3.82726279006501	0.019	0.001	0.00337711847967326	5	cyp4t8
1343	1.42779661129049e-07	1.97614393992068	0.056	0.013	0.00365301762998671	5	sgms1
1344	1.48491932965764e-07	3.57368656474364	0.026	0.003	0.00379916610492906	5	f3a
1345	1.5085579885469e-07	3.26237953726594	0.026	0.003	0.00385964561369725	5	nog2
1346	1.52910150559029e-07	1.99326345268017	0.07	0.02	0.00391220620205276	5	acacb
1347	1.69248911070263e-07	2.32753705136631	0.048	0.011	0.00433023338973268	5	tmem176l.3a
1348	1.71713716582779e-07	1.0626629830133	0.181	0.086	0.0043932954387704	5	sema6a
1349	1.83560044610497e-07	4.83375610441905	0.022	0.002	0.00469638374135956	5	aplnra
1350	1.85222454624309e-07	1.18128786678676	0.185	0.089	0.00473891650156295	5	ube2h
1351	1.8796152901359e-07	3.86409886868977	0.022	0.002	0.00480899571981269	5	sytl1
1352	2.24660610955765e-07	1.49929098402086	0.122	0.049	0.00574794173130326	5	dip2ba
1353	2.30777362470547e-07	2.46567641193136	0.052	0.012	0.00590443881880895	5	id3
1354	2.33177090268908e-07	1.60029669163685	0.085	0.028	0.00596583585453002	5	frmd6
1355	2.34834674912988e-07	2.86291546089097	0.033	0.005	0.00600824515764879	5	gadd45gb.1
1356	2.49952359719401e-07	1.97486072603932	0.033	0.005	0.00639503112342088	5	dld
1357	2.59716988833805e-07	1.78121048122601	0.067	0.019	0.00664485915931289	5	kcnj13
1358	2.60428473466259e-07	4.19865992940622	0.015	0.001	0.00666306249363423	5	si:dkey-51e6.1
1359	2.62592174579607e-07	4.17851110360153	0.015	0.001	0.00671842078661924	5	mir219-3
1360	2.64773234304265e-07	3.84964322601395	0.015	0.001	0.00677422319967461	5	irgq1
1361	2.64773234304265e-07	3.52351808104614	0.015	0.001	0.00677422319967461	5	sebox
1362	2.64773234304265e-07	3.68463604300677	0.015	0.001	0.00677422319967461	5	tsc22d3
1363	2.68848760019988e-07	2.13651086993316	0.041	0.008	0.00687849552511139	5	sox9a
1364	2.69795869805892e-07	2.21497187103536	0.041	0.008	0.00690272732898374	5	wnt7bb
1365	2.71541183454008e-07	1.17290055010274	0.122	0.049	0.00694738117867079	5	hspg2
1366	2.91190733814994e-07	2.17552669143444	0.067	0.019	0.00745011492465662	5	zfp36l1a
1367	3.01544474577274e-07	2.09936939549463	0.056	0.014	0.00771501538205957	5	gpt2l
1368	3.11854118884475e-07	1.22519431826244	0.156	0.071	0.00797878763165929	5	igf2bp3
1369	3.12769523368227e-07	1.06719096191263	0.13	0.053	0.00800220825537609	5	SAMD5
1370	3.40419504506422e-07	1.30478024101245	0.115	0.045	0.0087096330227968	5	pik3c2b
1371	4.40227991787925e-07	2.6793162451236	0.044	0.01	0.0112632331698941	5	si:ch211-183d21.1
1372	4.51804690049518e-07	2.1290364112677	0.048	0.011	0.0115594229949169	5	zfx
1373	4.53884707201944e-07	1.83317927648188	0.056	0.014	0.0116126402337617	5	st3gal4
1374	4.54332326341798e-07	2.69411573575028	0.026	0.003	0.0116240925694549	5	CR396584.1
1375	4.58221655637875e-07	2.44772198170316	0.041	0.008	0.011723601059495	5	arhgap27
1376	4.74392468815139e-07	3.29973432901109	0.033	0.006	0.0121373313146353	5	chst7
1377	5.13775752234188e-07	1.35165724484635	0.033	0.006	0.0131449526209117	5	LOC103911404
1378	5.58667802132634e-07	2.45022291210367	0.03	0.005	0.0142935157175634	5	si:ch73-173h19.3
1379	6.23919983717499e-07	1.63280361639002	0.074	0.023	0.0159629927834122	5	rock2a
1380	6.25619272641932e-07	1.01977907197956	0.215	0.114	0.0160064690905438	5	hlfa
1381	6.52361086590176e-07	1.1016602638338	0.17	0.082	0.0166906584004097	5	CABZ01086127.1
1382	6.80273309626565e-07	4.15439935418391	0.022	0.003	0.0174047926267957	5	rbm11
1383	7.07617572851602e-07	1.75116370547964	0.048	0.011	0.0181043956014082	5	BX649266.1
1384	7.13543221133467e-07	2.2688950524999	0.037	0.007	0.0182560033126998	5	zgc:113531
1385	7.2242060965424e-07	2.12541370897345	0.022	0.003	0.0184831312980037	5	crip3
1386	7.23648418968516e-07	1.1893016134942	0.126	0.053	0.0185145447993095	5	CABZ01067348.1
1387	7.26766159840041e-07	4.77501109489556	0.019	0.002	0.0185943121995075	5	pla2g4aa
1388	7.55059568373407e-07	2.75989880403007	0.019	0.002	0.0193181990568336	5	si:ch211-149l1.2
1389	7.69951491024095e-07	2.19300397039458	0.044	0.01	0.0196992088978515	5	rnf128a
1390	7.85159433917998e-07	1.4703327255767	0.115	0.047	0.020088304116792	5	rhobtb4
1391	8.33132451313699e-07	1.01533537128207	0.193	0.098	0.021315693766861	5	sipa1l2.1
1392	8.54395384567515e-07	2.22318405880541	0.056	0.015	0.0218597059141599	5	si:ch211-195h23.3
1393	8.90257907231717e-07	1.78332254680658	0.063	0.018	0.0227772485565235	5	arhgap42b
1394	9.22306984208997e-07	1.45351590891859	0.133	0.059	0.0235972241909872	5	FQ323156.1
1395	9.68629214281403e-07	1.08175103926099	0.193	0.098	0.0247823784473897	5	jarid2b
1396	1.11785448756303e-06	1.45785985888854	0.093	0.034	0.0286003070643002	5	ptpn21
1397	1.13289122148988e-06	1.17457216891332	0.119	0.049	0.0289850219018186	5	ucp2
1398	1.14697287726155e-06	3.65141538885405	0.03	0.005	0.0293453010647367	5	capn5a
1399	1.18577923686209e-06	2.98755405513992	0.03	0.005	0.0303381617751166	5	ppat
1400	1.22908113829782e-06	1.87755901480041	0.026	0.004	0.0314460409233498	5	retsat
1401	1.24668711197568e-06	2.30433975641096	0.037	0.007	0.0318964897598978	5	igsf9b
1402	1.25414612158828e-06	2.22872996944434	0.03	0.005	0.0320873285208361	5	dcbld2
1403	1.25968631743153e-06	1.71162625375223	0.063	0.018	0.0322290744314856	5	CT027815.1
1404	1.44708430793432e-06	1.54797758609957	0.089	0.032	0.0370236520184995	5	LOC110437765
1405	1.51752836253107e-06	1.18433398604317	0.063	0.018	0.0388259631553575	5	map4k5
1406	1.73383272718915e-06	1.89946931345174	0.048	0.012	0.0443601103251344	5	mthfd1b
1407	1.85260442784705e-06	1.11640164601762	0.115	0.048	0.0473988842864668	5	nek7
1408	1.85525776313396e-06	1.12461137708394	0.115	0.047	0.0474667698697823	5	BX927123.1
1409	2.14327119635373e-06	3.55664627967956	0.022	0.003	0.0548355935587102	5	dbx1a
1410	2.15963690868044e-06	3.34462411344091	0.022	0.003	0.0552543103085892	5	cetp
1411	2.19719354332122e-06	1.39959797376338	0.089	0.033	0.0562151968058734	5	ryk
1412	2.19873981094109e-06	1.16612731593895	0.044	0.011	0.0562547580629277	5	jag1b
1413	2.25181537368694e-06	2.55518061103919	0.022	0.003	0.0576126963357805	5	as3mt
1414	2.34184073333859e-06	1.35785254328521	0.022	0.003	0.0599159951624679	5	sept4a
1415	2.35786951775682e-06	4.384083915782	0.015	0.001	0.0603260916118082	5	si:ch211-106h11.1
1416	2.37981009303068e-06	1.30521536096644	0.089	0.033	0.06088744123019	5	prkd2
1417	2.53425227848205e-06	2.61578307197745	0.03	0.005	0.0648388445449632	5	ptgs1
1418	2.78720281784306e-06	2.7188290089944	0.026	0.004	0.0713105840945147	5	khnyn
1419	2.79331854269819e-06	2.99755309703937	0.026	0.004	0.0714670549149332	5	wnt3
1420	2.81032826518938e-06	2.64661096895825	0.044	0.011	0.0719022486648703	5	adamts18
1421	2.8150575250436e-06	1.52522741621826	0.067	0.021	0.0720232467782406	5	fgfr1a
1422	2.81800741227604e-06	1.81979762449549	0.063	0.019	0.0720987196430824	5	farp2
1423	2.86144702868704e-06	2.73114200883225	0.026	0.004	0.0732101222289579	5	CU207301.3
1424	2.87400412143418e-06	2.41647759788631	0.026	0.004	0.0735313954468935	5	parvaa
1425	2.93919716954278e-06	1.5200941775424	0.074	0.025	0.075199359582752	5	fndc3bb
1426	3.09501373683287e-06	1.29736875363027	0.074	0.025	0.0791859264568691	5	nsun2
1427	3.20080830167361e-06	3.19912542626977	0.019	0.002	0.0818926803983192	5	CABZ01070579.1
1428	3.24721869467173e-06	2.57615745739798	0.019	0.002	0.0830800903031763	5	spink2.1
1429	3.55612002493545e-06	2.02866195632831	0.041	0.009	0.0909833308379736	5	zgc:158689
1430	4.06849675615641e-06	1.57502962256845	0.093	0.036	0.104092489506262	5	plxnb1a
1431	4.19972094335544e-06	6.901616136187	0.011	0.001	0.107449860335749	5	hsbp1l1
1432	4.19972094335544e-06	5.58497132308035	0.011	0.001	0.107449860335749	5	si:dkey-54n8.2
1433	4.21827139007255e-06	4.90347286202834	0.011	0.001	0.107924473515006	5	LOC100003040
1434	4.23690033891716e-06	4.72703836679034	0.011	0.001	0.108401095171196	5	rps6kal
1435	4.25560810633213e-06	3.48845341051585	0.011	0.001	0.108879733400508	5	rgrb
1436	4.31220750253966e-06	2.32963985468869	0.011	0.001	0.110327828952477	5	zgc:153675
1437	4.53407372873619e-06	1.7806761998314	0.059	0.018	0.116004276349715	5	intu
1438	4.93122417877859e-06	2.84581146484714	0.03	0.005	0.12616537061405	5	pkd2
1439	5.03474490351521e-06	2.4765130100178	0.03	0.005	0.128813948356437	5	rfng
1440	5.05072480080915e-06	1.13840637927059	0.085	0.032	0.129222794028702	5	gpc5a
1441	5.09208462520202e-06	2.13688232407769	0.03	0.005	0.130280985135794	5	FP102052.2
1442	5.20297032411524e-06	2.26611825881207	0.041	0.01	0.133117995742488	5	adgrg1
1443	5.21389986255722e-06	1.46804085408358	0.063	0.02	0.133397627983527	5	sparc
1444	5.23961107785411e-06	1.1364056114809	0.096	0.038	0.134055449426897	5	trnau1apb
1445	5.33808275876269e-06	1.47589325432703	0.104	0.043	0.136574847382943	5	zgc:110796
1446	5.7035804243987e-06	1.56057967184638	0.074	0.026	0.145926105158241	5	cdc14ab
1447	5.80955284468575e-06	3.60419000374077	0.022	0.003	0.148637409531285	5	cblc
1448	5.85085248737773e-06	3.4455287107471	0.022	0.003	0.149694060889559	5	CABZ01072245.1
1449	5.99055527202888e-06	3.0149438867146	0.022	0.003	0.153268356634859	5	gcshb
1450	6.09372631656475e-06	1.16408252457165	0.089	0.034	0.155907987809309	5	slc20a1b
1451	6.20420816434043e-06	1.42983704095273	0.067	0.022	0.15873466588465	5	pou3f3b
1452	6.23046126895663e-06	1.32930162935077	0.152	0.076	0.159406351566255	5	slit2
1453	6.2379549405103e-06	1.02510790817468	0.152	0.074	0.159598077152956	5	neo1b
1454	6.25173742002978e-06	1.73375563456213	0.063	0.02	0.159950701891462	5	lpp
1455	6.27624857636082e-06	2.00000165955888	0.033	0.007	0.160577819826192	5	steap4
1456	6.32004682224033e-06	1.84373958994436	0.067	0.022	0.161698397947019	5	arrdc2
1457	6.46198635496851e-06	1.17776070658467	0.107	0.045	0.165329920891869	5	fras1
1458	6.63844023034478e-06	2.00937365900122	0.044	0.011	0.169844493293371	5	pltp
1459	6.90301644939329e-06	1.7049974668219	0.044	0.011	0.176613675857727	5	pcyox1
1460	7.01906492036162e-06	1.23433235645524	0.081	0.03	0.179582775987452	5	rgs12b
1461	7.22897214613368e-06	1.24809851295815	0.156	0.078	0.18495325235883	5	b2ml
1462	8.84466047365316e-06	1.0853999628477	0.13	0.06	0.226290638218416	5	phf21aa
1463	9.6255650774791e-06	1.75496871289069	0.078	0.029	0.246270082507303	5	lrch4
1464	9.77153967416865e-06	1.76631585723893	0.03	0.006	0.250004842563605	5	pid1
1465	9.89549468718554e-06	1.825518535773	0.03	0.006	0.253176231571642	5	sall3b
1466	9.89569632219955e-06	1.86067636677169	0.044	0.012	0.253181390403476	5	hapln1a
1467	1.02714058994008e-05	1.99255210250972	0.107	0.047	0.26279391993617	5	BX005454.1
1468	1.02777833160789e-05	1.06654749086627	0.185	0.102	0.262957086141878	5	dab2ipa
1469	1.07472370636519e-05	2.77394225488586	0.019	0.002	0.274968060273534	5	arap3
1470	1.07472370636519e-05	3.42175321553409	0.019	0.002	0.274968060273534	5	msrb2
1471	1.11203232863886e-05	2.19466768007224	0.019	0.002	0.284513471282252	5	AL845362.1
1472	1.13389057517113e-05	1.26542940862483	0.089	0.035	0.290105903657534	5	mut
1473	1.20234300948992e-05	1.75337099104617	0.093	0.038	0.307619458977997	5	UNC13B
1474	1.28607428472304e-05	2.70478657751066	0.026	0.005	0.329042105746389	5	si:dkey-249d8.1
1475	1.28859937809772e-05	2.35338455723876	0.026	0.005	0.329688150886301	5	zgc:101540
1476	1.29055848366823e-05	4.27469785151264	0.015	0.001	0.330189388046517	5	slc7a14b
1477	1.30681053459952e-05	4.14491280261927	0.015	0.001	0.334347475277287	5	lrrc6
1478	1.34367193307842e-05	1.62622500826574	0.067	0.023	0.343778464078114	5	mpp6a
1479	1.34409453328563e-05	2.72307659071965	0.015	0.001	0.343886586341127	5	XLOC-033378
1480	1.36031771132824e-05	1.23570916878814	0.078	0.029	0.348037286443331	5	FO744854.1
1481	1.46521189017696e-05	2.79807751746031	0.022	0.003	0.374874462101774	5	crcp
1482	1.47817525320165e-05	2.18769702597061	0.022	0.003	0.378191138531641	5	sox3
1483	1.48143314116654e-05	2.40387972561242	0.022	0.003	0.37902466916746	5	bcas2
1484	1.48143314116654e-05	2.13317196560633	0.022	0.003	0.37902466916746	5	vstm4a
1485	1.55059105919853e-05	1.81915681974767	0.063	0.021	0.396718722495943	5	epas1a
1486	1.59598898226364e-05	1.86713225155571	0.059	0.019	0.408333781112153	5	pkd1a
1487	1.66824207703227e-05	2.28387962736783	0.033	0.007	0.426819735408706	5	ankrd6b
1488	1.7111638190056e-05	1.31194594467724	0.163	0.088	0.437801263092584	5	irs2b
1489	1.71726805680193e-05	2.26403368999316	0.03	0.006	0.439363032332774	5	thegl
1490	1.77244921403583e-05	2.1361152993807	0.048	0.014	0.453481131411068	5	LO018340.1
1491	2.0421998563726e-05	1.13368947661159	0.067	0.023	0.52249683325293	5	vgll4b
1492	2.06633109213109e-05	1.298503752118	0.074	0.028	0.528670809921738	5	gab1
1493	2.13963721015335e-05	2.72317581571422	0.037	0.009	0.547426180217735	5	fabp7a
1494	2.27423653940639e-05	2.31340844437495	0.037	0.009	0.581863418607124	5	slc47a1
1495	2.36438326115106e-05	1.47211289119301	0.052	0.016	0.604927457365498	5	ccdc88c
1496	2.42218369042268e-05	2.68974252208775	0.041	0.011	0.619715697194643	5	slc27a1b
1497	2.43745629201487e-05	1.43987833722292	0.081	0.032	0.623623192312005	5	gnai2a
1498	2.44256907025229e-05	1.34261124049924	0.074	0.028	0.624931296624047	5	mgrn1a
1499	2.44500294116908e-05	2.54597742902042	0.044	0.013	0.62555400249811	5	XLOC-003052
1500	2.45470180669788e-05	1.92919904732423	0.037	0.009	0.628035457243653	5	rabac1
1501	2.48604950502271e-05	1.76167573570715	0.048	0.014	0.636055765860061	5	si:ch73-197b13.1
1502	2.5200253860559e-05	1.9229185521175	0.026	0.005	0.644748495022403	5	dlb
1503	2.52251639828881e-05	2.13582778372332	0.044	0.013	0.645385820502193	5	slc1a3a
1504	2.55304685882863e-05	2.20168009993743	0.026	0.005	0.653197038831306	5	cemip2
1505	2.79222148422652e-05	1.41788035940009	0.041	0.011	0.714389866739354	5	si:ch73-21k16.5
1506	2.84444112848014e-05	1.19802127047979	0.059	0.02	0.727750262721644	5	lbr
1507	2.84940086565188e-05	2.41402217509625	0.03	0.006	0.729019211477033	5	ormdl3
1508	2.95181118164276e-05	1.34751261679207	0.044	0.013	0.755220890823301	5	pim3
1509	2.99181715487829e-05	1.94739835570314	0.03	0.006	0.76545641907561	5	rad51b
1510	3.06351930838658e-05	2.91256408442805	0.019	0.003	0.783801415050707	5	fgd6
1511	3.0741675880194e-05	1.34582540301442	0.059	0.02	0.786525777394763	5	pbx2
1512	3.11560228921674e-05	2.51565646339174	0.019	0.003	0.797126845696102	5	mmp14b
1513	3.11591077742306e-05	1.14813822321087	0.096	0.041	0.797205772403691	5	il6st
1514	3.13063699673596e-05	2.44182607225029	0.019	0.003	0.800973475614895	5	CU207354.1
1515	3.15331838071291e-05	2.67361720963893	0.019	0.003	0.806776507705398	5	LOC110440171
1516	3.20685034311489e-05	1.44545966941529	0.019	0.003	0.820472660285944	5	st3gal8
1517	3.25770975166416e-05	1.96164735853891	0.022	0.004	0.833485039963275	5	six6a
1518	3.41739327902052e-05	1.97047537289926	0.037	0.009	0.874340070437399	5	st5
1519	3.92473012882357e-05	1.76769414588472	0.041	0.011	1	5	gpsm2l
1520	4.37931039964912e-05	3.68520164832067	0.011	0.001	1	5	BX469902.1
1521	4.37931039964912e-05	4.03763099551331	0.011	0.001	1	5	olig1
1522	4.37931039964912e-05	4.57688746885299	0.011	0.001	1	5	prom1b
1523	4.39514935738773e-05	3.58203237206288	0.011	0.001	1	5	ncaph2
1524	4.41007101740851e-05	1.54552863474578	0.056	0.018	1	5	mfsd2aa
1525	4.41104264270939e-05	3.24407968067384	0.011	0.001	1	5	gdpd2
1526	4.41104264270939e-05	3.78903301915636	0.011	0.001	1	5	neto1
1527	4.42699043075607e-05	3.34823311388439	0.011	0.001	1	5	fjx1
1528	4.42699043075607e-05	2.5977432053022	0.011	0.001	1	5	LOC110438237
1529	4.42699043075607e-05	3.52676254537818	0.011	0.001	1	5	tmem119a
1530	4.42699043075607e-05	3.25124000602814	0.011	0.001	1	5	XLOC-025473
1531	4.42699043075607e-05	2.40927997832842	0.011	0.001	1	5	XLOC-043741
1532	4.47516257053328e-05	1.97124802366739	0.011	0.001	1	5	ccdc146
1533	4.47516257053328e-05	2.78907871865032	0.011	0.001	1	5	spata2l
1534	4.51588829797677e-05	1.26201858148912	0.119	0.057	1	5	agpat3
1535	4.92123954370318e-05	1.21737584360166	0.085	0.036	1	5	kidins220a
1536	4.95269010124277e-05	1.70558190859382	0.063	0.023	1	5	fabp3
1537	4.96857412618123e-05	1.42546529021892	0.048	0.015	1	5	BX511142.1
1538	4.97067450506784e-05	2.66437154486111	0.041	0.011	1	5	anks3
1539	5.0633915199878e-05	4.2244692317787	0.015	0.002	1	5	chst14
1540	5.0633915199878e-05	4.16951963385974	0.015	0.002	1	5	cyp2aa7
1541	5.06807514413988e-05	1.0098894811311	0.074	0.029	1	5	CR376783.1
1542	5.13477813661952e-05	1.75726585314411	0.044	0.013	1	5	ccnjl
1543	5.1484350621775e-05	4.12244788566128	0.015	0.002	1	5	BX548032.1
1544	5.18406830679356e-05	1.98005061885829	0.041	0.011	1	5	mmp15b
1545	5.20588091105394e-05	3.33383667918061	0.015	0.002	1	5	her8a
1546	5.2348311133412e-05	2.74984557587459	0.015	0.002	1	5	si:dkey-222f8.3
1547	5.27854262423797e-05	2.49091201575504	0.015	0.002	1	5	si:ch73-237c6.1
1548	5.30787553752956e-05	2.60224904442194	0.015	0.002	1	5	si:dkey-104n9.1
1549	5.31195233071506e-05	1.42542198211964	0.056	0.019	1	5	XLOC-003718
1550	5.4470119860847e-05	1.92578133021531	0.048	0.015	1	5	hoxc3a
1551	5.60284009894778e-05	1.15469826071917	0.093	0.041	1	5	dock6
1552	5.61641574430038e-05	1.55240320587917	0.041	0.011	1	5	bco1
1553	5.62921066533064e-05	1.14468123994874	0.037	0.01	1	5	prkab1b
1554	5.72092965947157e-05	1.38645792927202	0.041	0.011	1	5	gpc2
1555	6.28746281559326e-05	1.18662848049306	0.107	0.05	1	5	homer3b
1556	6.3871857077322e-05	3.50724486931149	0.022	0.004	1	5	her4.1
1557	6.39960384037347e-05	3.31880966769638	0.022	0.004	1	5	peli1a
1558	6.42036124352003e-05	2.14237734070048	0.033	0.008	1	5	gm2a
1559	6.63993526472886e-05	2.62738402035166	0.022	0.004	1	5	fhdc2
1560	6.66962621754544e-05	1.86029484836922	0.033	0.008	1	5	lamtor1
1561	7.00957997423054e-05	1.410736483133	0.059	0.021	1	5	tsen54
1562	7.35978029495407e-05	2.02502164757391	0.041	0.012	1	5	wbp1lb
1563	7.45518277969759e-05	3.76776411800471	0.019	0.003	1	5	hey1
1564	7.53847898625165e-05	2.45782598637248	0.019	0.003	1	5	slc7a10b
1565	7.54237261986477e-05	2.61249889973239	0.03	0.007	1	5	itm2bb
1566	7.60574880388778e-05	3.0485741659827	0.019	0.003	1	5	cflara
1567	7.63959618917691e-05	3.20674860096833	0.019	0.003	1	5	LOC566587
1568	7.69445619035916e-05	1.47880998779814	0.085	0.037	1	5	cdc42bpaa
1569	7.70090375509356e-05	1.74795334720238	0.037	0.01	1	5	cahz
1570	7.70771870557249e-05	2.62453108280297	0.019	0.003	1	5	si:ch211-153f2.7
1571	7.71019751447294e-05	1.07206492499836	0.085	0.036	1	5	pcsk5b
1572	7.72483885771201e-05	2.69232880870188	0.019	0.003	1	5	tpbgb
1573	7.75918708284005e-05	2.47626858092255	0.019	0.003	1	5	sult3st1
1574	7.88490309205415e-05	2.94274818169431	0.026	0.005	1	5	ubtd1b
1575	8.02085386813726e-05	1.45756883329229	0.063	0.023	1	5	klf15
1576	8.20041818196494e-05	1.71071564331428	0.03	0.007	1	5	napab
1577	8.54652843753474e-05	1.13907240916306	0.093	0.041	1	5	gli2b
1578	8.54788905030006e-05	1.49870365559051	0.026	0.005	1	5	si:ch73-378g22.1
1579	8.59138925024127e-05	1.15713470057386	0.063	0.023	1	5	arhgef12b
1580	8.67208720948549e-05	1.16546941970579	0.074	0.03	1	5	fgfr3
1581	8.74225080116971e-05	1.06093648963856	0.115	0.056	1	5	jam3b
1582	9.23929919898671e-05	1.10234736029998	0.059	0.021	1	5	eif4ebp3
1583	9.54786003439543e-05	1.12969187499791	0.1	0.046	1	5	schip1
1584	0.000100942951406186	2.077779917808	0.037	0.01	1	5	msrb3
1585	0.000109184573960596	1.24835055660537	0.07	0.028	1	5	papolg
1586	0.000116608333431007	1.67134626084643	0.067	0.026	1	5	col4a5
1587	0.000122406304966962	1.12928279146765	0.089	0.039	1	5	itgav
1588	0.000122460223358585	3.22094471702641	0.022	0.004	1	5	si:dkey-66a8.7
1589	0.000123184820868586	1.09240353220059	0.122	0.062	1	5	LOC103910383
1590	0.000123810964077597	3.25306108073424	0.022	0.004	1	5	gfap
1591	0.000124947297461577	2.73245993490991	0.022	0.004	1	5	BX000991.1
1592	0.000126057771138454	1.42346773839099	0.085	0.038	1	5	nfil3-2
1593	0.000127017511453411	2.33476087167944	0.022	0.004	1	5	si:ch211-195o20.7
1594	0.000128332216194424	1.44825046000829	0.126	0.065	1	5	ctdsplb
1595	0.000129355650477381	2.06631843965159	0.022	0.004	1	5	tmc6b
1596	0.000129816982214832	1.96995174644185	0.052	0.018	1	5	ago2
1597	0.000132273344311635	1.0270117639353	0.115	0.057	1	5	als2b
1598	0.000133832151728186	1.89138172336097	0.041	0.012	1	5	scube2
1599	0.000134758675105317	1.39691977331686	0.052	0.018	1	5	zic3
1600	0.000141606909668542	1.16320996696925	0.078	0.033	1	5	USP53 (1 of many)
1601	0.000144902266403437	2.29604182751065	0.048	0.016	1	5	mertka
1602	0.000146539353749651	1.76401738713134	0.033	0.009	1	5	LOC101886743
1603	0.000146759261007705	1.01384528287337	0.178	0.106	1	5	farp1
1604	0.00014719594888577	1.75307918096683	0.037	0.011	1	5	CABZ01037298.1
1605	0.00015738564568963	3.57353055100366	0.015	0.002	1	5	ajuba
1606	0.00015738564568963	4.34725064621752	0.015	0.002	1	5	lpar2a
1607	0.000157777536714888	3.37130083040994	0.015	0.002	1	5	dnmt3bb.1
1608	0.000159354303032431	2.94642531682952	0.015	0.002	1	5	mtmr2
1609	0.000160945889345581	2.66667186320789	0.015	0.002	1	5	nmrk1
1610	0.000162171705331707	1.1598461177582	0.081	0.036	1	5	srsf3a
1611	0.000164174040717627	1.08279253065006	0.015	0.002	1	5	trpv4
1612	0.000164496901411477	1.70664797418489	0.048	0.016	1	5	st13
1613	0.00016462694657158	3.74759648700901	0.019	0.003	1	5	zgc:113423
1614	0.000164966090128462	3.52484886399722	0.019	0.003	1	5	zgc:162184
1615	0.000166537489187335	1.59051321296998	0.067	0.027	1	5	tead3b
1616	0.000167544445368544	1.49351869801147	0.052	0.018	1	5	si:ch211-281l24.3
1617	0.000168393869609959	2.96180723901587	0.019	0.003	1	5	hspb15
1618	0.000168536988936166	1.7356585211217	0.048	0.016	1	5	ecm1b
1619	0.000169435197634558	2.74677910131874	0.019	0.003	1	5	elf2b
1620	0.000170184073331516	1.20560814772126	0.056	0.02	1	5	eif4ebp3l
1621	0.000170482580663182	2.70226760358721	0.019	0.003	1	5	her15.1
1622	0.000171184216050269	2.66117976006489	0.019	0.003	1	5	lrp2bp
1623	0.000171635727972752	2.22028204706577	0.041	0.013	1	5	cox4i2
1624	0.00017188856681193	2.32050327595644	0.019	0.003	1	5	mterf2
1625	0.000173305453537958	2.05529975071788	0.019	0.003	1	5	aifm2
1626	0.000178300445017447	1.27550258629799	0.048	0.016	1	5	fam162a
1627	0.000187453892225347	1.03701322981127	0.052	0.018	1	5	cldn5a
1628	0.000195655903487065	1.2842945920486	0.096	0.046	1	5	kat2b
1629	0.00020467170301784	1.34609894071724	0.056	0.02	1	5	zhx3
1630	0.000208380430176923	1.34825295039959	0.063	0.025	1	5	gadd45ba
1631	0.000210187545627376	1.41171919745944	0.037	0.011	1	5	hoxc10a
1632	0.000213441845829614	2.81914819122312	0.026	0.006	1	5	timp4.3
1633	0.000219132244118686	3.07949044804066	0.022	0.005	1	5	dennd2da
1634	0.000221330891982659	1.29021820066572	0.037	0.011	1	5	XLOC-016546
1635	0.000223480353721446	2.10125840643288	0.026	0.006	1	5	p2ry6
1636	0.000228524718172028	1.34098663613768	0.048	0.016	1	5	plekha7b
1637	0.000229969813196786	2.06118948711021	0.022	0.005	1	5	si:zfos-905g2.1
1638	0.000231578357066521	4.45982302986063	0.011	0.001	1	5	CU571336.1
1639	0.000232992472383402	3.85859276583709	0.011	0.001	1	5	mcm5
1640	0.000232992472383402	3.00803816314636	0.011	0.001	1	5	tnni1c
1641	0.000233702565010734	4.16370603334157	0.011	0.001	1	5	acot11a
1642	0.000233702565010734	3.60447249588124	0.011	0.001	1	5	mfsd10
1643	0.000235128847018193	3.07230193554925	0.011	0.001	1	5	BX323855.1
1644	0.000235128847018193	3.35394380040722	0.011	0.001	1	5	mycla
1645	0.000235128847018193	3.49826942378379	0.011	0.001	1	5	spinb
1646	0.000236563293933188	2.93132281287016	0.011	0.001	1	5	CR339041.3
1647	0.000236563293933188	3.5263752165305	0.011	0.001	1	5	tcf23
1648	0.000237283592743468	2.18224898871928	0.011	0.001	1	5	rnaseka
1649	0.000238005949021536	2.56394426342482	0.011	0.001	1	5	dmbx1b
1650	0.00024570752692695	1.58373920971451	0.041	0.013	1	5	sema3c
1651	0.000262500113246527	2.04937473679533	0.037	0.011	1	5	prdm10
1652	0.000270456008260451	1.37464148789251	0.044	0.015	1	5	ube2e1
1653	0.000274966813100492	1.80506801606718	0.03	0.008	1	5	CU469539.1
1654	0.000277608535363033	1.16677363823214	0.044	0.015	1	5	srek1
1655	0.000277982148457059	1.82883130172161	0.037	0.011	1	5	dicp1.1
1656	0.000279577801151269	1.23323694094877	0.048	0.017	1	5	ghra
1657	0.000281847281745593	1.32271560205774	0.074	0.032	1	5	ccdc57
1658	0.00028249730136372	1.66106642298157	0.03	0.008	1	5	eci2
1659	0.00029162030689958	1.67313502676865	0.033	0.009	1	5	ildr2
1660	0.000293059381864039	1.63905230011769	0.033	0.009	1	5	taf6l
1661	0.00030239100501034	1.08188196736624	0.033	0.009	1	5	arhgef18a
1662	0.000314525940757291	1.00704513579307	0.119	0.062	1	5	cdca4
1663	0.000321288627437676	1.53953524249745	0.041	0.013	1	5	nkd3
1664	0.00032792159894261	1.50151701843885	0.048	0.017	1	5	daam2
1665	0.000331211069429693	1.34269646993379	0.052	0.019	1	5	gpam
1666	0.000332816413799302	3.52676403462709	0.019	0.003	1	5	armc10
1667	0.000337436128587879	1.28001010802806	0.063	0.026	1	5	slc25a36b
1668	0.00033943544403335	1.09126601685868	0.085	0.039	1	5	phf21ab
1669	0.000344457483579307	1.8322108711361	0.019	0.003	1	5	ca5a
1670	0.000346193597140188	2.3349398504723	0.026	0.006	1	5	pqlc3
1671	0.000350266540733236	2.21257607536169	0.026	0.006	1	5	prmt2
1672	0.000350419827950935	2.08248583985494	0.019	0.003	1	5	ccdc28a
1673	0.000351291756627214	1.89385697794049	0.026	0.006	1	5	wfikkn2a
1674	0.000358024375656491	1.68252155944351	0.026	0.006	1	5	zgc:113518
1675	0.000358169485515814	1.03561006394435	0.044	0.015	1	5	slc12a4
1676	0.000362755898960768	1.2344476416952	0.026	0.006	1	5	plbd1
1677	0.00036381788471293	1.2812835301994	0.056	0.021	1	5	polr3a
1678	0.000371715243655835	2.07110875872091	0.048	0.017	1	5	sulf1
1679	0.000381996178099423	1.40311168045607	0.037	0.011	1	5	FO704721.1
1680	0.000390428477892414	2.49700422572786	0.022	0.005	1	5	si:ch211-69b22.5
1681	0.000398568492470392	1.97338900909365	0.03	0.008	1	5	si:ch211-126c2.4
1682	0.000399188335049264	1.50408060339358	0.052	0.019	1	5	ppp1r14bb
1683	0.000399423740060545	2.02663162485748	0.022	0.005	1	5	FP245456.1
1684	0.000402193643059799	3.3888954440608	0.015	0.002	1	5	rit1
1685	0.00040511903583313	1.68856268113503	0.044	0.015	1	5	itpr2
1686	0.000405822989257606	3.02695736684685	0.015	0.002	1	5	traf3ip2l
1687	0.000406735094001024	3.04177245945154	0.015	0.002	1	5	cyp2aa4
1688	0.000407649113393581	2.63045410713158	0.015	0.002	1	5	trmt1l
1689	0.000408565051132242	2.67130087197603	0.015	0.002	1	5	BX323855.2
1690	0.000412248059711705	1.86761262643056	0.015	0.002	1	5	zgc:101569
1691	0.000415962059256134	1.833860283101	0.015	0.002	1	5	stx8
1692	0.000419969829481055	1.69851815344526	0.052	0.02	1	5	hmga2
1693	0.000421000884220943	1.01985003426354	0.081	0.038	1	5	slc38a3b
1694	0.000426836109180601	1.42598323900625	0.048	0.017	1	5	slc38a3a
1695	0.000439814116207288	1.26241525674494	0.048	0.017	1	5	meaf6
1696	0.000477851459516234	1.26570685658432	0.078	0.036	1	5	ndst2a
1697	0.000487717024513076	1.04239279014209	0.089	0.043	1	5	tbc1d4
1698	0.000500796862522205	1.38190592834795	0.059	0.024	1	5	CABZ01084382.1
1699	0.00050869264540652	1.36321841114136	0.059	0.024	1	5	rtkn2b
1700	0.000513867835662777	1.59117171607143	0.041	0.014	1	5	gna12a
1701	0.00051969781909989	1.44295997118154	0.056	0.022	1	5	prtfdc1
1702	0.000528991423052381	2.05484827150173	0.033	0.01	1	5	crot
1703	0.000541670796268478	2.20580476201626	0.03	0.008	1	5	snx33
1704	0.000545703548483046	1.61597500310323	0.026	0.007	1	5	vcanb
1705	0.000547077650965629	1.43082042432091	0.081	0.039	1	5	crygm2d11
1706	0.000550409466454861	1.78547318285151	0.056	0.022	1	5	cep44
1707	0.000554798058022318	1.1927838591814	0.044	0.016	1	5	si:ch73-30b17.2
1708	0.000558491501969395	1.57943210799315	0.033	0.01	1	5	tgfbr3
1709	0.000558748770679509	1.36876045359507	0.063	0.026	1	5	abcg2c
1710	0.000570653662748141	1.89003383277233	0.03	0.008	1	5	tmbim1a
1711	0.000578457259751274	1.89087029788432	0.048	0.018	1	5	cyfip1
1712	0.000624846083280701	2.55389339793937	0.022	0.005	1	5	si:dkey-6f10.3
1713	0.000627157854226201	2.8676732366178	0.019	0.004	1	5	ppp2r3b
1714	0.00063163484839612	2.30560060368669	0.022	0.005	1	5	si:dkey-29d8.3
1715	0.000645271709044919	1.60379478980948	0.019	0.004	1	5	rest
1716	0.000645271709044919	1.87672689108403	0.019	0.004	1	5	slc2a13b
1717	0.000646419826921482	1.8330477398568	0.019	0.004	1	5	nol7
1718	0.000648721764675882	1.71513536330525	0.019	0.004	1	5	igsf9a
1719	0.000655601713174832	1.32320025437445	0.074	0.034	1	5	enc2
1720	0.000674040109107112	1.04911097421542	0.048	0.018	1	5	myo1ea
1721	0.000679058775840527	1.09927431054054	0.07	0.032	1	5	PARD3 (1 of many)
1722	0.000716858863517987	1.28833911108361	0.074	0.034	1	5	ago1
1723	0.000739801010693027	1.86341328540083	0.044	0.016	1	5	poc1bl
1724	0.000757130069484406	2.32283720784326	0.026	0.007	1	5	raf1a
1725	0.000757130090426672	2.36212118025934	0.026	0.007	1	5	ddah2
1726	0.000765297903511387	2.10241037821448	0.026	0.007	1	5	ralbb
1727	0.000770444251345441	2.07023259855645	0.026	0.007	1	5	pros1
1728	0.000796055525119532	1.82704069799553	0.041	0.014	1	5	ntn2
1729	0.000796936173604268	1.78543884063294	0.03	0.009	1	5	gstz1
1730	0.000799849242303437	1.24171845822213	0.081	0.039	1	5	dnmbp
1731	0.000802265523997306	1.09394204382473	0.048	0.018	1	5	wwtr1
1732	0.000804588452178377	1.43146065584935	0.044	0.016	1	5	creb3l2
1733	0.000807251862624743	1.75457237930674	0.037	0.012	1	5	CU571079.1
1734	0.000813135892657012	5.35198116026232	0.011	0.001	1	5	CABZ01093502.1
1735	0.000817406796875855	4.22209172100668	0.011	0.001	1	5	AL954146.1
1736	0.000821698506317211	3.63664284761255	0.011	0.001	1	5	tube1
1737	0.000823852191812913	3.1933605111702	0.011	0.001	1	5	BX537308.1
1738	0.000823852191812913	4.12161017260746	0.011	0.001	1	5	CABZ01043826.1
1739	0.000826011113239207	3.44745684970833	0.011	0.001	1	5	cyyr1
1740	0.000826011113239207	3.01127979729606	0.011	0.001	1	5	itpka
1741	0.000826011113239207	3.03593484360333	0.011	0.001	1	5	XLOC-020170
1742	0.000828175282184758	2.97671757429944	0.011	0.001	1	5	polr3d
1743	0.000828175282184758	2.42227916682998	0.011	0.001	1	5	ppfibp1a
1744	0.000830344710260864	2.963252722041	0.011	0.001	1	5	ing1
1745	0.000832519409101482	3.00241148398703	0.011	0.001	1	5	BX936431.1
1746	0.000832519409101482	2.39081117289288	0.011	0.001	1	5	nutf2
1747	0.000833408277365494	1.54865381469596	0.041	0.014	1	5	anxa13
1748	0.000834699390363277	3.40948596380683	0.011	0.001	1	5	dclk3
1749	0.00083688466572565	2.6881591849956	0.011	0.001	1	5	miox
1750	0.00083688466572565	1.9952830588342	0.011	0.001	1	5	tlcd1
1751	0.000839075246890782	1.91191911160456	0.011	0.001	1	5	CABZ01039859.1
1752	0.000882599779955373	1.52643876002429	0.048	0.018	1	5	mex3b
1753	0.00088291638613949	1.51300984354368	0.07	0.032	1	5	prpf39
1754	0.000889499169492107	2.78885894811648	0.015	0.003	1	5	BX119963.4
1755	0.000891318276444396	2.31195449354701	0.015	0.003	1	5	CABZ01061894.1
1756	0.000894477694130706	1.18768401979112	0.059	0.025	1	5	ccdc82
1757	0.000894966840152014	2.94651649133034	0.015	0.003	1	5	tmem187
1758	0.000902305533477879	2.82606200410886	0.015	0.003	1	5	ism2b
1759	0.000902305533477879	2.39420526199784	0.015	0.003	1	5	trabd2a
1760	0.000907846111891776	2.37207758447723	0.015	0.003	1	5	cratb
1761	0.000913418206193606	1.70906600086059	0.015	0.003	1	5	slc4a1a
1762	0.000920896971619812	1.71242734765601	0.015	0.003	1	5	dnai2b
1763	0.00093994560882427	1.03488355184018	0.07	0.032	1	5	gstcd
1764	0.000956493444897013	1.52801238323583	0.033	0.011	1	5	fam117aa
1765	0.000972795147158641	1.30951138421637	0.048	0.018	1	5	BX119926.1
1766	0.000985221293670902	2.37649601814184	0.022	0.005	1	5	vps36
1767	0.000986957565148952	1.94979713364521	0.041	0.014	1	5	hectd2
1768	0.000988111172959184	2.15335729803678	0.022	0.005	1	5	slc6a22.1
1769	0.000991364870670912	1.06798203281586	0.067	0.03	1	5	sept5a
1770	0.00100267865837926	1.71231524460224	0.022	0.005	1	5	bzw1b
1771	0.00100318463387189	1.22190711980503	0.033	0.011	1	5	cript
1772	0.00100708751967741	1.81475910038953	0.022	0.005	1	5	jag1a
1773	0.00103328629603879	2.22640639427768	0.03	0.009	1	5	cog1
1774	0.00103391974723148	1.08291204653942	0.022	0.005	1	5	neurod2
1775	0.00104287941351373	1.13000191089848	0.056	0.023	1	5	BX663503.3
1776	0.00104351715419898	1.37169179143038	0.037	0.013	1	5	si:ch211-22k7.9
1777	0.00104728400605299	2.01638231567738	0.03	0.009	1	5	ppardb
1778	0.00105035013389002	1.82869343202755	0.03	0.009	1	5	ciartb
1779	0.00106268307136021	1.01560071741587	0.089	0.045	1	5	arhgef7b
1780	0.00107526874417049	1.30442086999555	0.041	0.014	1	5	si:ch211-149b19.3
1781	0.00108053270924139	3.00838212738938	0.019	0.004	1	5	agxt2
1782	0.00111892475768437	1.79737072900103	0.026	0.007	1	5	mapk7
1783	0.00112084391445944	2.03729658339085	0.019	0.004	1	5	fzd5
1784	0.00112757228038736	1.79415705451433	0.026	0.007	1	5	tnk1
1785	0.00114341352994474	1.42104656229688	0.019	0.004	1	5	stx18
1786	0.00117928468330022	1.00737660434678	0.093	0.048	1	5	ccni2
1787	0.0011987172586579	1.59611262896559	0.044	0.017	1	5	CR848812.1
1788	0.00122387524367766	1.10252325273897	0.111	0.062	1	5	ccdc85ca
1789	0.00122557091171541	1.14841958467769	0.056	0.023	1	5	AL732567.1
1790	0.00124610520609671	1.52456613614087	0.059	0.026	1	5	fam49a
1791	0.00128673181599313	1.53023455139723	0.037	0.013	1	5	pmela
1792	0.0013063112773311	1.1346201764387	0.041	0.015	1	5	tcf7
1793	0.00136520744529228	1.8501596635429	0.044	0.017	1	5	cyp2p10
1794	0.00137040435715746	1.10641952116946	0.037	0.013	1	5	cdh26.1
1795	0.00138552165692512	1.3390610179406	0.056	0.024	1	5	hic1l
1796	0.00138977921428345	2.31912736200164	0.03	0.009	1	5	stm
1797	0.0014425175693059	1.63415476465206	0.03	0.009	1	5	si:ch211-208f21.3
1798	0.00144598125180193	1.5026116803862	0.044	0.017	1	5	wdr43
1799	0.00146314857099223	1.0917291289242	0.044	0.017	1	5	tinagl1
1800	0.00146510333738035	2.51955485007691	0.022	0.006	1	5	mcm9
1801	0.00147664078096671	1.02738352020715	0.059	0.026	1	5	npc1
1802	0.00147703231946493	1.49441601434463	0.03	0.009	1	5	wu:fi36c02
1803	0.00147945995127325	2.19322181400852	0.022	0.006	1	5	snx9a
1804	0.00148358558645792	2.24113545522974	0.022	0.006	1	5	fbl
1805	0.00149877832447741	1.40073660961136	0.03	0.009	1	5	rbm4.1
1806	0.00150436018562899	1.31297863558362	0.044	0.017	1	5	srfa
1807	0.00150646664011312	1.84905426960821	0.022	0.006	1	5	tgm1l1
1808	0.00151839122986059	2.17204005322233	0.037	0.013	1	5	LOC100332329
1809	0.00152345432432563	2.19805281615755	0.026	0.007	1	5	top2a
1810	0.00152766044403702	1.19436270214992	0.03	0.009	1	5	traf4a
1811	0.00153819227129383	1.40732612832132	0.022	0.006	1	5	bicc2
1812	0.00154246853323071	1.3500609428083	0.022	0.006	1	5	cux1b
1813	0.0015489034581288	1.46234048090588	0.022	0.006	1	5	rmdn1
1814	0.0015692057080118	1.861938501002	0.026	0.007	1	5	ccdc30
1815	0.00158177369295325	1.8427558782667	0.033	0.011	1	5	CHST13
1816	0.00158473510717409	1.50728777297453	0.026	0.007	1	5	si:dkey-208c12.2
1817	0.00165293636466372	1.74942112172515	0.056	0.024	1	5	pacsin3
1818	0.00165354784571968	1.48142626747778	0.037	0.013	1	5	zmp:0000000936
1819	0.00165442570665834	1.375034316203	0.033	0.011	1	5	atp6v0a1a
1820	0.00167024148333988	1.04168870737386	0.107	0.06	1	5	frya
1821	0.00172540272533995	1.08117683544909	0.093	0.049	1	5	ankhd1
1822	0.00172763640650722	1.22721947204296	0.037	0.013	1	5	mdm1
1823	0.00174144682527246	1.42699467518112	0.044	0.017	1	5	acss3
1824	0.00174916541314114	2.64618463890502	0.015	0.003	1	5	acbd5b
1825	0.00174916541314114	3.58465403556777	0.015	0.003	1	5	gdf10b
1826	0.00175571715472807	3.49696440204834	0.015	0.003	1	5	med20
1827	0.00177219534265583	2.41726864315566	0.015	0.003	1	5	gstk4
1828	0.00177550799301468	2.46599140940566	0.015	0.003	1	5	dhrs1
1829	0.00177882633471964	2.4286624438908	0.015	0.003	1	5	tubb6
1830	0.00178401822433188	3.24155361857068	0.019	0.004	1	5	micu2
1831	0.00178401822433188	2.93304665137122	0.019	0.004	1	5	RANBP2
1832	0.00178548012728102	2.22338281623496	0.015	0.003	1	5	arxa
1833	0.00178680859922612	2.20895959791102	0.019	0.004	1	5	gpx9
1834	0.00178881559572309	2.04701158198851	0.015	0.003	1	5	BX465862.2
1835	0.00180022139398825	1.19838743982627	0.056	0.024	1	5	dock5
1836	0.00181909356607903	1.25654887215287	0.015	0.003	1	5	prss23
1837	0.00182834964160494	1.41863989027918	0.052	0.022	1	5	cachd1
1838	0.00183242028713464	1.11203733448529	0.074	0.036	1	5	CABZ01088428.1
1839	0.00183270102147078	1.0106439548598	0.015	0.003	1	5	nme3
1840	0.00184059377796042	2.04424399594052	0.019	0.004	1	5	tbr1b
1841	0.00187240849677995	1.49721490964116	0.019	0.004	1	5	cnn3a
1842	0.00190593657057694	1.43564331279105	0.041	0.015	1	5	LOC101885863
1843	0.00200390497162141	1.77053100340596	0.033	0.011	1	5	mtmr10
1844	0.00201288701891368	1.66367317599517	0.037	0.013	1	5	mrps35
1845	0.00203127363714846	1.05412480391956	0.089	0.047	1	5	sema4ab
1846	0.00203525295350837	1.60922986751313	0.037	0.013	1	5	ldlrad3
1847	0.00204074287134574	1.03551406708704	0.041	0.015	1	5	zmp:0000000662
1848	0.00206130408729832	1.52496181581984	0.048	0.02	1	5	hmox2a
1849	0.00206353089082115	1.3929537631472	0.037	0.013	1	5	wdpcp
1850	0.00207053965719806	1.06251942921675	0.085	0.044	1	5	igf1rb
1851	0.00209323001731842	1.50120162761967	0.033	0.011	1	5	slc1a4
1852	0.00211172491137555	2.0366053576249	0.041	0.016	1	5	perp
1853	0.0021225215175665	3.03333715189999	0.022	0.006	1	5	AL845320.1
1854	0.00212985360018106	1.76413083289897	0.026	0.008	1	5	smad9
1855	0.00216669749830052	1.55857125898057	0.026	0.008	1	5	phgdh
1856	0.00218101422721167	1.46636013272804	0.059	0.027	1	5	celsr1a
1857	0.00218245052253926	2.24153909219986	0.022	0.006	1	5	AL929114.1
1858	0.00218245052253926	2.04942906591154	0.022	0.006	1	5	LOC101882866
1859	0.00218569509006269	3.73822410650938	0.011	0.002	1	5	wfs1a
1860	0.00219070144137398	3.42711402600489	0.011	0.002	1	5	mrps18a
1861	0.0021911525234601	1.53522330582442	0.026	0.008	1	5	cbx2
1862	0.00219571830139514	3.20469518984495	0.011	0.002	1	5	rcan1a
1863	0.00219861234007773	1.18025087433058	0.052	0.022	1	5	nfat5b
1864	0.00220074568982878	3.94292813095098	0.011	0.002	1	5	her2
1865	0.00220074568982878	3.05919255586048	0.011	0.002	1	5	mettl1
1866	0.00220578362640895	3.08084407152431	0.011	0.002	1	5	fuz
1867	0.00220578362640895	3.90641365714008	0.011	0.002	1	5	LOC100537633
1868	0.00220860602038702	1.80398800332158	0.022	0.006	1	5	nek6
1869	0.00221083213090124	2.54730087424944	0.011	0.002	1	5	si:ch73-261i21.5
1870	0.00221083213090124	3.02785338736902	0.011	0.002	1	5	TMEM19
1871	0.00221445722950445	1.49287816499615	0.022	0.006	1	5	LOC101883361
1872	0.00221589122310278	3.41364625974407	0.011	0.002	1	5	aldh2.2
1873	0.00221589122310278	2.0817802452869	0.011	0.002	1	5	sh3gl3b
1874	0.00221589122310278	2.64357469842465	0.011	0.002	1	5	zgc:113119
1875	0.00221738815837609	1.78429696760645	0.022	0.006	1	5	ppan
1876	0.0022203226419171	1.66221147578377	0.022	0.006	1	5	galnt12
1877	0.00222058991586613	1.63626408815491	0.041	0.016	1	5	vwa7
1878	0.00222096092284228	2.48511580368618	0.011	0.002	1	5	adrm1
1879	0.00222096092284228	1.69733535956271	0.011	0.002	1	5	si:ch211-27e6.1
1880	0.00222604124998006	2.21207199512652	0.011	0.002	1	5	si:dkeyp-110a12.4
1881	0.00223113222440813	1.81574030193797	0.011	0.002	1	5	tsta3
1882	0.00224134619486163	1.92950674279882	0.011	0.002	1	5	galnt8a.1
1883	0.00224134619486163	1.83240157686997	0.011	0.002	1	5	LOC103912005
1884	0.00225160299397343	1.62634789040331	0.011	0.002	1	5	LOC101882320
1885	0.00225160299397343	1.26134424441032	0.011	0.002	1	5	rbm19
1886	0.0022619027820232	1.0030832965682	0.011	0.002	1	5	cdkal1
1887	0.00234249465767254	1.65317168440162	0.041	0.016	1	5	pak2b
1888	0.00240588974169017	1.73454887324422	0.03	0.01	1	5	si:dkey-184p18.2
1889	0.00241861482692821	2.0082045827601	0.03	0.01	1	5	pla2r1
1890	0.00246902023051067	1.00117059874323	0.111	0.064	1	5	cerkl
1891	0.0025226967009437	1.88192683976378	0.033	0.012	1	5	lrrc58b
1892	0.00256002501616118	1.03364892381765	0.03	0.01	1	5	si:dkey-28b4.7
1893	0.00257507405471031	1.21190139393931	0.074	0.038	1	5	cdkn1bb
1894	0.00258563075496102	1.28421017179213	0.037	0.014	1	5	si:dkeyp-87e7.4
1895	0.00260415300030428	1.25653734718336	0.033	0.012	1	5	rftn2
1896	0.00276094881714861	1.62096768986922	0.048	0.02	1	5	si:ch73-335l21.1
1897	0.0028104808012057	1.3145462615358	0.078	0.04	1	5	fkbp10a
1898	0.00283009146797495	2.33588114056122	0.019	0.005	1	5	si:ch211-222k6.3
1899	0.00285489788292162	1.99344611532201	0.026	0.008	1	5	mllt11
1900	0.00285511361832307	2.20238757667483	0.019	0.005	1	5	BX649350.2
1901	0.00287611952179305	1.60221339828769	0.019	0.005	1	5	selenoo1
1902	0.00288033759470507	1.60435412120502	0.019	0.005	1	5	cep63
1903	0.00288600667141035	1.45676887184074	0.041	0.016	1	5	ppt2
1904	0.0028993002535828	1.68775090224602	0.052	0.023	1	5	tfdp2
1905	0.00291002257906481	1.73119339041305	0.019	0.005	1	5	gdf10a
1906	0.00291724428071626	2.01409460332664	0.026	0.008	1	5	tgfbr1a
1907	0.00291855514306911	1.13292066367273	0.019	0.005	1	5	dnah1
1908	0.00293718926608589	1.61772824463569	0.026	0.008	1	5	otx2b
1909	0.0030239175135731	1.4896573810239	0.056	0.025	1	5	CU929416.1
1910	0.00305722605823033	2.78335705974619	0.022	0.006	1	5	wbp1la
1911	0.00306883583603667	2.28293746323483	0.022	0.006	1	5	map3k21
1912	0.00307759735594306	1.97219287653053	0.03	0.01	1	5	gna13b
1913	0.00309357655010613	4.21971436365763	0.015	0.003	1	5	vrk2
1914	0.00310782638952618	1.93553644107336	0.022	0.006	1	5	BX323588.1
1915	0.00312888655382827	1.46742451877555	0.037	0.014	1	5	si:ch211-106a19.1
1916	0.00313550248009728	1.04894609860698	0.07	0.035	1	5	nr1d2b
1917	0.00313708446146238	1.39602635748717	0.037	0.014	1	5	adkb
1918	0.00315386857128566	1.71095407276035	0.03	0.01	1	5	XLOC-043716
1919	0.00316352266144735	2.03279507389541	0.03	0.01	1	5	ift81
1920	0.00316715948767712	1.63094426267377	0.022	0.006	1	5	adpgk2
1921	0.00316896905833201	2.71229236090674	0.015	0.003	1	5	LOC100334269
1922	0.00318534090469905	1.02693327974054	0.015	0.003	1	5	etfb
1923	0.00318615370984593	1.6392147342435	0.03	0.01	1	5	ndufa3
1924	0.00320425843719524	1.79661152127851	0.033	0.012	1	5	si:dkeyp-34c12.1
1925	0.00320728994782683	1.69056570893208	0.015	0.003	1	5	XLOC-023879
1926	0.00321831607527465	1.86973392017244	0.015	0.003	1	5	wdr46
1927	0.00322529929272085	1.30853220022509	0.033	0.012	1	5	disc1
1928	0.00324229255670067	1.17569564891286	0.056	0.025	1	5	CABZ01072096.1
1929	0.00324603267665029	1.79202075812694	0.015	0.003	1	5	cyr61l2
1930	0.00325196101826485	1.07328341687	0.022	0.006	1	5	tab1
1931	0.00328520134793079	1.09400076301843	0.015	0.003	1	5	si:ch211-102c2.8
1932	0.00330124783666057	1.29145675820325	0.041	0.016	1	5	fbln1
1933	0.00335300990319256	1.15999038518425	0.067	0.033	1	5	atg13
1934	0.00338801419100329	1.35914888382272	0.07	0.036	1	5	lgi1b
1935	0.00349542990204051	1.22573141082797	0.044	0.018	1	5	mlxip
1936	0.00351284375077791	1.07954289769444	0.052	0.023	1	5	gstr
1937	0.00355953800609655	1.14434614939474	0.044	0.018	1	5	si:dkey-19a16.7
1938	0.00357865545599497	1.68262269941638	0.037	0.014	1	5	dok1b
1939	0.00359567343475013	1.41430543217889	0.078	0.041	1	5	si:zfos-2326c3.2
1940	0.00367622529357857	2.42938920107147	0.026	0.008	1	5	rarres3l
1941	0.00374949690074842	2.15374841398595	0.026	0.008	1	5	BX005396.2
1942	0.00378011812229421	1.66316323591202	0.048	0.021	1	5	mocs3
1943	0.0039490421504597	1.29952924060147	0.041	0.016	1	5	ccnd1
1944	0.00397187546863871	1.52070686439911	0.033	0.012	1	5	chd1l
1945	0.00398735982448723	1.7034009234955	0.03	0.01	1	5	hoxc11b
1946	0.00404832503367699	1.38153261550711	0.048	0.021	1	5	pcf11
1947	0.00409350443288302	1.12904109298437	0.041	0.016	1	5	sntb1
1948	0.0041692587759172	1.27869474793851	0.033	0.012	1	5	cct5
1949	0.00422192802678524	2.38733632970033	0.022	0.007	1	5	col9a3
1950	0.00424745832151841	2.16504101936273	0.022	0.007	1	5	si:dkey-178e17.3
1951	0.00425890406576816	1.14126820592308	0.03	0.01	1	5	cpn1
1952	0.00429376545434329	2.10490905246011	0.019	0.005	1	5	CT030017.2
1953	0.00431968976983133	1.92059596136382	0.022	0.007	1	5	slc12a7a
1954	0.00432948553847911	1.91150386804267	0.019	0.005	1	5	oafb
1955	0.00434096886655656	1.3951255771687	0.059	0.028	1	5	mgst3b
1956	0.00437753126163816	1.74257610881138	0.019	0.005	1	5	CR855277.3
1957	0.0044443836220888	1.02436451744952	0.019	0.005	1	5	calr3b
1958	0.00445358267266897	1.20276198914488	0.074	0.039	1	5	ubap2a
1959	0.00448898984601768	1.34528579381863	0.022	0.007	1	5	CR786562.1
1960	0.00449440284067862	1.14183642897854	0.052	0.024	1	5	agfg1b
1961	0.00451824711525587	1.1251447688971	0.052	0.024	1	5	hipk2
1962	0.00463137369524855	2.16584791867681	0.033	0.013	1	5	FP236476.1
1963	0.00475474985145266	1.1378834162979	0.041	0.017	1	5	stx3a
1964	0.00483812168678822	2.74648227657025	0.011	0.002	1	5	BX322665.1
1965	0.00483812168678822	2.68734290212146	0.011	0.002	1	5	slc35d1b
1966	0.00484791666652324	3.0551094495933	0.011	0.002	1	5	eno1b
1967	0.00484791666652324	3.17662453605492	0.011	0.002	1	5	LOC101886687
1968	0.00484791666652324	2.58351153031459	0.011	0.002	1	5	smim20
1969	0.00485772958432715	2.67194461964899	0.011	0.002	1	5	BX511034.8
1970	0.00485772958432715	2.54945867771852	0.011	0.002	1	5	cops7a
1971	0.00485772958432715	2.04318738250571	0.011	0.002	1	5	rab13
1972	0.00485772958432715	2.70636478525548	0.011	0.002	1	5	riox2
1973	0.00486756046890348	2.43374696604944	0.011	0.002	1	5	fbxo15
1974	0.00486756046890348	1.2440583232758	0.011	0.002	1	5	uhrf1
1975	0.00488727625337439	2.07085556740572	0.011	0.002	1	5	LOC110439522
1976	0.00489716121086307	2.25492079443023	0.011	0.002	1	5	kif15
1977	0.00491698540061306	1.75469205189543	0.011	0.002	1	5	cyp2p6
1978	0.00492692469069342	1.47216200587406	0.011	0.002	1	5	CABZ01101984.1
1979	0.00492692469069342	1.75275910542998	0.011	0.002	1	5	LOC100334202
1980	0.00494685780609416	1.49866360386599	0.011	0.002	1	5	zgc:162331
1981	0.00496248355926597	1.81701318038182	0.026	0.009	1	5	bco2a
1982	0.00496686382869294	1.18326523152268	0.011	0.002	1	5	eps8l1a
1983	0.00499917556330309	1.8755358820919	0.026	0.009	1	5	atr
1984	0.00507862842225346	1.74999780065968	0.026	0.009	1	5	si:dkeyp-53e4.4
1985	0.00510536550875638	1.37036471174751	0.026	0.009	1	5	ehmt1a
1986	0.00511082275040712	1.1981094314301	0.052	0.024	1	5	elf1
1987	0.00521359009386274	1.11546047229714	0.026	0.009	1	5	adamts5
1988	0.00522575078971451	3.04723434707901	0.015	0.003	1	5	rwdd1
1989	0.00530936332725928	2.60843379084162	0.015	0.003	1	5	kctd9b
1990	0.00530936332725928	2.13312011214134	0.015	0.003	1	5	rap2aa
1991	0.00532659770916817	1.12451897469455	0.078	0.042	1	5	ugcg
1992	0.00534314529560409	1.97660726768259	0.015	0.003	1	5	ifnphi3
1993	0.00534314529560409	2.05037774562547	0.015	0.003	1	5	shroom1
1994	0.00534314529560409	2.14724159483353	0.015	0.003	1	5	zgc:77056
1995	0.00535586329409268	1.35654144095852	0.015	0.003	1	5	BX470247.1
1996	0.00538564566957355	2.27563117320193	0.015	0.003	1	5	btg3
1997	0.00538564566957355	1.76304856000105	0.015	0.003	1	5	mei4
1998	0.00542415652916556	1.47178417911152	0.015	0.003	1	5	ponzr1
1999	0.00544050565818502	1.16820298828889	0.048	0.022	1	5	sorbs2b
[truncated: 5,947 more rows]
